# Supplementary material for: Transcriptome analysis of adipose tissues from two fat-tailed sheep breeds reveals key genes involved in fat deposition
Source: BMC Genomics. 2018 May 8;19:338. doi: 10.1186/s12864-018-4747-1 (PMC5941690; doi:10.1186/s12864-018-4747-1)
Supplement: Supplementary file 1 — Table S1. Primers used in qRT-PCR. (XLS 19 kb) [file 12864_2018_4747_MOESM1_ESM.xls]

## Sheet: Sheet1
Table S1. Primers used in qRT-PCR.
Gene name	Size	Tm(℃)	Primers
FABP-4	142 bp	61	F: AGAAGTGGGTGTGGGCTTTG
			R: CTGGCCCAATTTGAAGGACA
SLC27A6	137 bp	61	F:TCAGTCGGGAGAGCGAATTT
			R:AGAAGTCCGGGTTCCCCTTT
FABP-5	126 bp	61	F: CTCACCTGTCACGCTTGTCC
			R: AGCCATCCCCACTCCTACTT
SCD	111 bp	61	F: CACCATGGCGTTCCAGAATGA
			R: AAGAAAAAGCCACGTCGGGA
ALDH1A1	139 bp	61	F: AAGTGGCCTTCACAGGATCG
			R: GCATTGTCCAAGTCGGCATC
THRSP	119 bp	61	F: TCTTACCCTGAAAGCCGAGG
			R: TGTGGAGTAAGCTTTCCTACATGG
PPT1	113 bp	61	F: GAGGCGGTAGCTGGTTCTTT
			R: TCCCAGTCTTCGCTAATGCC
GPI	130 bp	61	F: GCCAACTTTTTGGCCCAGAC
			R: CTTCAAAGACCTTGTGGGGC
RPL13A	141 bp	61	F: CTCAAGGTTGTGCGTCTGAA
			R: TTTCCGGTAGTGGATCTTGG
