# Supplementary material for: Transcriptome analysis of adipose tissues from two fat-tailed sheep breeds reveals key genes involved in fat deposition
Source: BMC Genomics. 2018 May 8;19:338. doi: 10.1186/s12864-018-4747-1 (PMC5941690; doi:10.1186/s12864-018-4747-1)
Supplement: Supplementary file 3 — Table S2. All the annotated genes in the six libraries. Unique reads are reads aligned to only one position in the reference sequence. Gene coverage and RPKM values were calculated to analyze gene expression. (XLSX 3230 kb) [file 12864_2018_4747_MOESM3_ESM.xlsx]

## Sheet: Sheet1
Table S2. All the annoated genes in the six libraries.
Gene ID in NCBI	Length	GLTPEF			GLTSUF			GLTTAF			STHPEF			STHSUF			STHTAF
		Unique reads number(24440852)	Coverage	RPKM	Unique reads number(25169009)	Coverage	RPKM	Unique reads number(26230487)	Coverage	RPKM	Unique reads number(24656176)	Coverage	RPKM	Unique reads number(26501874)	Coverage	RPKM	Unique reads number(26918689)	Coverage	RPKM
101111848	2550	778043	0.9996	12483.8	514788	0.9992	8020.88	545077	0.9996	8149.13	292006	0.9992	4644.36	262080	0.9996	3878.08	536288	0.9992	7812.75
443105	1867	275562	0.9995	6038.91	145894	0.9995	3104.75	149368	0.9995	3050.05	206645	0.9995	4489.05	419113	0.9995	8470.52	346085	0.9995	6886.28
XR_173468.1	774	266990	0.9987	14113.6	670619	0.9987	34424.6	609281	0.9987	30010.3	127766	0.9987	6694.97	107507	0.9987	5241.06	185555	0.9987	8905.9
100137067	399	266066	0.9975	27283.5	148281	0.9975	14765.4	152769	0.9975	14596.7	122243	0.9975	12425.8	157983	0.9975	14940.4	456980	0.9975	42547.1
101110905	3882	216697	0.9992	2283.92	159808	0.9683	1635.6	177520	0.9961	1743.35	139037	0.9997	1452.61	47218	0.9827	458.961	49851	0.9706	477.051
101115115	2749	142580	0.9989	2122.11	86227	0.9993	1246.24	89435	0.9993	1240.3	88826	0.9949	1310.51	79560	0.9956	1092.05	139738	0.9931	1888.36
654403	2885	110634	0.9979	1569.01	16684	0.9948	229.767	14684	0.9962	194.04	139316	0.9969	1958.53	69245	0.9955	905.662	111254	0.9969	1432.57
100270712	686	108323	0.9942	6460.71	96557	0.9927	5592.34	100710	0.9913	5596.83	46529	0.9913	2750.89	24312	0.9898	1337.27	96808	0.9971	5242.44
780462	1644	100140	0.9933	2492.24	46436	0.9951	1122.24	49865	0.9957	1156.35	119767	0.9951	2954.67	103314	0.9951	2371.27	185857	0.9964	4199.75
101116511	2066	86693	0.9995	1716.87	13143	0.999	252.754	13736	0.9985	253.468	49844	0.9995	978.491	20151	0.999	368.035	46569	0.9995	837.361
100137070	1886	81306	0.8526	1763.86	20119	0.816	423.837	22081	0.7174	446.345	66292	0.8738	1425.59	56568	0.9825	1131.76	97998	0.9205	1930.29
101106848	549	77830	0.9872	5800.41	50049	0.9891	3622.07	54275	0.9927	3768.96	67505	0.98	4986.98	44227	0.9745	3039.75	105061	0.9763	7109.11
100037666	789	75307	0.9911	3905.19	26736	0.9772	1346.34	29024	0.981	1402.41	63081	0.9848	3242.62	45632	0.9975	2182.31	98034	0.9835	4615.79
101117800	778	75237	0.9859	3956.72	23020	0.9949	1175.6	24345	0.9871	1192.95	59937	0.9846	3124.57	46096	0.9871	2235.67	100459	0.982	4796.84
100036764	1113	73735	0.9955	2710.58	26145	0.9811	933.313	28599	0.9919	979.601	56198	0.9946	2047.86	56037	0.991	1899.78	90413	0.9982	3017.74
100125628	888	73189	0.9977	3372.22	31314	0.9899	1401.07	34688	0.9989	1489.22	51985	0.9989	2374.32	47247	0.9932	2007.63	86730	0.9977	3628.29
101118261	1208	69139	0.9909	2341.75	34021	0.9272	1118.96	33479	0.9247	1056.57	17410	0.9272	584.529	11865	0.9247	370.616	28715	0.9272	883.055
101115552	6784	69094	0.8946	416.714	112108	0.9211	656.575	121224	0.9142	681.234	39982	0.8959	239.03	89204	0.9073	496.16	66210	0.8949	362.563
101102430	1236	68742	0.9992	2275.56	34122	0.9684	1096.86	37653	0.949	1161.38	22435	0.9984	736.176	30366	0.9992	927.027	61757	0.9992	1856.15
100101231	5493	68507	0.9967	510.281	279483	0.9995	2021.53	234625	0.9995	1628.39	109451	0.9975	808.136	385433	0.9995	2647.66	54289	0.9958	367.154
101110132	891	62991	0.9888	2892.57	22019	0.9865	981.87	24050	0.9832	1029.04	60542	0.9888	2755.84	38548	0.9865	1632.48	97498	0.9933	4065.03
101106836	1285	61378	0.9992	1954.31	22809	0.9984	705.24	25312	0.9984	750.96	67777	0.9992	2139.21	48147	0.9992	1413.81	93867	0.9992	2713.66
100135431	1551	60147	0.9994	1586.67	21233	0.9994	543.918	23532	0.9994	578.417	27558	0.9994	720.626	41551	0.9994	1010.86	27348	0.9994	655.028
100307035	2286	57865	0.9996	1035.67	21260	0.9991	369.506	22673	0.9991	378.117	34070	0.9991	604.464	28511	0.9991	470.608	57389	0.9996	932.607
101105484	893	56559	0.9933	2591.4	49924	0.9888	2221.22	59345	0.9888	2533.53	52818	0.991	2398.86	30593	0.9933	1292.69	71374	0.9944	2969.17
100270789	772	54534	0.9961	2890.24	20777	0.9961	1069.3	22483	0.9961	1110.28	59310	0.9974	3115.91	39847	0.9961	1947.61	90333	0.9896	4346.86
101106101	822	53780	0.9136	2676.9	18673	0.9672	902.56	20421	0.91	947.107	36547	0.7822	1803.24	26698	0.674	1225.55	68675	0.9878	3103.65
100037667	512	53721	0.998	4292.97	23462	0.9961	1820.66	24383	0.998	1815.56	43230	0.9883	3424.44	31003	0.9961	2284.85	74782	0.9961	5425.92
100579169	2373	53222	0.9949	917.65	77737	0.9987	1301.56	81485	0.9996	1309.1	92938	0.9996	1588.44	345768	0.9979	5498.07	149015	0.9992	2332.8
101110887	17416	52327	0.9995	122.931	77690	0.9999	177.235	73107	0.9997	160.031	95169	0.9998	221.626	233250	0.9999	505.355	53709	0.9985	114.563
101116336	1945	50313	0.9995	1058.39	97797	0.9995	1997.74	107144	0.9995	2100.11	5836	0.999	121.694	3213	0.9985	62.3325	3820	0.999	72.9608
101104961	612	49923	0.9706	3337.59	21479	0.9624	1394.43	22222	0.9428	1384.28	55105	0.9739	3651.86	43794	0.9592	2700.14	88713	0.9788	5384.95
443408	1640	49500	0.9994	1234.94	6643	0.9976	160.936	5190	0.9976	120.647	35749	0.9994	884.086	23563	0.9976	542.138	9966	0.9976	225.748
100169699	2261	49326	0.9982	892.604	12401	0.9951	217.916	12733	0.9925	214.696	21849	0.9987	391.927	26288	0.9978	438.713	33673	0.9982	553.258
101115230	1512	48928	0.998	1324	38995	0.9967	1024.69	43553	0.9967	1098.15	51995	0.9967	1394.71	35692	0.998	890.723	50597	0.998	1243.14
443340	1952	48033	0.9995	1006.8	56730	1	1154.69	58623	0.9995	1144.94	53129	0.9995	1103.89	95285	0.9995	1841.91	83479	0.9995	1588.71
101105743	5626	46855	0.9874	340.753	4613	0.984	32.5775	4363	0.9838	29.5651	24192	0.9867	174.4	23856	0.9874	160	23835	0.9868	157.384
101123279	542	46381	0.9945	3501.26	16575	0.9797	1215.03	17317	0.9871	1218.06	49829	0.9926	3728.7	34932	0.9926	2431.91	72990	0.9926	5002.77
780524	920	46035	0.8652	2047.31	12165	0.8609	525.361	13070	0.863	541.603	33574	0.8793	1480.09	30235	0.8783	1240.07	59050	0.875	2384.39
101114105	2697	45466	0.9996	689.746	34028	0.9996	501.29	36660	0.9996	518.209	52270	0.9996	786.042	57466	0.9996	803.995	55018	0.9996	757.827
101114075	1366	44114	0.9985	1321.32	23106	0.9978	672.06	26505	0.9978	739.726	26101	0.9993	774.963	24741	0.9963	683.424	61956	0.9993	1684.92
101104557	4533	44105	0.9996	398.094	3057	0.9991	26.7944	3225	0.9967	27.123	21723	0.9998	194.361	19888	0.9996	165.55	34496	0.9998	282.702
101109830	559	43912	0.8766	3214.07	23146	0.8891	1645.12	25402	0.8766	1732.41	36889	0.8837	2676.45	28977	0.8748	1955.98	73003	0.8927	4851.49
101103196	453	43571	0.9978	3935.35	12037	0.9978	1055.73	13064	0.9912	1099.44	29802	0.9956	2668.22	20708	0.9956	1724.9	54981	0.9956	4508.8
101111925	1551	43513	0.9819	1147.87	14473	0.9774	370.75	16742	0.9774	411.518	14357	0.9787	375.428	15129	0.9787	368.063	42663	0.9781	1021.85
101108684	836	43006	0.994	2104.78	17715	0.9964	841.916	19268	0.9904	878.666	39230	0.9916	1903.21	27972	0.9928	1262.53	67902	0.9964	3017.33
101102145	806	42948	0.9256	2180.18	16373	0.9578	807.1	18278	0.9194	864.544	40844	0.8288	2055.26	29828	0.9479	1396.41	74545	0.9231	3435.81
100036761	601	42831	0.9035	2915.86	19244	0.9085	1272.2	20142	0.9018	1277.68	36314	0.9085	2450.61	33628	0.8985	2111.3	66947	0.9052	4138.12
100036760	797	41641	0.926	2137.7	14480	0.9197	721.845	16317	0.8971	780.505	36001	0.926	1832.02	30214	0.926	1430.45	63126	0.926	2942.36
101120638	626	41605	0.9888	2719.29	15771	0.992	1000.96	16434	0.9888	1000.84	30435	0.976	1971.85	27884	0.992	1680.75	53308	0.9888	3163.47
101103639	533	41567	0.8255	3190.84	25207	0.8518	1879	25900	0.8555	1852.53	35919	0.8743	2733.2	37361	0.8086	2644.93	63942	0.8255	4456.61
101111994	748	40865	0.992	2235.29	12523	0.996	665.182	13941	0.9906	710.536	34600	0.9947	1876.07	26889	0.992	1356.43	70213	0.9947	3487.08
101103193	3534	40439	0.9994	468.185	25119	0.9994	282.403	26704	0.9992	288.074	19325	0.9994	221.782	21802	0.9994	232.784	26232	0.9997	275.747
101104219	482	40406	0.9793	3429.91	17728	0.9959	1461.32	19707	0.9876	1558.72	39522	0.9502	3325.57	29200	0.9564	2285.91	67458	0.9959	5199.15
101113592	1420	39307	0.9866	1132.57	10357	0.9768	289.787	11198	0.9838	300.639	37376	0.9789	1067.53	22297	0.9768	592.491	59868	0.9838	1566.22
101121675	4840	38923	0.9514	329.037	12513	0.9694	102.719	11915	0.9508	93.8517	49498	0.9514	414.779	36706	0.9742	286.164	29729	0.951	228.182
101111556	874	38014	0.9954	1779.57	16412	0.9954	746.078	17924	0.9954	781.839	34711	0.9954	1610.76	29345	0.9954	1266.91	59234	0.9977	2517.71
100127215	771	37909	0.9676	2011.74	11339	0.9663	584.325	12848	0.9663	635.294	32308	0.9663	1699.53	27078	0.965	1325.21	47699	0.965	2298.27
101104601	1579	36596	0.9987	948.277	18653	0.9949	469.354	19048	0.9873	459.897	9597	0.9797	246.506	12079	0.9601	288.65	24536	0.9886	577.255
100101228	4717	36472	0.9695	316.357	11158	0.8891	93.9841	11086	0.9328	89.5989	33919	0.9379	291.643	27231	0.9671	217.832	29358	0.9544	231.21
101102133	8651	36372	0.9985	172.022	14787	0.9962	67.9122	13181	0.9933	58.0866	38810	0.9988	181.95	50688	0.9977	221.087	16134	0.9985	69.2822
100135445	819	35971	0.9817	1797.02	23878	0.9194	1158.37	25869	0.956	1204.17	36321	0.9585	1798.66	32034	0.9524	1475.88	52587	0.9609	2385.29
101106472	562	35602	0.9875	2591.92	17556	0.9858	1241.15	20354	0.9858	1380.72	28601	0.9786	2064.05	23404	0.9858	1571.37	51490	0.9858	3403.55
101112181	562	35578	0.9982	2590.17	13390	0.9893	946.625	14455	0.9929	980.563	32391	0.9911	2337.56	25676	0.9893	1723.91	56334	0.9911	3723.75
443070	521	35364	0.9942	2777.2	13264	0.9808	1011.51	14803	0.9942	1083.19	34995	0.9923	2724.22	23557	0.9923	1706.1	55253	0.9942	3939.71
443085	1458	34703	0.9979	973.852	140155	0.9979	3819.31	153424	0.9979	4011.71	18234	0.9966	507.223	21308	0.9973	551.453	30691	0.9979	781.987
101118968	1304	34011	0.9923	1067.15	15708	0.9893	478.605	16726	0.9923	488.999	20147	0.9962	626.624	15117	0.9916	437.433	28897	0.99	823.23
101122511	2841	33903	0.9863	488.259	61292	0.9968	857.169	69234	0.9937	929.056	25371	0.9623	362.193	20344	0.9627	270.202	28644	0.963	374.549
100135683	542	32332	0.9982	2440.71	11653	0.9982	854.225	12500	0.9926	879.234	27262	0.9982	2040.01	22566	0.9982	1571.01	53100	0.9945	3639.5
XR_173224.1	764	32310	0.9948	1730.32	27732	0.9961	1442.19	31258	0.9974	1559.77	27908	0.9974	1481.53	15951	0.9948	787.804	50190	0.9948	2440.45
100135455	1240	31900	0.9976	1052.57	12585	0.9968	403.242	13437	0.9863	413.118	37197	0.9968	1216.64	22990	0.9984	699.585	42807	0.9984	1282.45
101119213	2351	31717	0.9736	551.98	13329	0.98	225.257	13249	0.9792	214.844	23872	0.9762	411.823	10480	0.9787	168.202	16674	0.9804	263.471
101111240	1473	31614	0.8975	878.133	15739	0.8982	424.53	17008	0.8982	440.194	25545	0.8975	703.36	22017	0.9688	564	40215	0.9627	1014.22
101112566	701	31455	0.8388	1835.93	11165	0.8388	632.812	12386	0.8388	673.607	24820	0.8417	1436.01	21189	0.8388	1140.55	46680	0.8417	2473.77
101103450	4455	31334	0.9978	287.774	1480	0.9654	13.1992	1803	0.9939	15.4291	21417	0.9978	194.978	18212	0.9989	154.253	28118	0.996	234.468
101111593	3659	30923	0.9888	345.782	30983	0.9882	336.43	33768	0.9891	351.833	38292	0.9918	424.444	39486	0.9907	407.197	33437	0.9885	339.477
101106384	422	30592	0.9976	2966.05	41447	0.9976	3902.25	47617	0.9976	4301.73	48045	0.9976	4617.53	62395	0.9976	5579.06	76754	0.9976	6756.7
101115640	1608	30491	0.9988	775.835	34168	0.9988	844.243	35981	0.9907	853.062	33452	0.9988	843.743	48527	0.995	1138.73	48910	0.9938	1129.95
101116157	1278	29516	0.9945	944.953	390	0.989	12.1246	276	0.9914	8.23326	22417	0.9969	711.412	18095	0.9984	534.258	35880	0.9984	1042.96
101123208	806	29401	0.9566	1492.49	10607	0.9454	522.867	11480	0.9442	543.001	24603	0.8387	1238.02	22921	0.9318	1073.05	59362	0.9206	2736.02
101113728	1739	28789	0.9919	677.346	26146	0.9896	597.365	28941	0.9902	634.465	21966	0.9971	512.302	52189	0.9983	1132.41	50431	0.9885	1077.32
101121859	289	28733	0.9965	4067.87	13511	0.9965	1857.48	13885	0.9965	1831.65	22445	0.9965	3149.89	16129	0.9965	2105.88	40620	0.9965	5221.41
101114356	3156	28640	0.9813	371.295	66756	0.9813	840.402	61033	0.9813	737.261	7639	0.9791	98.1689	35967	0.9813	430.022	7599	0.981	89.447
101121360	511	28621	0.9804	2291.65	8569	0.9843	666.259	8229	0.9824	613.931	31758	0.9843	2520.62	19513	0.9824	1440.88	47928	0.9863	3484.29
101107685	3270	28445	0.9896	355.911	6427	0.9976	78.0898	6942	0.9942	80.9339	24289	0.9902	301.256	16945	0.9902	195.532	18072	0.9896	205.307
101122808	662	27744	0.9985	1714.73	10644	0.9985	638.823	12104	0.9924	697.051	22359	0.994	1369.84	19685	0.9909	1122.02	43285	0.9985	2428.99
101103462	2462	27601	0.9915	458.691	54531	0.9972	880.013	64129	0.9955	993.025	10243	0.9947	168.738	7482	0.9927	114.671	22439	0.9959	338.58
101106996	5471	27497	0.9993	205.637	6435	0.9989	46.7321	6151	0.9985	42.862	17252	0.9991	127.893	13745	0.9993	94.7985	13226	0.9985	89.8065
100135452	667	27481	0.9955	1685.74	10136	0.994	603.774	11152	0.9955	637.412	28166	0.997	1712.67	20076	0.997	1135.73	41036	0.997	2285.52
100135695	2668	27393	0.997	420.085	59094	0.9989	880.018	63597	0.9981	908.75	33787	0.9993	513.615	55811	0.9989	789.328	56069	0.9989	780.698
101107212	1421	27351	0.9409	787.522	62507	0.9719	1747.71	67986	0.9923	1823.98	3719	0.9331	106.147	4434	0.9395	117.74	14265	0.9395	372.927
101102453	5069	27199	0.9842	219.54	18173	0.9838	142.442	18920	0.9974	142.296	34459	0.998	275.711	32027	0.9842	238.406	13656	0.9832	100.08
101114496	606	26982	0.9125	1821.73	9668	0.9109	633.867	10897	0.929	685.532	23469	0.9092	1570.71	20318	0.9092	1265.12	42577	0.9274	2610.05
101104397	1285	26920	0.9665	857.148	4330	0.9665	133.881	4232	0.9658	125.556	21237	0.9665	670.292	53997	0.9665	1585.59	67333	0.9665	1946.57
101101920	2162	26714	0.9972	505.553	55505	0.9972	1020.02	52770	0.9995	930.519	21580	0.9972	404.828	21668	0.9991	378.17	19428	0.9986	333.825
101105342	893	26365	0.9978	1207.98	18372	0.9978	817.408	21972	0.9966	938.019	10600	0.9978	481.425	19824	0.9989	837.651	23215	0.9978	965.747
101110189	1412	26229	0.9972	760.03	330239	0.9993	9292.39	362304	0.9993	9782.1	4199	0.9993	120.611	3613	0.9972	96.551	13286	0.9972	349.547
XR_173260.1	885	26161	0.8655	1209.47	12392	0.8429	556.329	13720	0.8362	591.023	33203	0.8644	1521.63	19438	0.8588	828.766	31439	0.8463	1319.69
101123232	3887	26124	0.9905	274.985	29075	0.9786	297.193	29083	0.9784	285.245	30388	0.9902	317.075	36164	0.9825	351.063	24621	0.9743	235.308
101109246	1080	25972	0.9972	983.932	7865	0.9991	289.34	8078	0.9833	285.15	25273	0.9917	949.09	25484	0.9972	890.363	46344	0.9926	1594.1
100135694	581	25787	0.9948	1815.97	13848	0.9931	946.989	14507	0.9862	951.908	23431	0.988	1635.64	22986	0.9948	1492.83	43152	0.9948	2759.12
443016	1102	25730	0.9946	955.305	28607	0.9973	1031.39	31726	0.9973	1097.56	35990	0.9973	1324.57	28659	0.9955	981.302	43393	0.9982	1462.8
101111441	4313	25630	0.9991	243.138	18127	0.9995	166.986	19187	0.9995	169.598	21911	0.9872	206.043	12402	0.9986	108.501	16375	0.9998	141.042
101109685	2314	25553	0.9974	451.817	16995	0.9939	291.804	17917	0.9862	295.186	7943	0.9927	139.218	10666	0.9853	173.925	16722	0.9896	268.455
100037664	479	25378	0.9937	2167.73	8861	0.952	734.989	9068	0.8894	721.722	24486	0.9896	2073.27	20474	0.9729	1612.84	41022	0.9896	3181.47
101104192	1028	25365	0.9932	1009.54	8762	0.9854	338.644	9667	0.9835	358.503	28315	0.9815	1117.11	19871	0.9971	729.374	30140	0.9893	1089.17
101115805	5437	25245	0.911	189.976	40702	0.9036	297.434	43399	0.9097	304.308	17660	0.872	131.736	39882	0.8911	276.784	22951	0.8941	156.815
101121009	1166	25088	0.9906	880.341	23269	0.9631	792.89	27035	0.9717	883.937	18304	0.9906	636.681	16861	0.9906	545.643	34653	0.9889	1104.05
443296	484	25027	0.8843	2115.67	17234	0.8843	1414.73	19304	0.8843	1520.53	17382	0.8843	1456.56	14876	0.8843	1159.75	26715	0.8843	2050.48
101123112	536	25013	0.9888	1909.35	9871	0.9813	731.695	9864	0.9888	701.588	23615	0.9832	1786.89	18138	0.9869	1276.87	38480	0.9869	2666.96
101103753	1487	24840	0.9993	683.478	1146	0.9973	30.6202	1134	0.9993	29.0734	3589	0.9993	97.8896	4036	0.9993	102.415	23660	0.9993	591.085
101117471	5910	24818	0.9667	171.816	13137	0.9807	88.3167	12103	0.9858	78.0727	20527	0.9761	140.868	15242	0.9694	97.3146	16879	0.9685	106.098
101103077	1350	24662	0.9993	747.443	13068	0.9985	384.6	15329	0.9978	432.886	12349	0.9978	370.999	12789	0.9978	357.459	33292	0.9978	916.12
101120647	3301	24658	0.9994	305.63	2281	0.9967	27.4545	2427	0.9964	28.0297	7468	0.9958	91.7557	1717	0.9964	19.6267	4617	0.9976	51.959
101108004	1056	24174	0.9669	936.63	8771	0.9763	330.004	9376	0.9602	338.491	24372	0.9782	936.055	14317	0.9735	511.578	32945	0.9839	1158.97
101119894	1813	24137	0.9928	544.715	50792	0.9956	1113.09	58420	0.9989	1228.45	9029	0.9967	201.984	6914	0.9972	143.898	11147	0.9928	228.405
101123269	1573	24082	0.9981	626.394	61639	0.9854	1556.9	67448	0.9994	1634.68	12840	0.9994	331.063	37185	0.9987	891.995	21542	0.9981	508.749
XR_173409.1	1481	23944	0.8967	661.493	8227	0.865	220.709	8338	0.8596	214.635	27050	0.8994	740.775	22851	0.8987	582.202	54797	0.9622	1374.51
100307044	891	23720	0.9798	1089.23	1536	0.9955	68.4932	1295	0.9832	55.4097	22562	0.9955	1027.01	20455	0.9989	866.254	11748	0.9865	489.815
101111740	2087	23471	0.9938	460.143	35886	0.9947	683.182	34862	0.9947	636.83	18152	0.9938	352.758	9222	0.9938	166.735	29569	0.9938	526.333
101121573	6355	23464	0.9817	151.067	10271	0.9734	64.2142	10007	0.9948	60.0319	28535	0.9953	182.111	24439	0.9748	145.108	15786	0.9956	92.2789
101119880	961	23370	0.9979	994.991	14769	0.999	610.607	16281	0.9958	645.879	9056	0.9938	382.197	7434	0.9948	291.892	32459	0.9979	1254.75
443295	386	23368	0.9974	2476.95	7558	0.9974	777.953	7657	0.9974	756.249	47608	0.9974	5002.27	27796	0.9974	2717.18	35664	0.9974	3432.33
101113001	1220	23242	0.9893	779.466	15531	0.9607	505.794	17646	0.9844	551.417	5149	0.9607	171.174	6936	0.9877	214.522	11468	0.9861	349.2
100307048	912	23135	0.9989	1037.91	79105	0.9989	3446.22	83216	0.9989	3478.61	21611	0.9989	961.068	72629	0.9989	3004.96	16809	0.9989	684.689
101111703	2782	23108	0.9953	339.851	28795	0.9942	411.239	31010	0.996	424.95	20515	0.9953	299.081	22215	0.9953	301.309	29416	0.9942	392.801
101113539	652	23066	0.9939	1447.47	11024	0.9954	671.778	11730	0.9908	685.874	21843	0.9939	1358.75	20453	0.9923	1183.68	44399	0.9923	2529.72
101108935	4009	23030	0.9998	235.04	3172	0.999	31.4363	3097	0.9988	29.4509	12990	0.9998	131.416	10517	0.9998	98.9872	15810	0.9998	146.501
101108244	3199	22083	0.99	282.441	9883	0.9916	122.746	11752	0.9897	140.053	9926	0.9897	125.845	16818	0.99	198.373	17236	0.9912	200.156
100144766	1500	21905	0.9987	597.497	9926	0.9993	262.916	10351	0.9987	263.078	16051	0.9993	433.995	15617	0.9987	392.853	26512	0.9993	656.595
101115487	551	21892	0.9982	1625.61	10209	0.9982	736.149	10810	0.9964	747.942	14960	0.9964	1101.17	13224	0.9982	905.596	31798	0.9982	2143.85
101115399	624	21860	0.8958	1433.34	11102	0.8926	706.888	11845	0.9183	723.676	21417	0.8958	1392.03	19072	0.8974	1153.28	40022	0.8958	2382.65
101103697	1334	21753	0.931	667.186	11031	0.931	328.544	13398	0.931	382.893	13539	0.9903	411.628	10213	0.9895	288.882	30446	0.931	847.853
101116631	1857	21748	0.8885	479.172	7625	0.8982	163.141	7580	0.8724	155.615	14666	0.916	320.313	8072	0.9451	164.018	16416	0.8901	328.399
101105179	756	21712	0.9511	1175.06	10803	0.9458	567.749	12127	0.9511	611.541	12264	0.9497	657.937	7683	0.9471	383.471	18573	0.9471	912.654
443298	487	21694	0.9795	1822.61	15488	0.9795	1263.57	14345	0.9795	1122.96	10631	0.9795	885.359	19422	0.9795	1504.83	20433	0.9795	1558.65
101103549	1398	21648	0.9928	633.57	11989	0.9921	340.729	13854	0.9907	377.8	22873	0.9914	663.575	22741	0.9914	613.798	31051	0.9928	825.115
101107229	2158	21348	0.9944	404.752	87786	0.9884	1616.25	91637	0.9986	1618.87	10151	0.9972	190.779	8760	0.9893	153.171	14510	0.9829	249.783
101104719	5013	21090	0.9553	172.132	12057	0.922	95.5598	11467	0.9206	87.2059	23769	0.9505	192.304	20269	0.9537	152.566	14261	0.923	105.681
443512	5071	20959	0.9986	169.107	106534	0.9998	834.696	81202	0.9988	610.473	48937	0.9988	391.397	196947	0.9996	1465.48	37095	0.9982	271.749
101102540	357	20850	0.9972	2389.58	8638	0.9944	961.344	9511	0.9888	1015.67	16820	0.9972	1910.87	12860	0.9608	1359.24	26630	0.9944	2771.08
101102685	4332	20839	0.9871	196.821	16354	0.9905	149.992	16551	0.9901	145.656	18536	0.9912	173.541	13773	0.9762	119.967	15885	0.9776	136.221
101115756	4317	20731	0.949	196.482	7134	0.9303	65.6576	8117	0.9481	71.6815	12899	0.931	121.185	11541	0.9289	100.875	14380	0.9289	123.744
101114674	8245	20702	0.9981	102.732	24890	0.9984	119.941	23049	0.9994	106.575	26110	0.9985	128.437	32473	0.9992	148.612	28757	0.9968	129.568
101103316	335	20565	0.997	2511.7	8089	0.997	959.365	8299	0.994	944.441	18677	0.994	2261.19	11033	0.994	1242.72	37303	0.997	4136.61
101112791	3452	20499	0.9962	242.966	12724	0.9725	146.449	13496	0.976	149.049	7882	0.9902	92.6062	7838	0.9916	85.6757	15580	0.9899	167.665
100147789	897	20320	0.9989	926.862	8374	0.9989	370.915	9479	0.9989	402.869	16584	0.9989	749.844	17164	0.9989	722.02	22823	0.9989	945.206
101106550	1494	20147	0.9913	551.751	9873	0.9946	262.562	10337	0.992	263.777	14244	0.994	386.684	10636	0.9793	268.628	17563	0.994	436.711
101123166	1392	20059	0.9124	589.595	16783	0.7622	479.032	19776	0.8628	541.618	6932	0.8786	201.973	6396	0.8951	173.377	12493	0.7744	333.406
100048993	1079	19917	0.9981	755.242	76937	0.9991	2833.01	85154	0.9991	3008.69	17496	0.9981	657.645	87767	0.9991	3069.26	47429	0.9991	1632.93
100174988	801	19882	0.9988	1015.57	34526	0.9988	1712.57	36633	0.9988	1743.55	23705	0.9988	1200.28	32061	0.9988	1510.32	24819	0.9988	1151.06
101111413	2018	19530	0.9767	395.972	35815	0.9921	705.144	37203	0.9846	702.83	13977	0.9732	280.91	16243	0.9718	303.717	20844	0.9767	383.713
101106096	3141	19513	0.9997	254.179	3925	0.9984	49.6484	3869	0.999	46.9596	7468	0.9968	96.4297	4669	0.9968	56.0892	8655	0.9997	102.364
443052	2191	19496	0.8635	364.072	44510	0.8462	807.14	47923	0.7992	833.864	30739	0.8717	569.012	37377	0.911	643.703	33928	0.8708	575.257
101102330	744	19434	0.9919	1068.74	7165	0.9946	382.628	7795	0.9946	399.426	16186	0.9946	882.35	11362	0.9946	576.242	28589	0.9946	1427.49
101116121	1584	19402	0.9994	501.158	5240	0.9994	131.435	5772	0.9994	138.92	7797	0.9994	199.64	6790	0.9975	161.748	4920	0.9987	115.387
101106318	1848	19357	0.9675	428.568	37358	0.9697	803.185	39644	0.9708	817.842	15006	0.9686	329.335	17591	0.9702	359.18	22913	0.9697	460.602
101122293	2002	19356	0.997	395.581	8823	0.9855	175.1	9276	0.9456	176.641	19287	0.9935	390.728	12938	0.98	243.852	30457	0.991	565.157
101112126	357	19247	0.8403	2205.86	7643	0.8431	850.608	8284	0.8403	884.638	15743	0.8431	1788.52	11736	0.8403	1240.44	26890	0.8515	2798.14
101109411	2124	19243	0.9732	370.682	8847	0.9718	165.491	8360	0.9713	150.053	11822	0.9713	225.741	7620	0.9732	135.37	12169	0.9732	212.837
101114511	1260	19225	0.9992	624.28	132311	0.9921	4172.14	163290	0.9976	4940.63	5080	0.9968	163.519	5281	0.9833	158.15	13851	0.9944	408.373
101115514	4240	19093	0.9906	184.243	17962	0.9922	168.315	18007	0.9906	161.908	22460	0.991	214.841	30543	0.9917	271.812	22914	0.9913	200.762
101103142	2341	19081	0.9919	333.49	7225	0.9411	122.623	7636	0.9739	124.354	14906	0.9919	258.246	15155	0.9936	244.274	17812	0.9987	282.655
443005	1285	19068	0.9728	607.136	30526	0.9728	943.845	35599	0.9712	1056.16	16484	0.9743	520.276	28036	0.9743	823.259	23833	0.9728	689.004
101102381	3092	18871	0.9977	249.712	7078	0.9981	90.9505	6689	0.9971	82.4737	18767	0.9994	246.167	20762	0.9984	253.369	22409	0.9984	269.233
101115859	1554	18800	0.5257	494.983	8739	0.7008	223.432	8978	0.6094	220.253	17831	0.6081	465.371	15332	0.5972	372.281	38876	0.6075	929.344
443468	370	18711	0.9973	2069.09	8605	0.9973	924.024	9405	0.9973	969.06	13656	0.9973	1496.91	12752	0.9973	1300.47	30329	0.9973	3045.11
101106854	1185	18590	0.9966	641.866	7906	0.9975	265.077	8500	0.9966	273.46	18498	0.9966	633.112	16156	0.9966	514.445	27319	0.9983	856.431
101105582	2042	18535	0.9971	371.382	3544	0.9902	68.956	3590	0.9785	67.0243	8262	0.9971	164.098	3249	0.998	60.0368	11773	0.9956	214.179
XR_173221.1	1775	18301	0.9966	421.852	5535	0.9961	123.895	5002	0.9977	107.433	34718	0.9994	793.288	20025	0.9989	425.694	33706	0.9983	705.432
100048989	1449	18204	0.991	514.022	13455	0.9855	368.934	14642	0.9827	385.235	13954	0.9855	390.575	18988	0.9883	494.464	27027	0.9924	692.908
101114493	6919	18181	0.9932	107.512	44815	0.9983	257.344	44529	0.9945	245.354	15060	0.9971	88.2787	59766	0.9974	325.937	13666	0.9884	73.3743
101120375	2135	18167	0.9995	348.152	6294	0.9981	117.129	7464	0.9948	133.281	14054	0.9995	266.979	2029	0.9948	35.8598	2383	0.9972	41.4641
100037665	1317	18060	0.9954	561.068	9193	0.981	277.335	9519	0.9962	275.549	16870	0.9939	519.522	13387	0.9901	383.549	27120	0.997	764.98
101103097	632	17971	0.9082	1163.43	7183	0.8972	451.567	7599	0.9051	458.388	19151	0.9114	1228.99	10277	0.9193	613.582	27551	0.9241	1619.45
XR_173291.1	805	17959	0.9851	912.788	8314	0.9814	410.344	8372	0.9851	396.485	9636	0.9851	485.484	7988	0.9814	374.426	16710	0.9839	771.128
101103858	2104	17946	0.9401	348.984	6786	0.9815	128.145	7048	0.9667	127.707	10361	0.9382	199.724	8135	0.9453	145.893	15583	0.9587	275.139
101113311	2049	17937	0.9697	358.172	2987	0.9497	57.9198	2578	0.9063	47.9661	13038	0.9751	258.073	9873	0.897	181.815	6723	0.9507	121.89
101114873	3027	17917	0.997	242.179	17171	0.9983	225.381	16978	0.9954	213.83	14839	0.9964	198.823	22352	0.9983	278.63	15347	0.9947	188.346
101106110	877	17745	0.9384	827.866	2583	0.8985	117.02	2598	0.8848	112.936	13358	0.9396	617.755	23	0.4048	0.989582	55	0.9293	2.32975
XR_173041.1	955	17589	0.9791	753.566	5216	0.977	217.004	5809	0.9738	231.895	13469	0.9791	572.013	12591	0.9791	497.485	18858	0.9791	733.565
101108092	1176	17546	0.9872	610.456	6893	0.9864	232.881	6585	0.9881	213.473	17737	0.9974	611.712	7130	0.9507	228.773	15035	0.9524	474.944
101103783	2148	17483	0.9306	333.016	8271	0.9157	152.988	8787	0.9316	155.955	18693	0.9311	352.955	17699	0.9302	310.912	26848	0.933	464.327
100037661	1142	17393	0.9921	623.149	6487	0.9912	225.69	6515	0.993	217.491	13228	0.9974	469.788	7352	0.993	242.92	8971	0.9904	291.824
101119695	740	17246	0.9716	953.543	21742	0.9716	1167.35	24381	0.9716	1256.07	26133	0.9716	1432.29	33953	0.9716	1731.29	47550	0.9743	2387.07
101108931	2771	17197	0.9964	253.922	6214	0.9913	89.0981	6215	0.9928	85.5063	22703	0.9924	332.293	16558	0.9939	225.473	19593	0.9953	262.67
100216434	1573	16733	0.9491	435.24	4542	0.939	114.723	3862	0.9364	93.6003	10250	0.9555	264.283	4468	0.9383	107.179	16710	0.9771	394.633
101110082	831	16714	0.9807	822.93	14692	0.9807	702.447	16519	0.9807	757.838	7485	0.9807	365.313	4959	0.9807	225.173	17227	0.9807	770.113
101117264	2738	16703	0.9985	249.6	13798	0.9985	200.224	14047	0.9982	195.589	9444	0.9982	139.893	6536	0.9985	90.0745	8785	0.9993	119.194
101122862	1784	16445	0.9966	377.157	10985	0.9922	244.647	12714	0.9927	271.695	8210	0.9989	186.648	5053	0.991	106.875	10413	0.9944	216.834
101118553	1670	16423	0.9988	402.365	26133	0.9988	621.737	30709	0.9994	701.04	7365	0.9982	178.867	7042	0.9988	159.112	18260	0.9988	406.191
101123062	3866	16422	0.9659	173.799	15839	0.9979	162.78	17221	0.9912	169.821	7974	0.9646	83.6544	20635	0.9811	201.403	6126	0.9721	58.8656
101119432	1961	16420	0.9975	342.594	10607	0.9995	214.906	11965	0.9975	232.61	7546	0.9995	156.068	6433	0.9934	123.783	10143	0.9975	192.148
101120656	14003	16378	0.9719	47.8546	25837	0.9741	73.3086	22483	0.9733	61.2106	33830	0.9733	97.984	58535	0.9737	157.731	21246	0.9673	56.364
101112867	1696	16360	0.9381	394.676	36987	0.9994	866.477	42930	0.9953	965.003	8362	0.944	199.967	5272	0.921	117.293	12540	0.9228	274.674
443483	5273	16202	0.9782	125.717	104256	0.9843	785.556	68414	0.9803	494.63	36465	0.9879	280.474	156692	0.9884	1121.28	32106	0.9871	226.191
100192316	2743	16175	0.9913	241.269	8897	0.9566	128.87	8848	0.9913	122.974	7597	0.9902	112.329	8713	0.9573	119.858	12295	0.9934	166.513
101103158	1273	16162	0.9992	519.458	1122	0.9811	35.0186	994	0.9764	29.7681	6075	0.9945	193.55	4185	0.9819	124.048	7253	0.9953	211.658
101105458	1302	16151	0.7542	507.542	47323	0.8779	1444.09	59675	0.9002	1747.33	15626	0.831	486.756	16000	0.6912	463.695	26964	0.755	769.342
101122849	595	16102	0.9882	1107.25	13221	0.9395	882.838	12951	0.9513	829.813	18253	0.9697	1244.2	28594	0.9782	1813.35	51119	0.958	3191.62
101115457	5772	16083	0.9932	114.005	26097	0.9936	179.638	29764	0.9936	196.589	8345	0.9927	58.6373	16991	0.9929	111.075	7819	0.991	50.3235
100135437	2188	16027	0.8835	299.701	8902	0.9758	161.649	9377	0.9543	163.384	11024	0.947	204.346	11636	0.9557	200.669	13469	0.9644	228.683
101118881	1582	16026	0.9469	414.479	3853	0.9589	96.7668	3926	0.9652	94.6101	18701	0.9482	479.438	13191	0.9804	314.626	16884	0.957	396.474
101106321	5095	15973	0.9994	128.27	15013	0.9998	117.073	13735	0.9994	102.773	22146	0.9994	176.289	25791	0.9994	191.006	15961	0.9994	116.376
101121342	4231	15939	0.9981	154.135	18858	0.9965	177.087	18933	0.9993	170.596	30598	0.9991	293.308	20630	0.9988	183.984	16309	0.9981	143.196
100127209	2898	15851	0.999	223.791	23369	0.9986	320.388	22943	0.9986	301.818	30363	0.999	424.933	29710	0.999	386.837	36918	0.999	473.245
101119108	3467	15829	0.9991	186.803	8256	0.9911	94.6128	8252	0.9954	90.7401	8947	0.9977	104.664	8157	0.9986	88.7769	12749	0.9911	136.606
101120943	1911	15696	0.9984	336.056	502	0.7959	10.437	610	0.8786	12.1692	12397	0.9984	263.106	7254	0.9984	143.232	8602	0.9979	167.219
101110931	8140	15695	0.9807	78.8897	14989	0.9812	73.1614	11072	0.9794	51.8556	19550	0.9811	97.4085	19323	0.9808	89.5723	36446	0.9807	166.33
101118507	3590	15667	0.9827	178.556	2657	0.8936	29.4057	2303	0.8886	24.4564	16557	0.8953	187.052	5885	0.8947	61.8551	8897	0.9301	92.0651
101104947	2237	15591	0.9119	285.162	13600	0.9119	241.55	15142	0.886	258.054	7153	0.8994	129.687	9474	0.8811	159.805	16477	0.9008	273.627
101109680	3899	15521	0.9926	162.873	18028	0.9933	183.708	19297	0.9956	188.682	10530	0.9972	109.534	15043	0.992	145.581	14545	0.991	138.582
101110333	2427	15511	0.9996	261.489	3017	0.9893	49.39	2919	0.9868	45.852	18668	0.9971	311.962	10934	0.9942	169.994	16343	0.9975	250.154
101118084	3529	15433	0.9989	178.93	5463	0.9972	61.5054	5758	0.9974	62.2033	7969	0.9983	91.5854	7593	0.9974	81.1868	13656	0.9983	143.753
101118330	3534	15352	0.9864	177.739	24212	0.9864	272.206	22320	0.987	240.78	31416	0.9864	360.544	85154	0.9875	909.205	19924	0.9864	209.438
101116413	3017	15316	0.9993	207.708	10864	0.9993	143.07	11837	0.9997	149.575	8342	0.999	112.142	10060	0.9997	125.819	6571	0.9987	80.91
101117173	2221	15296	0.9968	281.782	8529	0.995	152.575	8259	0.9982	141.766	5810	0.9968	106.097	5748	0.9923	97.6544	11332	0.9982	189.541
100135436	2358	15139	0.9894	262.686	4757	0.9873	80.1536	4643	0.9669	75.0669	14033	0.9898	241.369	12091	0.9686	193.483	17631	0.9813	277.766
101118293	2029	15124	0.9813	304.978	4707	0.9832	92.1714	4922	0.9882	92.4811	16544	0.9897	330.699	14248	0.9946	264.969	19657	0.9862	359.9
443542	585	15114	0.9983	1057.08	5835	0.9966	396.295	6282	0.9966	409.389	9994	0.9983	692.88	6695	0.9897	431.835	12892	0.9983	818.673
780519	4189	15098	0.9821	147.466	4136	0.9802	39.2287	4617	0.9757	42.0188	4851	0.9807	46.9673	3860	0.9819	34.7697	7726	0.9809	68.5158
101120598	737	14945	0.9891	829.683	8002	0.9959	431.385	8666	0.9932	448.275	12401	0.9919	682.438	10473	0.9159	536.2	23749	0.9091	1197.08
101107187	3698	14936	0.9968	165.254	14307	0.9978	153.715	14087	0.9973	145.226	22133	0.9976	242.744	18257	0.9954	186.288	18902	0.9995	189.883
101105588	7835	14917	0.9989	77.898	16183	0.9994	82.0642	12916	0.9986	62.8467	21897	0.9995	113.35	30071	0.9995	144.821	10217	0.9948	48.4429
101110224	4332	14853	0.967	140.284	3166	0.9665	29.0373	3080	0.9645	27.1054	15562	0.9656	145.697	8566	0.9677	74.6127	13558	0.9665	116.266
101115652	1917	14693	0.9917	313.597	13076	0.9906	271.011	15265	0.975	303.577	11008	0.9703	232.895	16018	0.9687	315.29	14568	0.9807	282.308
101110525	996	14692	0.9217	603.539	8315	0.9207	331.693	9123	0.9207	349.198	10690	0.9207	435.304	21619	0.9197	819.03	14509	0.9197	541.158
101114126	2952	14622	0.998	202.663	292828	0.999	3941.22	330208	0.9997	4264.47	4587	0.9919	63.0212	8691	0.997	111.09	6185	0.9976	77.834
101116012	1977	14590	0.9484	301.948	37260	0.9494	748.807	40438	0.9484	779.788	11645	0.9535	238.895	12614	0.957	240.752	14297	0.958	268.648
101109085	2266	14551	0.9545	262.734	4736	0.9435	83.0397	4721	0.9448	79.4269	16823	0.9576	301.105	10863	0.9457	180.889	15145	0.9462	248.288
101109741	2565	14545	0.9953	232.012	12927	0.9957	200.237	13629	0.9953	202.568	7454	0.9953	117.863	5246	0.9945	77.1728	7745	0.9949	112.171
101112335	1902	14401	0.9816	309.789	8099	0.9879	169.182	8278	0.9401	165.924	12940	0.9401	275.929	21496	0.9884	426.452	14719	0.9395	287.484
101102427	13893	14388	0.9827	42.3729	25731	0.9832	73.5859	23418	0.9822	64.261	18375	0.9826	53.6421	25600	0.9831	69.5292	13281	0.9795	35.5125
101102809	1400	14284	0.9929	417.451	7785	0.9914	220.935	8664	0.9936	235.93	6430	0.995	186.276	9476	0.9957	255.4	15198	0.9957	403.278
101116132	899	14262	0.97	649.089	10996	0.9722	485.969	11593	0.9878	491.62	22918	0.9766	1033.93	27952	0.9878	1173.21	51893	0.99	2144.35
101117150	2652	14262	0.9992	220.034	15642	0.9992	234.343	16727	0.9992	240.457	10534	0.9992	161.099	13666	0.9977	194.443	15470	0.9992	216.702
101114275	1335	14204	0.9446	435.324	5997	0.9438	178.479	5956	0.9453	170.085	13829	0.9401	420.13	23200	0.9453	655.738	30045	0.9476	836.059
101107969	6262	13979	0.9789	91.337	19791	0.995	125.571	20383	0.9968	124.093	22259	0.9938	144.167	24829	0.993	149.613	13240	0.9776	78.5454
101112223	1459	13898	0.9993	389.745	5009	0.9966	136.405	5377	0.9966	140.501	8960	0.9966	249.073	5360	0.9986	138.622	12028	0.9986	306.256
443087	6135	13743	0.9982	91.6538	5846	0.9982	37.8598	5551	0.9984	34.4945	14914	0.9992	98.5948	9995	0.9995	61.474	12261	0.9977	74.2433
101116931	550	13738	0.8709	1021.98	6118	0.8691	441.958	6763	0.8691	468.781	14698	0.8673	1083.85	10976	0.8636	753.017	25340	0.8691	1711.55
101109716	4532	13681	0.9965	123.513	4896	0.9954	42.9225	4963	0.9925	41.7492	12839	0.9996	114.899	10808	0.9962	89.9868	11233	0.9965	92.0772
101108398	3371	13671	0.9798	165.93	3938	0.9795	46.4142	3393	0.978	38.3724	8437	0.9807	101.509	12650	0.9828	141.597	8606	0.9798	94.8394
101108693	769	13574	0.9948	722.213	357	0.9844	18.4449	249	0.9987	12.3443	26213	0.9987	1382.5	9722	0.9987	477.038	40109	0.9987	1937.59
443513	1428	13518	0.9993	387.318	8820	0.9986	245.4	9388	0.9993	250.633	9519	0.9993	270.357	5005	0.9979	132.251	9181	0.9979	238.84
101111067	2437	13517	0.9996	226.939	9637	0.9984	157.116	10215	0.9979	159.8	10553	0.9984	175.628	9852	0.9979	152.543	11652	0.9984	177.62
101112313	3625	13428	0.9997	151.561	14041	0.9997	153.895	14035	0.9992	147.604	12317	0.9997	137.807	16733	0.9997	174.176	11734	0.9992	120.25
101123556	5249	13357	0.9263	104.116	1026	0.8785	7.76613	887	0.8838	6.4423	6735	0.9025	52.0398	7943	0.9009	57.0994	11509	0.8832	81.453
101123041	2939	13346	0.9867	185.796	9816	0.9952	132.699	8106	0.9932	105.148	28120	0.9867	388.052	14314	0.9939	183.774	15159	0.9963	191.61
101105535	2899	13325	0.9997	188.063	6793	0.9976	93.0995	7586	0.9997	99.7604	9955	0.9997	139.273	26735	0.9997	347.981	19562	0.9997	250.675
100174904	2321	13318	0.9922	234.773	843	0.9677	14.4307	782	0.9841	12.8447	9059	0.9987	158.299	3472	0.9914	56.4453	8512	0.9996	136.239
101107118	3126	13293	0.9987	173.987	6953	0.9907	88.3725	6631	0.9958	80.8693	12738	0.9939	165.267	12047	0.9958	145.416	12458	0.9952	148.049
101106186	3551	13275	0.9969	152.956	18661	0.9986	208.794	18409	0.998	197.639	24733	0.9952	282.488	23258	0.9983	247.141	18952	0.998	198.267
100303608	3437	13261	0.9933	157.863	8410	0.993	97.2188	9071	0.993	100.617	24721	0.9974	291.716	16039	0.9965	176.085	19477	0.9936	210.518
101112461	1765	13147	0.9496	304.765	1088	0.9501	24.4917	1135	0.9473	24.5157	4623	0.949	106.232	4409	0.949	94.2581	9182	0.949	193.259
101122518	2177	13114	0.9922	246.468	6594	0.9968	120.344	6357	0.9977	111.324	18651	0.9936	347.471	12504	0.9982	216.727	14889	0.9931	254.07
101122618	1310	13095	0.9748	408.995	453	0.9603	13.7392	397	0.9702	11.5535	9885	0.9748	306.041	13744	0.974	395.882	17749	0.9679	503.325
101117285	3323	13036	0.997	160.508	14049	0.9994	167.977	14464	0.9964	165.94	7348	0.9991	89.6836	6905	0.9955	78.4073	13908	0.9988	155.482
101112054	4290	13026	0.9706	124.233	14220	0.9758	131.697	14568	0.9918	129.46	8510	0.9732	80.4538	7717	0.9718	67.8757	9007	0.9793	77.9954
101123225	5603	12998	0.9834	94.916	8616	0.9841	61.0969	8189	0.9804	55.7191	15749	0.9836	114	15126	0.9836	101.865	9750	0.9827	64.6443
100135687	2059	12998	0.9995	258.288	80	0.9223	1.54372	81	0.9	1.49976	11165	0.9995	219.926	5682	0.9995	104.128	1257	0.9961	22.6791
101118912	2422	12994	0.9897	219.509	5664	0.9876	92.9144	6076	0.9893	95.6395	12131	0.9864	203.141	15419	0.9889	240.218	17741	0.9884	272.113
101110642	2431	12962	0.9951	218.158	10042	0.9959	164.123	10683	0.9955	167.534	13011	0.9967	217.07	13353	0.9971	207.261	13412	0.9963	204.953
101109487	1345	12957	0.9963	394.154	15269	0.9985	451.047	16712	0.9963	473.696	15388	0.9978	464.017	11167	0.9985	313.284	25749	0.9985	711.188
780486	5474	12915	0.9706	96.5324	5720	0.9702	41.5169	5297	0.9858	36.8909	10202	0.97	75.5883	11692	0.9874	80.5949	11840	0.9689	80.3513
101102999	1252	12910	0.9992	421.896	10966	0.9992	347.999	11325	0.9992	344.848	4628	0.9992	149.921	6454	0.9992	194.513	7126	0.9984	211.44
101103539	2035	12902	0.999	259.404	10036	0.9971	195.943	11294	0.9971	211.581	9144	0.9931	182.241	6315	0.9946	117.093	15297	0.998	279.247
101108178	3204	12855	0.9607	164.158	6253	0.9242	77.5407	5500	0.9938	65.4431	11975	0.9975	151.585	5830	0.9763	68.6593	2635	0.9073	30.5516
101106505	1676	12790	0.9827	312.234	8805	0.9851	208.732	9259	0.9743	210.612	9933	0.9785	240.37	10144	0.9803	228.38	15834	0.9845	350.964
101113709	2895	12790	0.9589	180.761	11820	0.9582	162.219	13146	0.9568	173.117	6638	0.9585	92.9957	7864	0.9589	102.499	10200	0.9582	130.887
443541	1953	12770	0.9892	267.53	22949	0.9898	466.869	23380	0.9892	456.39	7210	0.9872	149.729	9394	0.9872	181.498	13549	0.9872	257.722
101120135	3630	12673	0.9937	142.842	27110	0.9956	296.727	28087	0.9953	294.98	6310	0.9934	70.5013	12451	0.9953	129.426	12169	0.995	124.536
101122677	12179	12631	0.9598	42.4336	26127	0.9626	85.2338	19077	0.9622	59.7162	18280	0.9606	60.875	21618	0.9613	66.9772	10464	0.9508	31.9177
101111977	3279	12578	0.9451	156.947	10111	0.9646	122.514	11155	0.9866	129.695	11149	0.9811	137.901	14031	0.9844	161.462	11374	0.9863	128.86
101121609	2941	12551	0.9878	174.609	12376	0.9881	167.193	12961	0.9864	168.011	13142	0.984	181.234	14230	0.9874	182.572	14116	0.9874	178.305
101110758	481	12541	0.9979	1066.77	5387	0.9958	444.975	5763	0.9979	456.77	12067	0.9979	1017.49	8788	0.9979	689.395	17439	0.9979	1346.86
101116044	1366	12532	0.9993	375.365	11016	0.9993	320.411	13090	0.9993	365.328	5176	0.9993	153.68	7043	0.9993	194.55	8724	0.9993	237.253
101109620	10955	12525	0.9047	46.7788	21518	0.8875	78.0411	16421	0.8706	57.1453	21974	0.8895	81.3525	97770	0.9234	336.757	15388	0.8707	52.1814
101113235	4991	12514	0.9942	102.587	5296	0.979	42.1594	5044	0.9523	38.5284	15671	0.9699	127.345	12143	0.9627	91.804	12086	0.9786	89.9583
101105982	541	12448	0.7893	941.426	3507	0.7967	257.556	3371	0.7874	237.55	10828	0.7856	811.756	10025	0.7837	699.215	23747	0.7893	1630.64
101120888	1230	12403	0.9992	412.577	873	0.9992	28.1996	1044	0.9992	32.3585	9929	0.9992	327.397	1041	0.9992	31.9352	7463	0.9992	225.4
443048	1288	12389	0.9992	393.554	25704	0.9992	792.901	23803	0.9992	704.546	47682	0.9992	1501.46	103471	0.9992	3031.28	38883	0.9992	1121.48
101109511	5311	12370	0.9638	95.2965	2718	0.9629	20.3333	2976	0.9629	21.3624	13725	0.9638	104.812	5330	0.9631	37.8682	5168	0.9622	36.1487
101114476	5035	12316	0.9764	100.082	7254	0.9712	57.2416	7475	0.9821	56.5986	12650	0.9831	101.898	9878	0.9833	74.0275	12887	0.9833	95.082
100303606	2568	12301	0.9903	195.988	14388	0.9922	222.607	13360	0.9918	198.338	11550	0.9945	182.415	22989	0.9922	337.791	12638	0.9836	182.822
101108189	4864	12285	0.999	103.339	6953	0.9967	56.7953	5304	0.9988	41.5723	14025	0.9996	116.946	23385	0.9994	181.413	10897	0.9986	83.2261
443072	737	12236	0.9932	679.291	6164	0.9986	332.299	6635	0.9905	343.216	13214	0.9905	727.179	12036	0.9919	616.223	25425	0.9946	1281.56
101118675	2441	12107	0.9959	202.933	5059	0.9951	82.3438	5274	0.9971	82.3694	9688	0.9996	160.968	5287	0.9951	81.7269	7172	0.9996	109.149
443051	10425	12101	0.919	47.4929	18971	0.9852	72.3016	12017	0.9819	43.9454	21739	0.9836	84.5742	73822	0.9879	267.198	17544	0.833	62.5171
101117635	4054	12099	0.997	122.109	3714	0.9968	36.3992	3887	0.9911	36.5531	4390	0.9904	43.9193	2602	0.9894	24.2185	7650	0.9943	70.1009
101117217	2628	12085	0.9943	188.15	2541	0.9806	38.4161	2630	0.9802	38.1526	3458	0.9935	53.3671	2255	0.9886	32.3776	4182	0.9951	59.116
XR_173156.1	879	12008	0.5893	558.94	4147	0.5848	187.447	4065	0.5882	176.305	11329	0.5848	522.729	8223	0.5904	352.992	21506	0.5927	908.902
101106704	3464	12007	0.9792	141.821	4256	0.9772	48.8155	4391	0.9775	48.3258	10753	0.963	125.9	6897	0.9697	75.1287	7686	0.9795	82.4268
100270714	876	12000	0.9932	560.481	9888	0.9852	448.475	10289	0.992	447.778	11875	0.992	549.799	17000	0.992	732.265	21768	0.9932	923.125
101121291	3720	11989	0.9632	131.863	6227	0.9648	66.5074	6443	0.9626	66.0296	6100	0.9605	66.5061	5876	0.9586	59.6022	3217	0.9634	32.1258
100135447	1002	11975	0.996	488.98	7621	0.996	302.189	7397	0.998	281.437	12115	0.996	490.377	12075	0.998	454.719	14914	0.996	552.933
101113463	1157	11961	0.9948	422.978	12522	0.9957	430.006	13442	0.9957	442.919	8434	0.9844	295.648	6721	0.9939	219.192	11768	0.9965	377.846
101114599	4504	11906	0.9969	108.156	3927	0.9929	34.6415	3696	0.994	31.2844	18059	0.9976	162.618	16732	0.9989	140.176	11455	0.9971	94.4806
101120241	4106	11894	0.9993	118.52	9085	0.9993	87.9103	9345	0.9995	86.7669	10304	0.9971	101.78	9159	0.999	84.1691	7310	0.9983	66.137
101112152	362	11876	0.9945	1342.29	5652	0.9862	620.337	5976	0.9945	629.355	10854	0.9917	1216.06	9680	0.9945	1009	25080	0.9972	2573.74
554329	3314	11851	0.9979	146.314	10122	0.9973	121.352	10668	0.9958	122.722	14946	0.9967	182.914	13314	0.997	151.593	11491	0.9952	128.811
101114584	1710	11813	0.9994	282.649	4616	0.9988	107.252	5844	0.9988	130.289	4815	0.9994	114.202	5042	0.9988	111.258	13778	0.9994	299.32
101107114	6230	11771	0.9485	77.3052	15075	0.9891	96.1398	15194	0.9568	92.9775	13920	0.9485	90.6203	18527	0.957	112.212	11830	0.9474	70.5412
101107846	2716	11756	0.9963	177.098	7921	0.9963	115.874	7947	0.9912	111.549	12306	0.9959	183.764	12233	0.9989	169.952	14467	0.9945	197.877
443257	2254	11717	0.9987	212.69	31281	0.9996	551.392	29797	0.9991	503.979	9717	0.9991	174.845	6986	0.9991	116.949	6470	0.9987	106.634
101121209	5508	11701	0.9993	86.9186	2913	0.998	21.0126	2855	0.9849	19.7609	18334	0.9995	135.001	7431	0.9993	50.9069	11699	0.9991	78.9043
101102177	3407	11683	0.9953	140.303	7861	0.9956	91.6726	7356	0.9941	82.312	6881	0.9915	81.9132	5081	0.9944	56.2731	5001	0.9941	54.5294
101118344	1920	11623	0.9953	247.686	2192	0.9844	45.36	2634	0.9891	52.3008	1563	0.999	33.0166	3762	0.9948	73.9335	4674	0.9922	90.4344
101117797	2539	11618	0.9949	187.22	14884	0.9949	232.911	15268	0.9929	229.252	16318	0.9976	260.662	19924	0.9957	296.099	23756	0.9968	347.582
101122112	576	11603	0.8108	824.198	5726	0.9323	394.969	5684	0.9531	376.206	14261	0.9757	1004.16	11242	0.9392	736.452	24031	0.9566	1549.87
101104585	3875	11597	0.992	122.45	2564	0.9814	26.2894	2434	0.9886	23.9465	10768	0.9987	112.704	6757	0.9985	65.7969	7079	0.9822	67.8651
443300	1610	11589	0.9981	294.513	12345	0.9994	304.649	12253	0.9981	290.142	10411	0.9975	262.265	11019	0.9981	258.25	14385	0.9994	331.917
101115288	738	11586	0.9621	642.334	4074	0.7182	219.33	4376	0.9634	226.055	6865	0.9485	377.275	8843	0.981	452.133	22275	0.9905	1121.26
101111189	5806	11486	0.979	80.9423	15629	0.9785	106.952	19388	0.9883	127.306	11950	0.9924	83.4767	11410	0.9904	74.1536	8325	0.9773	53.2664
101120669	2163	11484	0.9649	217.23	8008	0.9663	147.096	9281	0.9653	163.581	3280	0.9653	61.5023	3347	0.9649	58.3879	11810	0.9653	202.833
443334	7552	11471	0.9993	62.1474	8213	0.9979	43.209	8662	0.9991	43.727	41262	0.9996	221.596	11063	0.9993	55.2757	9852	0.9946	48.4628
780470	2188	11385	0.9982	212.897	28752	0.9982	522.101	33608	0.9982	585.584	10659	0.9995	197.58	27023	0.9995	466.025	25261	0.9995	428.893
101104166	2821	11364	0.9681	164.821	12750	0.967	179.573	13361	0.9993	180.563	11379	0.967	163.597	13913	0.9677	186.098	13189	0.9681	173.682
101120168	12375	11359	0.9983	37.5559	6678	0.9985	21.4405	6442	0.9994	19.8458	11377	0.999	37.2869	10790	0.9997	32.9003	6211	0.9858	18.645
101122273	4304	11208	0.9993	106.547	22101	0.9993	204.02	23681	0.9993	209.759	12965	0.9986	122.173	13683	0.9991	119.959	10674	0.9981	92.13
100126571	3069	11207	0.9547	149.409	34794	0.9919	450.445	37512	0.9863	465.98	11817	0.9466	156.165	13264	0.9866	163.08	12745	0.97	154.273
101120390	8173	11174	0.9896	55.9385	12014	0.989	58.4037	9978	0.9894	46.5431	89678	0.9969	445.019	42747	0.9974	197.355	28905	0.9883	131.383
101104396	1905	11169	0.9969	239.885	16178	0.9984	337.414	17424	0.9963	348.696	14633	0.9969	311.539	23156	0.9963	458.661	20266	0.999	395.202
101118285	986	11162	0.9483	463.179	8302	0.9868	334.534	8931	0.9909	345.316	9804	0.9777	403.274	10403	0.9452	398.112	16245	0.997	612.053
101108768	3607	11152	0.9939	126.5	16718	0.9917	184.15	19230	0.9989	203.248	5440	0.9972	61.1684	6115	0.9936	63.9696	7287	0.9861	75.0497
101108110	1203	11124	0.9983	378.337	7354	0.9958	242.88	6835	0.9992	216.604	19709	0.9992	664.467	20826	0.9992	653.226	23515	0.9992	726.149
101108685	1296	11115	0.9877	350.904	1583	0.9784	48.5299	1499	0.9877	44.0951	5110	0.9877	159.915	6220	0.9884	181.096	19368	0.99	555.17
101118274	2797	11114	0.9993	162.578	216799	0.9996	3079.63	239057	0.9996	3258.39	9566	0.9996	138.711	8704	0.9996	117.422	10099	0.9996	134.132
101119246	6791	11094	0.9943	66.8403	5580	0.9931	32.6463	5571	0.9947	31.2747	16397	0.9969	97.9276	12809	0.9972	71.1713	13910	0.9954	76.0921
101118270	470	11015	0.9021	958.893	5330	0.8936	450.571	5764	0.8936	467.541	9754	0.9426	841.704	9258	0.8957	743.263	19977	0.8957	1578.99
101103533	1475	10987	0.9973	304.769	10639	0.9946	286.578	11048	0.9925	285.552	7363	0.9953	202.459	6421	0.9925	164.261	9124	0.9973	229.794
101111153	4803	10977	0.9973	93.5093	7684	0.9877	63.5636	8021	0.9888	63.6663	12427	0.9952	104.937	13019	0.9883	102.279	8295	0.9942	64.1579
101105938	985	10868	0.8467	451.437	6181	0.8477	249.32	6546	0.8467	253.357	8531	0.8467	351.268	8996	0.8467	344.617	12061	0.8487	454.876
100294600	4308	10851	0.9663	103.057	10465	0.9717	96.5156	11004	0.9752	97.3797	14870	0.9759	139.994	13122	0.9742	114.934	11179	0.9728	96.3992
101115970	3131	10846	0.999	141.733	430	0.9681	5.45656	378	0.9952	4.60259	7093	0.9962	91.88	4431	0.9974	53.4001	10396	0.9875	123.347
101113190	1503	10803	0.9967	294.082	26504	0.996	700.626	28459	0.9993	721.862	1792	0.9967	48.3563	4499	0.9967	112.948	11951	0.9953	295.387
101121881	1462	10782	0.9754	301.742	2950	0.9672	80.1694	3042	0.987	79.3242	13027	0.9815	361.386	8784	0.9802	226.709	12843	0.9761	326.336
101102670	1780	10773	0.9736	247.628	5803	0.9719	129.529	6069	0.9702	129.984	15291	0.9747	348.41	19097	0.9736	404.826	19515	0.9747	407.281
101122469	3142	10765	0.9943	140.182	3197	0.992	40.4269	3132	0.9933	38.0022	13474	0.9994	173.926	8209	0.9962	98.5842	10615	0.9933	125.505
101112748	1714	10760	0.9982	256.853	12539	0.9982	290.66	12538	0.9982	278.876	8346	0.9988	197.489	8406	0.9988	185.055	14450	0.9982	313.187
101105886	2222	10757	0.9932	198.076	4041	0.9856	72.2568	4049	0.9973	69.47	9438	0.9923	172.27	9366	0.9977	159.05	7343	0.9937	122.765
101111737	2674	10717	0.9963	163.982	11868	0.9873	176.34	12439	0.9824	177.344	10863	0.9933	164.764	10024	0.9918	141.45	9569	0.9828	132.939
101104765	4675	10685	0.9989	93.514	1991	0.9979	16.9209	2188	0.9976	17.8426	9187	0.9994	79.7015	6381	0.9974	51.5028	9532	0.9994	75.744
101112922	1924	10624	0.9969	225.926	5458	0.9943	112.71	6220	0.9407	123.248	5569	0.9974	117.394	5077	0.9995	99.5693	12265	0.9974	236.815
443333	2230	10580	0.991	194.117	15028	0.9758	267.75	16534	0.983	282.662	7928	0.9175	144.189	8808	0.9179	149.038	5182	0.9274	86.3254
101108167	1616	10568	0.9944	267.569	7914	0.9932	194.576	7807	0.9771	184.177	12913	0.9944	324.086	11701	0.9944	273.215	13219	0.9944	303.881
443355	775	10552	0.991	557.079	10051	0.991	515.278	11963	0.991	588.48	9772	0.991	511.394	6080	0.9884	296.023	14662	0.991	702.809
101105899	928	10481	0.9989	462.103	4262	0.9978	182.473	4361	0.9968	179.156	10073	0.9978	440.236	10177	0.9989	413.805	15710	0.9989	628.889
443218	2101	10448	0.9919	203.465	1799	0.99	34.0204	2445	0.9914	44.3656	17005	0.9924	328.265	788	0.9914	14.1522	2834	0.9914	50.1095
101103613	3594	10414	0.9997	118.556	4688	0.9997	51.8255	4918	0.9983	52.168	4028	0.9978	45.4554	3416	0.9911	35.8644	4395	0.9978	45.4283
XR_173084.1	521	10404	0.8522	817.046	4951	0.8253	377.563	5560	0.858	406.847	8846	0.8426	688.626	7126	0.7793	516.097	13063	0.762	931.432
101107430	2301	10378	0.997	184.536	2858	0.9948	49.3491	2645	0.987	43.8231	50000	0.9978	881.308	23879	0.993	391.582	35922	0.9996	579.949
101108511	4182	10359	0.9868	101.349	4770	0.9813	45.3177	5017	0.9821	45.7355	3849	0.9825	37.3283	4047	0.9813	36.5151	3688	0.9809	32.7607
101113656	5203	10353	0.9814	81.4134	20041	0.9808	153.038	19682	0.9958	144.215	13633	0.9769	106.27	12804	0.9785	92.8571	9740	0.9754	69.5426
101115216	2316	10353	0.9961	182.899	15515	0.9965	266.163	17340	0.9987	285.433	13869	0.9965	242.874	19734	0.9965	321.514	16202	0.9961	259.882
100305130	763	10328	0.9856	553.829	9743	0.983	507.343	9709	0.9974	485.114	5806	0.9803	308.622	5474	0.9856	270.71	10069	0.9843	490.239
101103037	5621	10298	0.9867	74.9589	3831	0.9676	27.079	3856	0.9664	26.1527	9030	0.9699	65.1551	7592	0.9683	50.9643	8166	0.9657	53.9687
101122067	4198	10283	0.9986	100.222	38159	0.9998	361.151	36442	0.9993	330.943	16219	0.9993	156.695	23066	0.9998	207.326	9237	0.999	81.74
443141	2397	10277	0.9992	175.421	12257	0.9992	203.166	14251	0.9992	226.658	15266	0.9992	258.304	21006	0.9992	330.673	8830	0.9992	136.848
100216465	1219	10267	0.9959	344.607	10186	0.9943	331.997	11024	0.9918	344.77	10161	0.9943	338.07	10186	0.9934	315.3	13790	0.9943	420.249
101116489	7302	10264	0.993	57.512	8651	0.993	47.0715	8800	0.9984	45.9446	11592	0.9932	64.3859	10777	0.993	55.6903	9071	0.9923	46.1487
101119368	14324	10232	0.9978	29.2267	7302	0.9982	20.254	6684	0.9999	17.7896	11002	0.9995	31.1517	9908	0.9994	26.1003	5253	0.9622	13.6235
101107418	3251	10216	0.9034	128.572	5407	0.9166	66.0805	5482	0.9077	64.2859	10955	0.9022	136.669	20175	0.9277	234.164	10357	0.92	118.349
101121305	8616	10124	0.9544	48.0762	6962	0.963	32.1042	6982	0.9719	30.8935	13160	0.9641	61.9476	12582	0.9805	55.102	7735	0.9545	33.3504
101107630	2496	10120	0.9888	165.89	4926	0.9876	78.4122	5385	0.988	82.2498	7056	0.988	114.654	3796	0.988	57.3859	1949	0.9872	29.0077
101119015	10664	10100	0.957	38.7512	1891	0.9659	7.04539	1822	0.9526	6.51361	10013	0.948	38.0819	5603	0.948	19.8255	4775	0.9481	16.6341
101109777	2395	10098	0.9992	172.51	5160	0.9921	85.6008	6086	0.9908	96.8769	5991	0.9904	101.454	7224	0.9908	113.814	7812	0.9904	121.172
101111038	1771	10090	0.9955	233.108	13127	0.9955	294.497	13610	0.9989	292.977	7468	0.9977	171.025	2817	0.9955	60.0194	15325	0.9949	321.461
101119403	1973	10089	0.9483	209.221	18458	0.9473	371.699	20542	0.9473	396.926	10814	0.9929	222.297	15182	0.9924	290.352	19113	0.9473	359.872
101117752	1595	10087	0.9981	258.753	525	0.9975	13.0777	414	0.9987	9.8954	8333	0.9994	211.892	4359	0.9994	103.122	5194	0.9994	120.973
101103343	3360	10082	0.9997	122.77	1041	0.986	12.3096	916	0.9911	10.3932	9765	0.9994	117.871	3489	0.9991	39.1819	7039	0.9991	77.8248
101120208	1390	10035	0.9978	295.384	10398	0.9978	297.214	9570	0.9986	262.477	7873	0.9978	229.72	39788	0.9986	1080.09	14041	0.9986	375.257
101117623	2275	9960	0.9996	179.127	3104	0.9938	54.2093	3106	0.9938	52.0492	4883	0.9947	87.0522	3510	0.9943	58.2169	5594	0.9991	91.3455
101121021	5074	9935	0.999	80.1126	4801	0.9988	37.5937	4808	0.9976	36.125	11266	0.9988	90.052	9114	0.9984	67.7769	8614	0.9982	63.0668
101107431	6807	9903	0.9909	59.5244	7445	0.9899	43.4553	6478	0.99	36.281	15454	0.9919	92.0788	24340	0.9921	134.924	9219	0.9903	50.3123
101109311	4418	9872	0.9975	91.4246	5774	0.998	51.926	6253	0.9986	53.9581	5378	0.9971	49.3707	3659	0.9977	31.2507	4912	0.9977	41.3027
101118375	2927	9855	0.9498	137.758	4482	0.9498	60.8391	4555	0.945	59.3279	12711	0.9498	176.129	7955	0.9494	102.551	10886	0.9464	138.163
101111605	1099	9853	0.9991	366.821	22307	0.9991	806.45	24258	0.9991	841.494	6325	0.9955	233.419	10595	0.9982	363.77	19041	0.9991	643.633
101108091	1774	9852	0.9994	227.224	4205	0.9961	94.1773	3731	0.9989	80.1799	12485	0.9961	285.436	9804	0.9961	208.532	11294	0.9994	236.505
101104317	1435	9834	0.9882	280.39	1034	0.9847	28.6288	1309	0.9882	34.7761	2748	0.9875	77.6675	5745	0.9882	151.064	15873	0.9882	410.916
101111983	4808	9802	0.9942	83.413	5495	0.9965	45.4085	5596	0.9898	44.3718	12795	0.9942	107.932	9152	0.9942	71.8249	8024	0.9746	61.9973
101121796	2841	9794	0.4013	141.05	5623	0.4013	78.6377	6273	0.4016	84.1778	1635	0.4009	23.3411	1083	0.3995	14.384	812	0.3992	10.6177
101112694	2917	9758	0.9979	136.87	8324	0.9976	113.378	8649	0.9986	113.038	7706	0.9966	107.144	7997	0.9976	103.446	9300	0.9976	118.438
101109946	6536	9736	0.9529	60.947	6865	0.9616	41.7313	6344	0.9552	37.0037	18135	0.9653	112.533	18948	0.9636	109.389	4507	0.9562	25.6166
101111927	3992	9726	0.99	99.6844	17332	0.9892	172.501	14536	0.993	138.819	16471	0.99	167.342	91164	0.9995	861.7	21062	0.9947	196
101104610	7375	9716	0.9662	53.9025	8941	0.9658	48.1679	8589	0.9652	44.3991	14097	0.9666	77.5245	24608	0.9661	125.903	7471	0.966	37.6325
101109380	656	9697	0.9604	604.808	6304	0.9192	381.809	7145	0.9009	415.233	9424	0.9345	582.647	8245	0.9329	474.253	15435	0.9649	874.075
101119997	1946	9686	0.9892	203.65	19170	0.9969	391.393	21329	0.9954	417.851	3676	0.9979	76.6138	6487	0.9954	125.784	9709	0.9969	185.344
101110653	1593	9650	0.9969	247.854	12794	0.9994	319.098	14718	0.9975	352.23	4298	0.9956	109.427	6911	0.9931	163.7	9779	0.9969	228.047
101111476	1782	9646	0.9938	221.474	3879	0.991	86.486	4217	0.9955	90.2172	5576	0.9843	126.908	6006	0.9983	127.175	10759	0.986	224.29
101113021	4520	9644	0.9898	87.2976	4361	0.9708	38.3338	4406	0.9843	37.1621	10897	0.9934	97.7784	8279	0.9929	69.1135	6996	0.9646	57.4986
101110024	2455	9592	0.9967	159.861	17173	0.9996	277.926	18313	0.9992	284.382	7889	0.9988	130.33	7009	0.9853	107.728	9850	0.9971	149.05
101122254	2307	9577	0.9974	169.85	3746	0.9805	64.514	4044	0.9606	66.8278	5182	0.9714	91.1012	3622	0.9341	59.2413	6934	0.9822	111.656
101115796	3347	9560	0.9758	116.865	9822	0.9934	116.595	10382	0.9836	118.255	12025	0.9594	145.715	10080	0.9812	113.639	9185	0.9495	101.946
101123643	4298	9548	0.8329	90.8928	11523	0.8788	106.52	12910	0.8692	114.513	8104	0.7992	76.4729	12884	0.8092	113.112	13759	0.8299	118.923
100527962	1480	9534	0.9419	263.571	5173	0.7946	138.872	4596	0.9101	118.389	8661	0.8311	237.345	7196	0.8068	183.465	4551	0.8095	114.233
101123533	357	9486	0.9972	1087.17	3604	0.9832	401.098	3748	0.972	400.244	8711	0.9944	989.633	5925	0.9832	626.244	14334	0.9972	1491.58
101112375	6578	9468	0.9989	58.8909	7706	0.997	46.5446	8343	0.9897	48.3528	5185	0.9991	31.969	5681	0.998	32.5877	6691	0.9985	37.7871
100126245	1470	9442	0.9993	262.803	2368	0.998	64.0027	2782	0.9986	72.1495	5804	0.9993	160.134	1175	0.9993	30.1609	3698	0.9993	93.4535
101103554	2102	9434	0.9957	183.631	857	0.9743	16.1988	932	0.9767	16.9035	7556	0.9967	145.792	1979	0.9929	35.5252	8077	0.9933	142.746
101121214	1370	9426	0.9883	281.508	5912	0.9161	171.454	6153	0.9241	171.222	3200	0.9416	94.7335	2730	0.9891	75.1909	9341	0.938	253.29
101113498	1731	9391	0.9873	221.972	4096	0.9809	94.0149	4321	0.9815	95.1658	4242	0.9867	99.3912	2428	0.9752	52.9267	5434	0.9948	116.619
101121454	2094	9377	0.9217	183.219	9054	0.9193	171.79	9319	0.8596	169.663	9665	0.872	187.197	9608	0.8606	173.133	10499	0.8749	186.259
101108883	1418	9333	0.9972	269.295	3658	0.9887	102.495	4120	0.9965	110.768	3078	0.9901	88.0373	3576	0.9993	95.1579	10192	0.9993	267.011
101108821	1082	9288	0.9991	351.219	12581	0.9991	461.979	13203	0.9991	465.199	4836	0.9991	181.273	2198	0.9954	76.6521	6440	0.9954	221.108
101123521	2830	9286	0.9615	134.254	6442	0.9449	90.4416	6639	0.9491	89.4355	9895	0.9463	141.809	20643	0.9477	275.239	13855	0.9795	181.872
100217400	1385	9197	0.9986	271.694	6949	0.9993	199.345	7431	0.9993	204.546	12287	0.9993	359.808	8501	0.9993	231.603	10871	0.9993	291.585
101104959	2380	9133	0.9895	157.007	2956	0.9929	49.3471	3103	0.9954	49.7048	8517	0.9958	145.139	5065	0.9891	80.3019	9228	0.9882	144.038
101110763	1849	9119	0.9735	201.787	2561	0.9605	55.0309	2814	0.9827	58.0204	7608	0.96	166.881	6109	0.9708	124.668	10096	0.9757	202.842
101108322	519	9080	0.9961	715.817	3030	0.9981	231.958	3120	0.9961	229.182	9183	0.9981	717.615	7485	0.9961	544.187	14442	0.9981	1033.73
101115801	1216	9071	0.9918	305.215	5323	0.9918	173.923	5826	0.9852	182.655	9645	0.991	321.694	7451	0.9975	231.209	11659	0.9877	356.184
100174984	4063	9069	0.9865	91.3264	930	0.985	9.09432	912	0.9847	8.5574	4953	0.9884	49.442	4067	0.9857	37.7703	4495	0.986	41.0988
100170398	5521	9058	0.5269	67.1272	15960	0.6073	114.855	16645	0.6162	114.937	8834	0.6506	64.8954	8025	0.5928	54.8467	10446	0.5209	70.2875
101114519	2680	9027	0.9675	137.814	10120	0.9978	150.031	10862	0.9978	154.514	4956	0.9978	75.0016	5360	0.9996	75.4664	8717	0.997	120.831
101108716	1457	8983	0.9945	252.258	4922	0.9945	134.22	5426	0.9966	141.976	2352	0.987	65.4715	1908	0.9959	49.4131	5914	0.9938	150.788
101114590	2040	8974	0.9951	179.986	6072	0.9936	118.259	5613	0.9951	104.896	4904	0.9951	97.4977	5608	0.9824	103.729	9059	0.9956	164.967
101109545	672	8964	0.9955	545.778	3173	0.9777	187.601	3338	0.9821	189.37	8079	0.9851	487.599	7122	0.9896	399.904	12801	0.9911	707.654
101113978	4610	8964	0.9989	79.5581	3138	0.9983	27.0449	3069	0.9978	25.3799	8611	0.9996	75.7577	5638	0.9998	46.1474	6765	0.9987	54.5146
101113623	4253	8950	0.9459	86.1016	6516	0.9175	60.8723	6495	0.9179	58.2207	8824	0.9182	84.1481	8195	0.9471	72.7071	6449	0.9398	56.3304
101109264	2552	8932	0.9973	143.203	8206	0.98	127.757	9037	0.9886	135.001	8128	0.9796	129.175	5880	0.98	86.9401	9554	0.9796	139.076
101115299	1213	8927	0.967	301.112	12057	0.9951	394.923	12699	0.9967	399.119	6278	0.9547	209.911	5905	0.9868	183.689	9806	0.9959	300.315
101108451	3086	8919	0.871	118.251	3024	0.8697	38.9332	2894	0.8684	35.7517	6884	0.8882	90.473	5734	0.871	70.1108	5272	0.871	63.4637
780471	1927	8895	0.9922	188.863	7032	0.9891	144.988	7767	0.9829	153.662	7782	0.9974	163.789	6069	0.9964	118.839	11691	0.9974	225.38
101112825	3912	8887	0.9995	92.948	2061	0.9923	20.9321	2050	0.9939	19.9778	8596	0.9995	89.1193	4740	0.9967	45.7197	4703	0.9977	44.6604
101117406	2303	8874	0.9983	157.656	5038	0.9987	86.9157	5196	0.9983	86.0139	8157	0.9983	143.652	5592	0.9983	91.6213	11167	0.9991	180.131
101106719	5577	8873	0.9986	65.0959	20824	0.9993	148.353	18667	0.9989	127.605	15569	0.9975	113.223	29023	0.9993	196.365	14204	0.9932	94.6142
101112365	630	8866	0.9921	575.799	24768	0.9968	1562.01	27523	0.9571	1665.52	4657	0.9937	299.806	6096	0.9905	365.113	10813	0.9937	637.605
101113371	5222	8830	0.9866	69.1843	3101	0.9692	23.5938	3195	0.9784	23.3253	8579	0.986	66.6307	8773	0.9833	63.392	7933	0.9881	56.4348
101119774	3816	8827	0.9494	94.643	11741	0.9502	122.245	12506	0.9497	124.941	14212	0.9492	151.05	16202	0.9497	160.208	11889	0.9492	115.74
101118119	1692	8822	0.9775	213.329	39710	0.9917	932.467	42744	0.997	963.093	7790	0.9917	186.729	25540	0.9929	569.566	19741	0.9829	433.426
101112413	2020	8820	0.995	178.649	30613	0.9985	602.127	33739	0.9955	636.758	9328	0.9955	187.289	12727	0.995	237.738	11779	0.995	216.622
100135441	1734	8769	0.7785	206.912	13533	0.8495	310.084	15692	0.8339	345.003	3257	0.7163	76.1803	3363	0.6794	73.1815	6549	0.6396	140.305
101111450	3251	8741	0.9991	110.009	7216	0.9966	88.1888	7155	0.9948	83.9047	8514	0.9982	106.216	22465	0.9963	260.743	8716	0.9991	99.597
101105184	6027	8714	0.9813	59.1562	3876	0.9794	25.5515	3911	0.9856	24.7389	8164	0.9987	54.9384	5690	0.9857	35.6233	5325	0.9975	32.822
101102020	3113	8703	0.9872	114.386	6460	0.9865	82.4494	6342	0.9872	77.6678	17628	0.9878	229.667	15338	0.9839	185.914	14038	0.9878	167.522
101118486	17822	8679	0.9652	19.9249	9068	0.9765	20.2157	9009	0.9736	19.2714	14916	0.979	33.9446	16955	0.9769	35.8975	6225	0.8045	12.9756
101102222	1962	8674	0.9842	180.886	5917	0.9873	119.822	5986	0.9867	116.314	5858	0.9822	121.095	5122	0.9862	98.5063	7464	0.9918	141.325
101105056	3205	8671	0.9523	110.694	33754	0.99	418.438	36933	0.9975	439.319	8527	0.9598	107.905	11084	0.9526	130.494	8253	0.9526	95.6599
101121625	2100	8668	0.9005	168.882	2713	0.8286	51.3292	2754	0.829	49.9963	5647	0.8876	109.062	6841	0.9276	122.92	8635	0.8295	152.753
101112908	1099	8658	0.9299	322.332	1570	0.5842	56.7591	1753	0.8053	60.8104	5797	0.9354	213.934	2340	0.9136	80.3418	9959	0.8844	336.639
100217412	1377	8658	0.9935	257.257	12256	0.9964	353.63	12606	0.9985	349.009	5832	0.9964	171.774	8063	0.9935	220.946	8242	0.9971	222.354
780507	3213	8645	0.9844	110.087	6910	0.9863	85.4479	7336	0.9838	87.0447	9178	0.9885	115.854	10563	0.9835	124.051	8202	0.9869	94.832
101114675	1955	8623	0.998	180.466	2016	0.9964	40.9711	1944	0.9944	37.9091	5319	0.998	110.346	6794	0.9969	131.13	10664	0.9954	202.637
101120787	2569	8605	0.9988	137.047	11069	0.9988	171.19	11625	0.9988	172.513	9872	0.9988	155.853	15251	0.9988	224.005	10272	0.9988	148.538
101106433	5632	8604	0.9973	62.506	2720	0.9977	19.1885	2847	0.9979	19.2716	9242	0.9975	66.5545	36041	0.9995	241.467	8941	0.998	58.9752
101103575	5176	8516	0.9813	67.317	2400	0.972	18.4226	2216	0.9944	16.3218	10810	0.9963	84.7043	7580	0.9927	55.2584	6228	0.9923	44.6993
101110535	2485	8470	0.9992	139.457	136014	0.9996	2174.66	145014	0.9996	2224.73	7989	0.9992	130.389	3720	0.9992	56.4859	6279	0.9992	93.8664
101102690	503	8469	0.992	688.887	4671	0.994	368.957	5544	0.996	420.193	7097	0.998	572.244	6721	0.9841	504.184	13127	0.998	969.491
101102640	3635	8457	0.9989	95.1909	10601	0.9989	115.871	11218	0.9994	117.653	7010	0.9981	78.2146	10145	0.9994	105.31	6930	0.9997	70.8231
101114239	6667	8457	0.9931	51.9003	3751	0.9891	22.3538	3675	0.9957	21.0146	9712	0.9958	59.0816	6434	0.997	36.4145	6601	0.9855	36.7812
101115754	641	8456	0.8877	539.747	20805	0.8908	1289.57	21609	0.8846	1285.2	10128	0.8814	640.826	6798	0.8877	400.172	16382	0.8877	949.413
100135439	3762	8433	0.9995	91.7164	7236	0.9833	76.4212	7698	0.9907	78.0104	7485	0.987	80.6951	8328	0.9848	83.5305	8663	0.9848	85.5452
101104108	1587	8427	0.9987	217.26	7857	0.9987	196.704	8743	0.9987	210.028	5247	0.9994	134.094	5188	0.9981	123.352	8530	0.9981	199.672
101112967	2100	8393	0.9648	163.524	14061	0.9952	266.03	12823	0.9843	232.79	14396	0.9981	278.033	48291	0.9952	867.701	8914	0.9605	157.688
101114353	1556	8377	0.9666	220.274	67890	0.9884	1733.52	73314	0.9981	1796.27	7858	0.9949	204.822	8575	0.9897	207.945	11398	0.9859	272.123
100270719	539	8320	0.9944	631.565	8333	0.9926	614.252	8990	0.9963	635.864	6266	0.9926	471.494	4291	0.9981	300.395	9280	0.9944	639.595
101110104	2640	8312	0.9432	128.821	3662	0.8727	55.1123	3935	0.8735	56.8243	5360	0.9674	82.3446	4522	0.9068	64.6324	6135	0.8837	86.329
101122082	5220	8308	0.9987	65.1193	9021	0.9996	68.6623	9177	0.9992	67.023	9021	0.999	70.0904	4659	0.9969	33.6779	6234	0.9954	44.3652
554319	909	8283	0.9934	372.827	8769	0.989	383.283	9706	0.9956	407.071	7937	0.9934	354.133	11180	0.9901	464.089	13843	0.9956	565.734
678676	1368	8247	0.9934	246.657	16239	0.9949	471.636	16833	0.9956	469.104	9100	0.9963	269.792	14324	0.9963	395.095	15011	0.9963	407.633
101115755	4260	8235	0.8838	79.0929	4762	0.8908	44.4134	4750	0.8563	42.5087	6771	0.8876	64.464	6211	0.8979	55.0143	6637	0.8754	57.8773
101102380	2818	8234	0.9965	119.551	5702	0.9965	80.3933	5438	0.9968	73.5685	9633	0.994	138.642	11735	0.9975	157.132	9166	0.9968	120.833
101118599	5784	8201	0.9917	58.0126	3540	0.9879	24.3169	3489	0.9793	22.9967	8101	0.9229	56.8047	4937	0.9867	32.2076	5633	0.9844	36.1791
101118752	2306	8147	0.9996	144.551	3554	0.9978	61.2339	3235	0.9983	53.4821	11601	0.9996	204.038	7765	0.9987	127.059	6585	0.9996	106.082
100147790	711	8145	0.9986	468.711	8707	0.9986	486.556	9484	0.9986	508.529	13831	0.9986	788.966	12332	0.9986	654.466	14056	0.9986	734.409
101109288	1920	8140	0.9922	173.463	3481	0.9802	72.0339	3456	0.9896	68.6224	9241	0.9911	195.205	3758	0.9521	73.8548	8058	0.9365	155.909
100216463	3419	8132	0.9909	97.3155	6446	0.9871	74.9075	6910	0.9909	77.05	8744	0.9903	103.725	11181	0.9953	123.397	13217	0.9953	143.608
101121049	2242	8127	0.9929	148.313	31217	0.9969	553.209	37640	0.9978	640.041	6046	0.9938	109.372	8768	0.9942	147.567	7227	0.9951	119.748
101109011	444	8091	0.9595	745.595	4152	0.9212	371.542	4296	0.9572	368.871	5321	0.9167	486.054	3877	0.9257	329.485	10641	0.9685	890.319
100137071	5112	8089	0.9922	64.7422	7093	0.993	55.1281	6737	0.9953	50.2423	6424	0.9937	50.967	8506	0.9943	62.7853	6505	0.9928	47.2718
101106490	3977	8062	0.8376	82.9413	11772	0.8343	117.606	10595	0.8373	101.564	9922	0.8451	101.185	44515	0.8703	422.352	11579	0.8439	108.159
101102940	1802	8049	0.9994	182.756	4314	0.9978	95.1172	4419	0.9933	93.4895	9195	0.9978	206.953	7601	0.9933	159.162	10773	0.9972	222.089
101105057	6511	8043	0.9989	50.5422	6449	0.9978	39.3531	6412	0.9972	37.5439	7952	0.9986	49.5339	7447	0.9989	43.1576	5761	0.9983	32.8697
101122696	4541	8028	0.9943	72.3335	3461	0.9665	30.282	3390	0.9745	28.4605	9172	0.9656	81.9194	7078	0.9987	58.8142	7768	0.9661	63.5483
101103918	6027	8028	0.9978	54.4992	6541	0.9993	43.1198	6596	0.9972	41.7228	12508	0.997	84.1707	9585	0.9985	60.0087	6821	0.9975	42.0429
101120090	2507	8011	0.9701	130.742	2719	0.9665	43.0912	2854	0.9681	43.4004	2307	0.9681	37.3222	2122	0.9661	31.9385	2963	0.9685	43.906
101108131	2514	8010	0.899	130.362	2725	0.8564	43.0661	2402	0.9169	36.4252	13119	0.926	211.646	1644	0.8186	24.6752	8447	0.8902	124.82
101110716	4853	8008	0.9996	67.5146	6537	0.9986	53.5183	6805	0.9988	53.4578	9055	0.9986	75.675	9698	0.9988	75.4042	6343	0.999	48.5546
101117976	2757	7985	0.9891	118.501	2832	0.9884	40.8122	2748	0.9819	37.9991	7625	0.9931	112.17	6587	0.9848	90.1518	5027	0.9935	67.7358
101103177	1766	7956	0.9677	184.326	7889	0.9677	177.486	8185	0.9677	176.694	10500	0.9677	241.142	13940	0.9677	297.849	12323	0.9677	259.222
101114944	862	7947	0.9548	377.207	18480	0.9838	851.782	21863	0.9606	966.932	7323	0.9548	344.553	17097	0.9594	748.404	17905	0.9606	771.637
101112321	2768	7938	0.914	117.335	4738	0.9155	68.0084	4618	0.9151	63.6036	4318	0.953	63.269	4540	0.9509	61.889	4452	0.9509	59.7496
101113093	2121	7880	0.9481	152.009	8430	0.9519	157.914	8715	0.9514	156.646	8337	0.9496	159.42	8622	0.9505	153.388	9344	0.951	163.658
100302068	1338	7879	0.9993	240.934	6667	0.9985	197.974	7296	0.9993	207.885	7895	0.9993	239.315	8216	0.9993	231.701	6906	0.9985	191.742
101105634	1839	7856	0.9924	174.785	3463	0.9728	74.8178	3283	0.9516	68.0586	11219	0.9723	247.427	7789	0.9674	159.817	8929	0.9674	180.371
101111798	1114	7845	0.9937	288.132	3854	0.991	137.455	4201	0.9937	143.768	6212	0.9964	226.162	6229	0.9973	210.987	10131	0.9973	337.842
101106401	2055	7792	0.9557	155.139	4138	0.9898	80.0042	4785	0.9932	88.7695	4539	0.9109	89.5824	4794	0.9114	88.0257	5300	0.9124	95.8098
101107759	2001	7759	0.933	158.651	4075	0.9245	80.9123	4516	0.9305	86.04	3572	0.938	72.4	3812	0.9285	71.8835	5026	0.9325	93.3086
101110210	3195	7749	0.9991	99.2335	2419	0.9831	30.0815	2585	0.9853	30.8449	9232	0.9984	117.192	5746	0.9981	67.8607	6498	0.9994	75.5536
101117690	1690	7747	0.9982	187.556	10413	0.9982	244.807	11402	0.9988	257.21	2322	0.9988	55.725	2348	0.9988	52.4246	5697	0.9988	125.229
101123197	4096	7709	0.9971	77.0055	5834	0.9985	56.5901	5639	0.999	52.4851	10215	0.9976	101.147	8299	0.9993	76.4521	7099	0.9998	64.3848
101117965	560	7699	0.9982	562.51	13875	0.9982	984.416	15371	0.9982	1046.42	4688	0.9982	339.527	5001	0.9946	336.971	10035	0.9982	665.695
101102923	2450	7699	0.9796	128.574	9431	0.9788	152.942	9452	0.982	147.079	9229	0.9976	152.779	15870	0.9845	244.419	17181	0.9812	260.512
101123580	4654	7691	0.9867	67.6145	4755	0.986	40.5936	4887	0.986	40.0322	7972	0.985	69.4729	7335	0.9869	59.4699	6254	0.9867	49.9203
101111909	4539	7690	0.9989	69.3186	3999	0.9956	35.0046	4107	0.9949	34.4952	6311	0.9985	56.3913	5378	0.9974	44.7079	5967	0.9989	48.8362
101117502	1037	7673	0.9875	302.74	6218	0.9961	238.235	7028	0.9952	258.373	5112	0.9923	199.934	4124	0.9682	150.059	8523	0.9826	305.323
101107632	2006	7668	0.996	156.399	4235	0.998	83.8796	5322	0.999	101.143	12219	0.997	247.047	1813	0.9925	34.1028	4216	0.997	78.0757
101112956	4599	7667	0.8902	68.2096	5157	0.9293	44.552	5526	0.8904	45.808	7364	0.91	64.9418	8083	0.8902	66.3182	7402	0.9295	59.7904
101106122	4366	7659	0.9732	71.7748	8841	0.9732	80.4547	9053	0.9929	79.0501	6337	0.9718	58.8673	8858	0.9769	76.5553	7790	0.9668	66.2826
101104799	1912	7656	0.9974	163.832	3866	0.9963	80.3356	3794	0.9848	75.649	8364	0.9749	177.419	7620	0.9932	150.38	9691	0.9916	188.29
101114445	1143	7646	0.9466	273.698	8649	0.9475	300.645	8578	0.9956	286.11	6827	0.9423	242.247	17965	0.9904	593.068	12319	0.9519	400.383
101119493	7690	7629	0.9719	40.5905	3274	0.9672	16.9156	3493	0.9678	17.3167	5808	0.9688	30.6319	5260	0.9804	25.8097	5936	0.9694	28.6757
XR_173245.1	1838	7627	0.9875	169.782	8821	0.9744	190.68	9435	0.9891	195.7	8757	0.9967	193.234	4598	0.9897	94.3945	8798	0.9744	177.822
101122936	2153	7597	0.9986	144.372	2627	0.9958	48.4786	2753	0.9949	48.7479	4418	0.9986	83.2254	4578	0.9967	80.2334	5572	0.9954	96.142
101120267	4833	7589	0.9199	64.2468	7467	0.9352	61.3851	6896	0.9282	54.3969	11181	0.8953	93.8292	23696	0.947	185.004	8395	0.9042	64.5283
101119154	3247	7583	0.9683	95.5526	15016	0.9744	183.741	17775	0.9757	208.699	6579	0.9741	82.1773	8707	0.9744	101.183	9557	0.9747	109.342
101108441	783	7571	0.9132	395.617	1155	0.8186	58.6076	1389	0.908	67.6292	1540	0.8455	79.7688	902	0.8723	43.4679	2137	0.6999	101.389
101119351	4818	7569	0.9925	64.277	2115	0.9896	17.4412	2010	0.9927	15.9046	7876	0.9921	66.2999	4386	0.9915	34.3499	4167	0.9948	32.1294
101104079	798	7567	0.985	387.976	11767	0.9975	585.864	12207	0.9937	583.176	12912	0.9912	656.243	31264	0.9987	1478.31	25931	0.9987	1207.15
101122512	1216	7549	0.9959	254.003	7221	0.9967	235.938	7553	0.9967	236.799	5683	0.9901	189.548	4604	0.9918	142.865	8788	0.9959	268.474
101121455	4303	7545	0.9984	71.7417	3815	0.9998	35.2255	3703	0.9963	32.8077	5267	0.9981	49.6439	5244	0.9979	45.9848	1962	0.9944	16.9385
101101929	1684	7544	0.9745	183.292	3539	0.9614	83.4973	3632	0.9525	82.2238	9657	0.9852	232.581	6754	0.9679	151.336	8587	0.9638	189.429
101113070	3723	7537	0.9984	82.8303	3875	0.9973	41.3535	3551	0.9979	36.3623	4770	0.9997	51.9636	4409	0.9997	44.6859	3636	0.9957	36.2808
443547	1632	7534	0.9988	188.881	1576	0.9994	38.3681	1900	0.9994	44.3841	12195	0.9994	303.065	306	0.9957	7.07497	672	0.9933	15.2966
101119807	2114	7514	0.8174	145.429	7046	0.8108	132.425	7538	0.8628	135.939	6015	0.8377	115.4	6926	0.8198	123.623	8239	0.8155	144.782
101117351	2444	7509	0.9689	125.708	5817	0.9738	94.5653	5925	0.9722	92.4232	5455	0.9673	90.5249	3872	0.9759	59.7802	4235	0.9669	64.3722
101115312	2920	7504	0.9952	105.146	5984	0.9945	81.4222	5872	0.999	76.6649	6743	0.9962	93.6579	10023	0.9983	129.52	8528	0.9959	108.495
101120791	2936	7502	0.9956	104.545	10122	0.9969	136.976	10763	0.9956	139.756	5489	0.9966	75.8248	8337	0.9983	107.146	7307	0.9959	92.4547
101112844	2998	7490	0.7498	102.22	23260	0.7819	308.256	22615	0.7522	287.58	13648	0.7525	184.634	15438	0.7525	194.304	15203	0.8369	188.384
100135450	1323	7486	0.9992	231.512	7779	0.9977	233.613	8728	0.9992	251.506	6961	0.9992	213.396	7777	0.9992	221.807	7711	0.9992	216.519
101104592	2922	7485	0.9997	104.808	11094	0.9997	150.849	12498	0.9997	163.062	4449	0.9949	61.7528	5036	0.9997	65.0323	8925	0.9997	113.468
101118755	2437	7478	0.9146	125.549	3882	0.9311	63.2898	4128	0.92	64.577	8371	0.9811	139.314	8284	0.92	128.265	9088	0.9352	138.535
780467	546	7471	0.989	559.848	2526	0.9725	183.812	2836	0.9908	198.019	7408	0.9872	550.279	5611	0.9359	387.767	11312	0.9377	769.649
101109660	3839	7459	0.9169	79.4962	2707	0.945	28.0159	2828	0.9088	28.0837	4666	0.9448	49.2948	3342	0.9388	32.8482	4011	0.914	38.8133
101103140	7045	7438	0.9878	43.1975	6368	0.9889	35.9134	6629	0.9899	35.8724	4903	0.9886	28.2264	3360	0.9898	17.9962	2650	0.9718	13.9737
101114570	1211	7430	0.9917	251.032	8606	0.9975	282.352	8647	0.9917	272.217	4136	0.9909	138.519	4266	0.9926	132.923	5715	0.9893	175.315
101115718	1967	7430	0.9934	154.55	2301	0.9944	46.4779	2136	0.9959	41.3991	9586	0.9969	197.655	7423	0.9959	142.396	8359	0.9969	157.869
101121371	364	7422	0.9973	834.263	2457	0.9973	268.187	2711	0.9918	283.937	7108	0.9918	791.991	4261	0.9918	441.706	12494	0.9973	1275.11
101121128	1549	7418	0.9929	195.938	6437	0.9935	165.107	6887	0.9897	169.501	7946	0.9948	208.052	7285	0.9961	177.46	10203	0.9948	244.694
100217408	609	7364	0.9852	494.744	8975	0.9819	585.533	9385	0.9819	587.504	4696	0.9704	312.741	4193	0.9918	259.795	6800	0.9901	414.799
101109470	2317	7363	0.9991	130.021	4195	0.9991	71.9349	4900	0.9991	80.6239	10268	0.9991	179.736	7378	0.9991	120.153	6663	0.9996	106.829
XR_173255.1	405	7360	0.7654	743.544	2903	0.7654	284.791	3132	0.763	294.822	5945	0.7654	595.348	4506	0.8593	419.817	10516	0.7852	964.588
101115172	1214	7340	0.9951	247.378	5539	0.9975	181.279	5320	0.9918	167.065	724	0.986	24.1877	2154	0.9918	66.95	3400	0.9876	104.041
101113608	2450	7320	0.9584	122.244	5580	0.9624	90.4903	6374	0.9392	99.1835	6974	0.9653	115.449	13519	0.9624	208.21	11375	0.9429	172.477
101113825	3334	7288	0.997	89.4389	10522	0.9994	125.391	10338	0.9988	118.213	15911	0.9994	193.556	4305	0.9973	48.7227	5235	0.9976	58.3307
101106156	3178	7264	0.9997	93.5202	10916	0.9843	136.472	11499	0.9884	137.943	7394	0.9991	94.3626	8557	0.9893	101.599	6225	0.9755	72.7665
101103329	3390	7246	0.9799	87.4545	3925	0.9817	46.0017	2950	0.9767	33.1754	4374	0.9903	52.3303	50204	0.9979	558.807	8163	0.9876	89.4533
101108947	1228	7237	0.9984	241.126	3568	0.9992	115.441	3810	0.9992	118.282	5281	0.9992	174.418	4850	0.9992	149.028	10174	0.9984	307.779
443047	1636	7232	0.9676	180.867	469	0.9511	11.39	379	0.9395	8.83181	5867	0.9578	145.448	3664	0.9597	84.5076	9780	0.9621	222.076
XR_173382.1	4645	7218	0.5262	63.5792	5179	0.5365	44.299	6010	0.5382	49.3267	5220	0.5557	45.5784	6943	0.4954	56.4007	1188	0.4392	9.50116
101110026	658	7213	0.997	448.512	2816	0.9939	170.036	3134	0.9939	181.579	3766	0.9939	232.129	3091	0.9939	177.254	5745	0.9939	324.347
101104544	2300	7194	0.9983	127.975	716	0.8252	12.3686	812	0.9143	13.4593	2931	0.9987	51.6847	2469	0.9978	40.5057	1977	0.9774	31.9319
101111341	1881	7184	0.614	156.265	5306	0.5976	112.076	5593	0.5183	113.357	1710	0.5173	36.8707	2189	0.5183	43.9117	2215	0.5183	43.7453
101118850	1323	7169	0.9788	221.709	7143	0.9803	214.514	7612	0.9819	219.347	5286	0.9773	162.047	4750	0.9788	135.474	6967	0.9811	195.628
101106974	2434	7162	0.9971	120.392	5034	0.9975	82.1725	5247	0.9975	82.1834	4706	0.9979	78.4162	5972	0.9967	92.5812	6828	0.9979	104.212
101112511	2155	7154	0.9995	135.827	2097	0.9949	38.6621	2226	0.9954	39.3796	3305	0.9981	62.2012	4105	0.9991	71.8769	4901	0.9991	84.4858
101111219	872	7146	0.8899	335.297	5020	0.992	228.729	5978	0.9874	261.356	5567	0.9117	258.928	6157	0.8899	266.426	11165	0.961	475.651
101115193	5791	7136	0.8437	50.4179	3073	0.8284	21.0835	3274	0.8282	21.5535	8662	0.8767	60.6651	7411	0.8532	48.2888	4052	0.8282	25.9933
101117758	2695	7103	0.9978	107.837	2180	0.9918	32.1389	2263	0.9929	32.0125	8242	0.9978	124.036	7097	0.9978	99.3664	8524	0.9978	117.498
101120978	4144	7096	0.9995	70.0612	1766	0.9976	16.9319	1558	0.9976	14.3331	5434	0.999	53.1832	7036	0.9995	64.0663	4715	0.9986	42.2676
101103972	4125	7095	0.9464	70.374	3221	0.9602	31.0242	2946	0.9607	27.2272	7021	0.9622	69.0318	3912	0.9598	35.7848	5342	0.961	48.109
101110342	5634	7082	0.998	51.4307	2808	0.9975	19.8022	3076	0.9989	20.8144	5878	0.9989	42.3143	4402	0.9988	29.482	4178	0.9989	27.5485
101104786	3681	7078	0.9967	78.6735	9454	0.9995	102.043	9641	0.9973	99.8504	9973	0.9997	109.884	8116	0.9976	83.1955	7821	0.9976	78.9301
101105586	10069	7074	0.9985	28.745	3444	0.9967	13.5897	3003	0.9964	11.3701	9840	0.9991	39.6354	9001	0.9982	33.7309	3673	0.9837	13.5513
101123491	1322	7074	0.969	218.936	6524	0.9962	196.072	6738	0.9871	194.309	5035	0.9818	154.469	3920	0.9849	111.887	6936	0.9887	194.905
101120917	13186	7073	0.9808	21.947	4057	0.9848	12.2244	3989	0.9916	11.5331	7371	0.9994	22.6719	8445	0.9737	24.1663	4381	0.9619	12.3426
101119187	1456	7069	0.9993	198.646	17025	0.9986	464.579	19920	0.9993	521.581	2767	0.9966	77.0765	4436	0.9973	114.962	9710	0.9986	247.744
101107401	1162	7067	0.9983	248.836	733	0.994	25.0629	733	0.9974	24.0487	9009	0.9991	314.445	2173	0.9974	70.563	4517	0.9983	144.408
101121523	865	7041	0.9803	333.044	5086	0.9827	233.611	5167	0.8913	227.728	5406	0.978	253.474	4564	0.9792	199.092	8015	0.9803	344.218
101121869	3781	7041	0.9984	76.1923	6037	0.996	63.4378	6563	0.9984	66.1743	7903	0.9981	84.7734	11949	0.9984	119.247	7817	0.9995	76.8032
101105245	2901	7039	0.9931	99.2766	9692	0.9759	132.739	9264	0.9721	121.743	6589	0.9935	92.1183	10876	0.9986	141.464	12911	0.9972	165.333
101120887	2889	7037	0.9727	99.6606	1715	0.9685	23.5858	1768	0.9716	23.3307	5896	0.972	82.7721	6572	0.973	85.8368	7327	0.9716	94.216
101113039	753	7028	0.907	381.874	822	0.9004	43.3721	844	0.9004	42.7308	2708	0.9031	145.857	10241	0.9084	513.181	9214	0.9044	454.568
101113316	6632	7009	0.9964	43.2409	4197	0.9968	25.1437	3987	0.9976	22.919	7820	0.9976	47.823	6980	0.998	39.7131	6632	0.9968	37.1489
101104594	3034	7007	0.998	94.4931	38850	0.9987	508.756	43580	0.9997	547.602	8194	0.9987	109.535	5235	0.9951	65.1065	5650	0.9964	69.1797
101115533	8835	6992	0.9358	32.3801	6127	0.9191	27.5534	5763	0.9495	24.8677	6154	0.9706	28.2504	8261	0.9973	35.2817	5206	0.8738	21.8899
101120165	1438	6987	0.9638	198.8	5918	0.9638	163.512	6546	0.9638	173.544	4032	0.9631	113.72	4750	0.9638	124.64	9143	0.9624	236.198
101102561	1393	6982	0.9354	205.075	5208	0.9361	148.544	4506	0.9375	123.32	12719	0.9354	370.319	7059	0.9397	191.212	9058	0.934	241.561
101112014	5069	6975	0.9986	56.2996	7663	0.9996	60.0635	8251	0.9986	62.0552	7442	0.9976	59.5445	8372	0.9996	62.3204	7013	0.9982	51.3958
101108568	3579	6970	0.9983	79.681	1606	0.962	17.8286	1536	0.9774	16.3615	5493	0.993	62.2475	4262	0.9855	44.934	4885	0.9863	50.7048
101118065	1390	6966	0.9986	205.046	8761	0.9928	250.422	10245	0.9928	280.99	4415	0.9921	128.822	4309	0.995	116.973	5223	0.9921	139.589
101112817	6015	6945	0.9367	47.2411	4993	0.8903	32.9807	4947	0.919	31.3545	9536	0.9551	64.2991	3860	0.9116	24.2145	4803	0.8715	29.6635
101121138	3089	6938	0.999	91.8967	2103	0.999	27.0493	2145	0.9977	26.473	3430	0.9971	45.035	2852	0.9981	34.8381	3107	0.9997	37.3654
100170399	997	6936	0.9218	284.641	13578	0.9268	541.096	14237	0.9278	544.399	4619	0.9268	187.9	4092	0.9238	154.869	3861	0.9228	143.864
101113899	1210	6917	0.9967	233.892	16096	0.9983	528.526	18419	0.9967	580.329	4753	0.995	159.315	3859	0.9959	120.341	8697	0.9992	267.012
101123539	2960	6896	0.9983	95.3211	5536	0.9949	74.3085	5179	0.9926	66.7034	6829	0.9983	93.5707	6065	0.998	77.3148	11239	0.9973	141.053
101114612	2656	6893	0.9992	106.185	1826	0.9898	27.3153	1741	0.9831	24.9899	8037	0.9985	122.727	5774	0.9936	82.0299	7684	0.9966	107.474
101107688	2859	6877	0.9983	98.4166	4035	0.9986	56.0742	4104	0.9979	54.7251	26436	0.9997	375.021	14463	0.9993	190.883	12108	0.9997	157.327
101122056	1982	6867	0.9723	141.758	8998	0.9707	180.375	9402	0.995	180.847	6672	0.9834	136.53	8575	0.996	163.25	7964	0.996	149.27
100135435	8807	6865	0.9848	31.8931	5244	0.9856	23.6575	5166	0.9827	22.3625	7073	0.9846	32.5724	7338	0.9849	31.4393	4343	0.9618	18.3193
101118583	711	6854	0.9044	394.419	7776	0.9044	434.531	8730	0.9044	468.1	4910	0.903	280.083	4061	0.9044	215.52	10287	0.9044	537.484
101119369	3497	6842	0.9989	80.0518	820	0.9943	9.31649	761	0.9934	8.29627	3755	0.9951	43.55	2903	0.9971	31.3238	3064	0.9969	32.5491
101103795	6085	6838	0.9938	45.9782	3502	0.9962	22.866	3376	0.9959	21.1512	7906	0.9952	52.6951	5422	0.9923	33.6219	4436	0.9977	27.0818
101109874	6401	6812	0.9709	43.5422	4989	0.9561	30.967	5291	0.9708	31.5126	7435	0.9567	47.1094	8861	0.9802	52.2346	6316	0.9731	36.6556
101105688	6313	6810	0.996	44.1362	3820	0.9941	24.0415	3930	0.9946	23.7329	7331	0.9952	47.0979	5816	0.9952	34.7626	5146	0.9949	30.2817
101119211	1978	6793	0.9944	140.514	3369	0.9879	67.6719	3465	0.9884	66.7837	6430	0.9954	131.844	5764	0.9899	109.957	8274	0.9828	155.394
101109026	4557	6792	0.9985	60.9821	6524	0.9987	56.8812	6941	0.9985	58.068	7401	0.9987	65.8697	6187	0.9987	51.23	5078	0.9982	41.3961
101119757	752	6776	0.9255	368.671	12324	0.9255	651.13	12975	0.9255	657.784	4781	0.9242	257.855	7942	0.9269	398.507	8491	0.9255	419.457
100302346	1660	6767	0.9982	166.791	11066	0.9994	264.86	11267	0.9994	258.758	10800	0.9994	263.87	15940	0.9994	362.329	10484	0.9988	234.62
101104165	1666	6751	0.9988	165.797	10712	0.9994	255.464	11531	0.9988	263.867	4076	0.9982	99.2278	1941	0.9934	43.9616	2359	0.9988	52.6016
101110067	10257	6736	0.999	26.8699	2690	0.996	10.42	2548	0.9979	9.4705	4983	0.9699	19.7036	4935	0.9963	18.1547	4512	0.9573	16.3416
101122468	1137	6734	0.9938	242.324	5496	0.9982	192.053	5945	0.9938	199.336	4071	0.9938	145.216	3341	0.9956	110.876	6484	0.9947	211.85
101120034	4656	6721	0.9729	59.0615	6596	0.9734	56.2862	6467	0.9738	52.9521	7640	0.9865	66.551	10153	0.9536	82.282	6534	0.9646	52.1329
101104323	11336	6709	0.9437	24.2148	3943	0.9109	13.8198	3989	0.9212	13.4152	6527	0.9134	23.3522	8083	0.9205	26.9052	4126	0.8825	13.5212
101118962	4950	6702	0.9978	55.3966	3763	0.9925	30.2039	3602	0.9988	27.7416	4695	0.9966	38.4684	3968	0.9972	30.2475	4365	0.999	32.7586
101104791	3958	6701	0.9785	69.2704	7741	0.9745	77.7061	7793	0.9745	75.0624	3554	0.9742	36.418	3641	0.9778	34.7111	3214	0.9742	30.1659
101121957	2565	6692	0.9969	106.746	2983	0.9977	46.2061	3127	0.9984	46.4766	3275	0.9969	51.7843	3812	0.9992	56.0775	4089	0.9969	59.221
101108401	2489	6681	0.9984	109.825	5948	0.9992	94.9467	6189	0.9984	94.7958	7678	0.9988	125.112	6357	0.9988	96.372	9398	0.9988	140.267
443519	3713	6680	0.9968	73.6097	15836	0.9943	169.455	16876	0.9954	173.276	4747	0.9712	51.8524	7464	0.9715	75.8525	7285	0.972	72.8871
101113351	4242	6658	0.9899	64.218	5843	0.9882	54.7267	5807	0.9882	52.1885	8754	0.9894	83.6971	8858	0.9894	78.7931	8113	0.9892	71.0488
101118967	4930	6655	0.9639	55.2312	6008	0.9822	48.4191	6044	0.9882	46.7381	7082	0.9639	58.2617	6800	0.9641	52.0458	5337	0.9641	40.2158
100302549	2743	6617	0.9555	98.7004	8132	0.9654	117.789	8364	0.9584	116.247	2544	0.9577	37.6154	4610	0.9577	63.416	6943	0.9738	94.0302
101117873	1565	6613	0.9911	172.889	6417	0.9974	162.911	7105	0.9923	173.079	5305	0.9687	137.482	5846	0.9712	140.951	11420	0.9898	271.08
443116	1749	6610	0.9994	154.631	2878	0.9983	65.3785	2790	0.9977	60.8146	6200	0.9983	143.773	9511	0.9989	205.192	8727	0.9994	185.362
443381	3667	6589	0.9997	73.5178	6372	0.9989	69.0397	7053	0.9997	73.3258	5967	0.997	65.9963	11319	0.9997	116.472	9890	0.9997	100.192
101120024	873	6587	0.953	308.715	5127	0.9404	233.337	4245	0.9404	185.378	10208	0.9381	474.243	15926	0.9553	688.36	21988	0.9427	935.659
101116035	1655	6563	0.9927	162.251	7461	0.9921	179.115	7851	0.9789	180.851	5511	0.9952	135.054	6325	0.9831	144.207	8205	0.9934	184.173
101112211	3215	6561	0.9891	83.4974	5882	0.9897	72.6905	6126	0.9897	72.6423	7381	0.9904	93.1126	6558	0.991	76.9686	5703	0.9891	65.8974
101105070	1825	6561	0.9819	147.093	5576	0.9742	121.393	5943	0.9868	124.147	9534	0.9923	211.878	3135	0.9841	64.8184	6973	0.9923	141.939
101122398	2317	6547	0.9983	115.611	17298	0.9965	296.622	19665	0.9991	323.565	5574	0.997	97.5698	2594	0.9953	42.2442	3012	0.9957	48.292
101106176	2172	6543	0.9678	123.254	4836	0.9664	88.4627	4879	0.9664	85.6376	2888	0.9664	53.9277	2026	0.9655	35.1968	1302	0.9673	22.2688
101106269	27130	6536	0.9401	9.85703	3392	0.7771	4.96752	2838	0.7458	3.98801	9918	0.9708	14.8268	18252	0.9846	25.3854	4520	0.629	6.1892
100170320	1257	6533	0.9992	212.648	258	0.9976	8.15489	252	0.9968	7.64291	3355	0.9992	108.251	1279	0.9992	38.3936	3543	0.9992	104.709
101120456	925	6532	0.9751	288.927	7397	0.9816	317.722	7250	0.9773	298.806	3950	0.9416	173.193	10691	0.9762	436.114	7884	0.973	316.629
101114421	3324	6528	0.9967	80.3531	6662	0.9964	79.6301	7977	0.9997	91.4897	6475	0.9958	79.0047	6641	0.9958	75.3869	8111	0.9979	90.6483
101106246	1593	6518	0.9981	167.41	6327	0.9981	157.803	6341	0.9981	151.752	5751	0.9981	146.42	10853	0.9981	257.074	8297	0.9981	193.487
101105486	712	6514	0.8652	374.327	2464	0.9593	137.497	2915	0.986	156.082	8093	0.8806	461.003	5000	0.8708	264.98	11280	0.8666	588.539
101115433	3074	6513	0.9883	86.6884	4829	0.9606	62.4147	4889	0.9691	60.6331	6782	0.9876	89.4805	7205	0.987	88.441	6801	0.9668	82.1892
780457	1748	6506	0.9571	152.285	4310	0.9617	97.9647	4392	0.9565	95.7888	6668	0.9519	154.714	5009	0.9577	108.127	5431	0.9582	115.421
101104144	2495	6505	0.9411	106.674	1304	0.9347	20.7654	1389	0.9299	21.2239	2114	0.9383	34.3644	2488	0.9431	37.6273	4014	0.9387	59.7658
101103148	2728	6503	0.9974	97.5333	24598	0.9989	358.253	26858	0.9989	375.338	4704	0.9978	69.9354	4874	0.9941	67.4162	6504	0.9985	88.5691
101110626	3199	6502	0.9991	83.1604	4612	0.9978	57.2808	4797	0.9962	57.1675	2075	0.9981	26.3074	557	0.9909	6.56998	3083	0.9937	35.8018
101122731	2813	6487	0.9812	94.3535	7470	0.9897	105.508	7662	0.9911	103.84	3137	0.9883	45.2292	2839	0.9893	38.0819	3564	0.9876	47.0667
101116785	1366	6476	0.9758	193.972	5681	0.9956	165.237	5945	0.9919	165.918	7641	0.9956	226.868	20100	0.9971	555.225	10654	0.9912	289.74
101106925	1490	6474	0.9866	177.775	12986	0.9872	346.276	15890	0.9966	406.566	35353	0.9913	962.308	14117	0.9886	357.503	15438	0.9872	384.903
101109849	899	6473	0.9956	294.598	6915	0.9944	305.609	8161	0.9956	346.081	4745	0.9956	214.068	2791	0.9911	117.145	8482	0.9978	350.497
101116188	925	6468	0.9978	286.096	7516	0.9989	322.834	8134	0.9989	335.24	4301	0.9935	188.583	5526	0.9989	225.42	8682	0.9989	348.678
101108061	973	6460	0.9928	271.646	10248	0.9908	418.466	10914	0.9959	427.627	3912	0.9959	163.065	4027	0.9908	156.168	6275	0.9959	239.578
101122516	773	6452	0.9884	341.506	3657	0.8616	187.966	4280	0.8616	211.085	10970	0.969	575.574	9434	0.9987	460.511	30399	0.9845	1460.92
101113317	8106	6448	0.9994	32.5463	5600	0.999	27.4483	5733	0.9993	26.963	2472	0.9953	12.3685	3373	0.9988	15.7012	1941	0.9915	8.89539
101117481	787	6437	0.5883	334.651	3994	0.6252	201.636	4919	0.6252	238.284	10232	0.6036	527.303	9530	0.6252	456.921	19018	0.6048	897.71
101102527	1682	6429	0.9792	156.387	8665	0.981	204.68	9312	0.9774	211.062	4110	0.9715	99.1038	3982	0.9768	89.3303	5338	0.9792	117.896
101119235	1765	6429	0.9994	149.033	4082	0.9994	91.8887	4573	0.996	98.7757	6056	0.9966	139.16	5512	0.9966	117.839	10370	0.9972	218.263
100270713	854	6415	0.9977	307.342	9256	0.9977	430.625	10322	0.9977	460.786	8677	0.9977	412.084	6243	0.9977	275.841	7986	0.9977	347.39
101116265	2317	6399	0.9996	112.998	3182	0.9961	54.5642	3253	0.9961	53.5244	2668	0.9957	46.7018	1956	0.9996	31.8542	3088	0.9978	49.5105
101105735	5859	6396	0.9944	44.6651	14105	0.9976	95.6497	16218	0.9959	105.528	5810	0.9964	40.2186	4393	0.9951	28.2918	4577	0.9879	29.0204
443054	1019	6396	0.9235	256.814	5338	0.9185	208.132	4801	0.9185	179.619	673	0.9136	26.7864	161	0.9068	5.96177	2084	0.9176	75.9748
101101932	1626	6383	0.9969	160.616	3829	0.992	93.5618	4322	0.9982	101.335	6141	0.9982	153.177	4433	0.9963	102.873	1773	0.9945	40.5074
101121738	2583	6377	0.9888	101.013	14210	0.9954	218.577	14623	0.9961	215.827	4443	0.9934	69.7632	5976	0.983	87.2991	9983	0.9892	143.576
101103801	2342	6376	0.9227	111.39	442	0.9014	7.49841	325	0.9022	5.29042	1752	0.9202	30.3404	198	0.9142	3.19008	147	0.8527	2.33172
100820740	12043	6344	0.989	21.5532	10122	0.9906	33.3938	6625	0.9878	20.9722	14279	0.9896	48.0881	62905	0.9974	197.094	15226	0.9918	46.9675
101115259	2413	6343	0.9925	107.553	1692	0.9822	27.8597	1688	0.9805	26.6691	6837	0.971	114.917	3856	0.9818	60.298	6103	0.9822	93.9576
101111508	6519	6339	0.9963	39.7854	2257	0.9956	13.7558	2463	0.9968	14.4038	5964	0.9991	37.1049	5611	0.9963	32.4775	4262	0.9986	24.2873
101111426	902	6337	0.8625	287.449	775	0.9368	34.1373	829	0.9213	35.0382	3697	0.9534	166.233	2153	0.9723	90.066	5925	0.9579	244.021
101116495	1290	6332	0.9922	200.833	2345	0.9605	72.2249	2377	0.9473	70.2479	3246	0.9992	102.055	2347	0.9992	68.651	6328	0.993	182.231
101102951	4853	6308	0.9378	53.182	4693	0.9355	38.4215	5139	0.9244	40.3703	6360	0.9219	53.1522	5414	0.9324	42.0951	4451	0.9225	34.0717
100037663	810	6304	0.9901	318.431	5757	0.9975	282.387	5164	0.9963	243.05	7858	0.9938	393.461	1305	0.9938	60.7923	3353	0.9963	153.778
780464	2971	6301	0.9963	86.7742	8532	0.9973	114.099	8359	0.9943	107.262	4835	0.9946	66.0037	5132	0.9946	65.179	5462	0.9926	68.296
101108113	6295	6289	0.9903	40.8761	2044	0.9902	12.9009	2037	0.99	12.3364	2715	0.9903	17.4924	4096	0.9905	24.552	2443	0.9889	14.417
101111845	2005	6283	0.9636	128.214	1666	0.9536	33.0137	1916	0.9771	36.4313	2412	0.9805	48.7907	2331	0.9875	43.8684	4273	0.9651	79.1707
101118742	2797	6282	0.9989	91.8944	1989	0.9968	28.2538	2032	0.9975	27.6965	5320	0.9986	77.1425	3541	0.9971	47.7702	5366	0.9979	71.2696
101114034	2256	6280	0.9703	113.895	2932	0.9668	51.6367	3221	0.9605	54.4309	8497	0.9681	152.757	4814	0.9699	80.5175	9029	0.9707	148.678
101104951	3053	6270	0.9774	84.0281	691	0.9692	8.9926	751	0.963	9.37793	3115	0.9774	41.3814	7317	0.9774	90.4336	9517	0.9774	115.803
101110438	471	6257	0.6709	543.537	4240	0.673	357.667	4815	0.6752	389.735	2633	0.6815	226.728	3633	0.6964	291.05	5915	0.7006	466.53
101123183	5229	6252	0.9837	48.9197	1440	0.9966	10.9415	1394	0.9598	10.1634	6504	0.9929	50.4471	5318	0.9996	38.3754	1416	0.9658	10.0598
101108127	4195	6201	0.9621	60.4802	4717	0.9607	44.6753	5004	0.9576	45.4757	4933	0.944	47.6929	4330	0.9538	38.9475	4910	0.9478	43.4806
780487	3121	6192	0.9933	81.1747	1589	0.967	20.2285	1547	0.9263	18.8969	6424	0.9936	83.4807	4341	0.9817	52.4831	6264	0.9936	74.5597
101103473	3822	6184	0.9932	66.2007	5014	0.9932	52.1228	5083	0.9922	50.7018	6257	0.9995	66.3972	6048	0.994	59.7096	5125	0.9893	49.8138
101120966	917	6140	0.9869	273.957	12342	0.9847	534.749	12854	0.9847	534.395	4557	0.988	201.551	7351	0.9836	302.483	7622	0.988	308.778
101102026	1402	6125	0.9772	178.748	3058	0.9843	86.6609	3339	0.9822	90.795	2959	0.9872	85.5995	2243	0.98	60.3677	3483	0.9843	92.2893
443186	9422	6115	0.9871	26.5544	135297	0.9995	570.531	140397	0.994	568.079	10947	0.9913	47.1223	8578	0.9915	34.3531	6383	0.9651	25.1668
101111216	1615	6111	0.9796	154.819	6010	0.9858	147.855	6298	0.9827	148.67	3857	0.9851	96.8615	5293	0.9882	123.667	7832	0.9864	180.155
101114190	5217	6108	0.9831	47.9029	2720	0.9814	20.7149	2563	0.9781	18.7293	5811	0.9799	45.1756	4785	0.9862	34.6086	3363	0.978	23.9471
101112301	1941	6108	0.9711	128.753	4523	0.9722	92.5838	4788	0.9722	94.0421	5842	0.9773	122.07	5417	0.9763	105.307	8278	0.9727	158.433
101107813	7354	6084	0.9498	33.8493	9477	0.9481	51.2013	8331	0.9496	43.1884	5459	0.9512	30.1067	5972	0.9502	30.6422	7393	0.9483	37.3459
101122235	1068	6083	0.9953	233.04	4854	0.9944	180.577	5419	0.9972	193.438	6201	0.9953	235.486	5844	0.9981	206.473	9105	0.9981	316.705
101107101	4640	6080	0.994	53.6129	18107	0.9989	155.047	19367	0.9991	159.125	7024	0.9989	61.3961	11867	0.9989	96.5042	5936	0.9994	47.525
101110652	699	6076	0.9928	355.651	3880	0.9986	220.541	4298	0.9986	234.414	3900	0.9857	226.288	4611	0.9986	248.909	7265	0.9928	386.104
XR_173422.1	4102	6070	0.9866	60.5448	10696	0.9851	103.6	11916	0.9885	110.746	5820	0.9859	57.5442	5490	0.9905	50.501	2850	0.9805	25.8104
101123395	2044	6068	0.9569	121.464	3288	0.9061	63.9124	3445	0.9154	64.2543	2805	0.9051	55.6578	1371	0.8841	25.3093	3297	0.9075	59.9217
101104124	9209	6046	0.9991	26.8621	4099	0.9978	17.6848	3793	0.9978	15.7023	4522	0.9984	19.9156	6445	0.9997	26.4079	4098	0.9691	16.5312
101113492	2040	6044	0.8897	121.221	4367	0.8922	85.0525	4660	0.8892	87.0862	3845	0.8926	76.4435	2474	0.8897	45.7607	4956	0.8892	90.25
101113555	2119	6023	0.8745	116.296	5256	0.9915	98.5504	5600	0.9882	100.751	2787	0.9901	53.3434	2058	0.9887	36.6469	5120	0.9906	89.7605
101113018	2212	6010	0.8151	111.166	7917	0.8571	142.203	8192	0.8273	141.188	6606	0.8879	121.123	8446	0.7753	144.075	9983	0.7622	167.657
101121538	532	5996	0.9568	461.141	8498	0.9831	634.657	9732	0.9887	697.403	3377	0.9605	257.45	3435	0.9906	243.634	6056	0.9586	422.883
443125	3838	5986	0.9854	63.8139	6061	0.9875	62.7441	6321	0.9849	62.7877	7803	0.9977	82.4576	7058	0.9867	69.3905	7975	0.9836	77.1919
100127211	2103	5985	0.9995	116.442	4125	0.9986	77.9325	4244	0.999	76.936	5224	0.9981	100.748	11317	0.9995	203.056	6436	0.9995	113.69
101111759	3895	5984	0.9869	62.859	5269	0.9582	53.747	5285	0.9866	51.7287	6047	0.9836	62.9661	6126	0.9864	59.3462	5334	0.9833	50.8735
101108573	1619	5984	0.9981	151.227	2260	0.8999	55.462	2201	0.7894	51.8283	6073	0.9771	152.136	4901	0.979	114.225	6937	0.7319	159.174
654404	3306	5976	0.9982	73.9591	8009	0.9991	96.2519	8196	0.9994	94.5133	2300	0.9982	28.2162	4347	0.9997	49.6147	3202	0.9982	35.9803
101116822	2618	5972	0.9076	93.3327	5021	0.9698	76.1999	4681	0.9664	68.1652	7572	0.9763	117.305	8212	0.9614	118.359	5842	0.9771	82.8968
101113946	3408	5972	0.9818	71.6975	5319	0.9792	62.0104	5373	0.9806	60.105	10793	0.9803	128.445	5866	0.9815	64.948	8043	0.9812	87.6727
443286	2562	5972	0.9727	95.3728	4942	0.9727	76.6404	5152	0.9727	76.6638	7639	0.9727	120.929	6767	0.9727	99.6645	4643	0.9727	67.3233
101101927	1936	5971	0.9995	126.19	6196	0.999	127.157	7126	0.9985	140.325	2757	0.9979	57.7571	2741	0.9985	53.4229	4158	0.9985	79.7857
101123008	2245	5967	0.9171	108.749	8452	0.91	149.581	9575	0.9105	162.598	5085	0.9158	91.8647	6420	0.9149	107.905	8754	0.9167	144.856
101122777	813	5961	0.9988	299.994	1759	0.9988	85.9625	1914	0.9938	89.7522	3009	0.9988	150.109	3019	0.9988	140.119	4934	0.9988	225.452
101117331	944	5960	0.9958	258.32	17604	0.9958	740.923	20611	0.9979	832.378	2021	0.9968	86.8298	2382	0.9979	95.2123	6316	0.9958	248.551
101113297	4181	5947	0.9983	58.1971	3639	0.9938	34.5809	3517	0.9978	32.069	7290	0.9983	70.7166	5750	0.9983	51.8933	5814	0.9986	51.6584
101112378	2263	5919	0.9735	107.016	4937	0.9744	86.6787	4857	0.9726	81.8233	5301	0.9722	95.0052	5421	0.9739	90.3896	5054	0.9735	82.9654
101108015	2445	5918	0.9885	99.033	1710	0.9824	27.7876	1772	0.984	27.6298	4642	0.9906	77.0017	4022	0.9943	62.0707	5575	0.9951	84.7056
101110276	3279	5917	0.9759	73.8319	4173	0.9735	50.5639	4435	0.9454	51.5639	7218	0.9866	89.2791	7431	0.9787	85.5124	7006	0.9689	79.3734
101105266	6801	5916	0.9996	35.5909	3883	0.9987	22.6845	3967	0.9994	22.2374	5518	0.9999	32.9066	5516	0.9994	30.6038	3783	0.9994	20.6638
101106579	8978	5914	0.9972	26.9517	2036	0.9931	9.01015	1983	0.98	8.42048	5858	0.9989	26.4633	4961	0.999	20.8503	3123	0.9685	12.9223
100188913	4409	5908	0.9989	54.8257	5114	0.9984	46.0845	4990	0.9982	43.1473	6800	0.9982	62.5523	8434	0.9984	72.18	5815	0.998	48.9954
101115132	3682	5884	0.9834	65.3842	2489	0.9316	26.8581	2719	0.9737	28.1526	7178	0.9927	79.0668	5589	0.9815	57.2761	4862	0.9693	49.0543
101101925	3609	5883	0.9867	66.6954	1725	0.9906	18.9905	1749	0.9889	18.4755	7499	0.9897	84.2734	6083	0.9917	63.5996	5133	0.9831	52.8361
100135440	938	5879	0.9968	256.439	2242	0.9979	94.9657	2438	0.9979	99.0888	4979	0.9979	215.285	4359	0.9979	175.351	9663	0.9979	382.697
101115250	901	5876	0.9978	266.834	1237	0.9978	54.548	1271	0.9978	53.7792	3794	0.9967	170.784	2628	0.9967	110.059	6710	0.9978	276.658
101107094	4174	5872	0.9919	57.5595	1633	0.9849	15.5442	1608	0.9825	14.6868	7056	0.9993	68.5615	3599	0.9904	32.5352	5813	0.9933	51.7361
101115280	2320	5868	0.9996	103.487	5234	0.9996	89.6354	5663	0.9991	93.0577	2526	0.9983	44.159	2832	0.9996	46.0605	4898	0.9996	78.429
101117086	2099	5859	0.9323	114.208	5189	0.9323	98.2212	5453	0.9767	99.0414	6141	0.9319	118.659	6988	0.9323	125.621	7533	0.9323	133.322
101115774	6795	5857	0.9984	35.2671	3729	0.9912	21.804	3744	0.9913	21.0058	6230	0.9913	37.1854	6946	0.999	38.5717	3676	0.9922	20.097
443343	2080	5843	0.9971	114.936	28435	0.9986	543.155	28335	0.9986	519.342	9423	0.9841	183.738	3071	0.9971	55.7109	11980	0.9995	213.963
101110316	4247	5838	0.9993	56.2426	11254	0.9998	105.283	10570	0.9995	94.8826	7024	0.9998	67.0774	7577	0.9976	67.3191	6793	0.9993	59.419
101110664	839	5833	0.9774	284.455	12362	0.9952	585.411	13021	0.9797	591.665	4476	0.9642	216.373	4543	0.9893	204.317	8643	0.975	382.691
101113831	2028	5832	0.998	117.661	2619	0.998	51.3099	2339	0.9975	43.9699	9431	0.9975	188.61	1575	0.9975	29.3046	2092	0.9975	38.3213
101104932	1626	5804	0.9982	146.046	738	0.9951	18.0331	609	0.9908	14.2788	3194	0.9945	79.6689	3527	0.9963	81.848	7207	0.9969	164.657
101113445	1540	5784	0.9747	153.671	5360	0.9506	138.286	5681	0.9747	140.636	3251	0.9792	85.6191	2444	0.9792	59.883	4589	0.9961	110.699
101109707	3132	5775	0.9997	75.4421	3059	0.9994	38.8054	3536	0.9994	43.0412	2897	0.9994	37.5147	2690	0.9997	32.4081	2520	0.9994	29.8899
101115808	4899	5774	0.9988	48.2229	2009	0.9898	16.2932	2062	0.9878	16.0463	3124	0.9976	25.8629	4435	0.9963	34.1594	1461	0.9851	11.0787
101104962	4433	5774	0.7904	53.2921	595	0.8565	5.33277	635	0.769	5.46097	4344	0.7792	39.7435	2232	0.8114	18.9985	4822	0.7764	40.4088
101117919	1767	5769	0.9208	133.582	5173	0.9242	116.316	5474	0.923	118.103	3297	0.9242	75.6757	2502	0.9225	53.4286	3959	0.923	83.2329
101104706	2765	5743	0.9906	84.9821	2398	0.9877	34.4578	2367	0.9902	32.636	5002	0.9989	73.3707	3204	0.996	43.7241	4714	0.9953	63.3345
101121694	951	5742	0.9085	247.039	3635	0.9096	151.865	3629	0.9075	145.479	6099	0.9085	260.107	6272	0.9085	248.856	8548	0.9085	333.911
101116450	1782	5740	0.8311	131.792	5168	0.9068	115.226	5297	0.8311	113.322	4852	0.8316	110.43	4900	0.8816	103.756	6368	0.8311	132.752
101102931	3683	5740	0.9978	63.7667	7058	0.9962	76.1402	5913	0.9932	61.2068	24479	0.9992	269.567	2984	0.9927	30.5718	2967	0.9959	29.9269
101122095	3795	5739	0.9968	61.874	1744	0.9953	18.2586	1702	0.9968	17.0978	4903	0.9968	52.3992	4179	0.9971	41.5512	4129	0.9968	40.4184
101120741	18973	5737	0.9885	12.3718	3601	0.9859	7.54086	2963	0.9792	5.95373	6745	0.9944	14.4185	6589	0.9899	13.1041	2790	0.7718	5.46279
101109498	2126	5734	0.9699	110.351	5834	0.9849	109.028	6358	0.9694	114.012	4656	0.9944	88.8227	5915	0.9784	104.982	5961	0.9991	104.16
101115360	3393	5733	0.9926	69.1324	32687	0.9979	382.759	35541	0.9932	399.337	3881	0.9909	46.391	6012	0.9923	66.8588	5440	0.9915	59.5609
101104061	2414	5706	0.9756	96.7115	3777	0.9859	62.1647	3786	0.9772	59.7912	7032	0.9905	118.145	7571	0.9971	118.342	8323	0.9834	128.082
101113041	1558	5683	0.9159	149.243	9031	0.9217	230.304	10309	0.9159	252.257	2992	0.9737	77.8876	2466	0.9249	59.724	3077	0.9134	73.3679
101109208	2043	5681	0.9848	113.773	27034	0.9858	525.746	29432	0.9843	549.218	10901	0.9843	216.407	20738	0.9848	383.02	13801	0.9829	250.951
101113602	2297	5673	0.9904	101.05	6029	0.9948	104.284	5481	0.9987	90.9688	2519	0.9922	44.4776	2415	0.9909	39.6716	3109	0.99	50.2812
101109582	2211	5673	0.995	104.98	8096	0.9937	145.484	9434	0.9986	162.667	7034	0.9982	129.029	9138	0.9977	155.95	7900	0.9973	132.735
101120428	2200	5661	0.9895	105.282	3874	0.9895	69.9634	4032	0.995	69.8701	5858	0.9959	107.994	5536	0.9932	94.9504	6819	0.9973	115.145
101122325	4480	5656	0.9607	51.6553	3030	0.9605	26.8719	3234	0.9607	27.5205	8084	0.9614	73.1851	7654	0.981	64.4665	4233	0.9605	35.1007
101118535	4479	5649	0.8859	51.6029	5683	0.8902	50.4116	5544	0.8855	47.1885	5213	0.912	47.2042	6402	0.9105	53.9334	5373	0.8948	44.5638
101114306	2814	5644	0.9819	82.0628	3815	0.99	53.8647	3933	0.9883	53.2836	3817	0.9563	55.0139	3223	0.9659	43.2175	3433	0.9851	45.3206
101119990	1516	5641	0.9993	152.244	2044	0.9941	53.5693	2154	0.9888	54.1677	6600	0.9993	176.571	5652	0.9987	140.678	5551	0.9967	136.025
101101945	4296	5639	0.9963	53.7058	12373	0.997	114.431	13670	0.9974	121.31	7067	0.996	66.7183	9647	0.9974	84.7328	8649	0.9974	74.7907
443239	2844	5634	0.9986	81.0533	6150	0.9975	85.9171	6468	0.9986	86.703	5572	0.9993	79.4613	10285	0.9986	136.458	5912	0.9993	77.2238
101114933	3773	5634	0.9995	61.0961	4789	0.9989	50.4303	5537	0.9995	55.9476	9996	0.9997	107.452	16676	0.9995	166.774	11078	0.9995	109.074
101113198	2071	5628	0.9894	111.188	1562	0.9483	29.9664	1697	0.985	31.2389	2592	0.9305	50.7609	1328	0.9768	24.1959	4987	0.9976	89.4552
101113307	3214	5621	0.99	71.5569	5014	0.9904	61.983	5106	0.99	60.566	7627	0.996	96.2459	8192	0.9938	96.1762	6565	0.9975	75.8813
101117893	2319	5620	0.9953	99.1561	2375	0.9521	40.6908	2440	0.9517	40.1128	2733	0.9487	47.7984	3912	0.9961	63.6534	3055	0.9508	48.9392
101110995	1942	5619	0.9902	118.384	3714	0.9815	75.9848	3817	0.9706	74.9319	3910	0.9753	81.6586	3075	0.9949	59.7474	5546	0.9969	106.091
101113439	3760	5613	0.9399	61.0789	7063	0.9388	74.6337	6662	0.9399	67.5477	7638	0.9399	82.3884	9640	0.9402	96.7415	3907	0.9399	38.6013
101104664	10377	5611	0.9862	22.1234	1789	0.9813	6.84971	1699	0.9763	6.24188	3484	0.9839	13.617	3941	0.9871	14.3304	2287	0.9282	8.1873
101109924	2663	5606	0.9917	86.1322	3684	0.9887	54.9645	3719	0.9824	53.2413	4517	0.9865	68.7944	4050	0.9816	57.3862	4510	0.9891	62.9146
101103467	2652	5600	0.9853	86.3969	3402	0.9864	50.9677	3944	0.9898	56.6966	5866	0.9891	89.7104	4888	0.997	69.5474	5323	0.9891	74.564
101120623	4613	5594	0.9727	49.6161	13212	0.9837	113.794	13999	0.9777	115.693	1284	0.9417	11.289	2233	0.9057	18.2654	1685	0.9519	13.5695
101111702	2411	5592	0.9979	94.8972	3493	0.995	57.5619	3560	0.9983	56.292	5595	0.9975	94.119	4589	0.9971	71.8198	6032	0.9975	92.9416
101112815	4075	5578	0.9647	56.006	11608	0.9664	113.178	12200	0.9661	114.137	9363	0.9656	93.1884	12502	0.9553	115.764	6290	0.9909	57.3415
100037673	1925	5573	0.921	118.452	2060	0.9158	42.5178	2651	0.921	52.5016	3699	0.919	77.9342	680	0.9153	13.3291	2099	0.9184	40.5068
101109367	899	5572	0.9989	253.592	436	0.9944	19.2691	499	0.9989	21.1609	1135	0.9978	51.2048	794	0.9978	33.3261	560	0.9978	23.1406
101103147	3633	5566	0.8805	62.6847	1637	0.9072	17.9026	1755	0.8794	18.4164	5697	0.9138	63.5997	4256	0.9138	44.2038	2718	0.9133	27.7927
101116408	872	5564	0.9943	261.068	7011	0.9931	319.446	7265	0.9908	317.624	3065	0.992	142.557	4146	0.9943	179.406	6731	0.9954	286.754
101122999	2508	5552	0.9864	90.5744	2856	0.9777	45.2444	2967	0.9725	45.1007	6645	0.9968	107.459	7552	0.9856	113.621	6687	0.9785	99.049
101102146	3618	5547	0.9317	62.7297	7959	0.984	87.4025	8808	0.9563	92.8116	7515	0.9096	84.2432	11332	0.9428	118.185	9524	0.9541	97.7906
100145857	1344	5540	0.9993	168.653	4839	0.9985	143.051	5268	0.9993	149.431	2573	0.9985	77.6452	1641	0.9993	46.0715	3976	0.9985	109.899
101114492	3652	5537	0.9912	62.0337	3602	0.9918	39.1874	3977	0.9942	41.5163	5460	0.9915	60.6368	5052	0.9975	52.1983	5953	0.9918	60.5552
101121432	5197	5533	0.9825	43.5604	4874	0.9821	37.262	4968	0.9821	36.4437	6406	0.9821	49.9929	5933	0.9825	43.077	4213	0.9819	30.1151
101112505	1340	5528	0.9127	168.79	3251	0.8716	96.3931	4017	0.9172	114.285	2648	0.7403	80.147	3838	0.759	108.075	6857	0.9537	190.097
101118480	2350	5523	0.9949	96.1592	4627	0.9957	78.2286	5201	0.9991	84.3748	2377	0.9949	41.0238	3944	0.9991	63.3275	4480	0.9962	70.8201
101114703	3711	5520	0.9978	60.86	3014	0.9973	32.269	3004	0.9957	30.8605	3868	0.9973	42.2737	6015	0.9973	61.1601	5761	0.9981	57.6704
101123258	2848	5517	0.9417	79.2586	1995	0.9403	27.8315	2278	0.9389	30.4935	2993	0.9417	42.6227	2200	0.9379	29.1478	4664	0.9403	60.8366
101116273	1655	5510	0.9051	136.219	4155	0.9069	99.7486	4594	0.9057	105.825	3082	0.9063	75.5282	2612	0.9063	59.5523	4916	0.9601	110.347
101106912	2074	5484	0.9981	108.186	3629	0.9986	69.5204	3987	0.9865	73.2877	4889	0.9961	95.6061	4201	0.9952	76.4306	5193	0.9928	93.0156
101121893	1349	5474	0.9451	166.026	7147	0.9451	210.497	8091	0.9451	228.657	2148	0.9266	64.5798	2243	0.9444	62.7395	4226	0.9451	116.376
101110165	2726	5471	0.989	82.1154	9059	0.9707	132.035	9140	0.967	127.824	9490	0.9692	141.193	14032	0.9677	194.23	9619	0.9696	131.084
101117499	2229	5471	0.9901	100.425	6511	0.9996	116.057	6775	0.9978	115.876	9704	0.9987	176.569	22283	0.9951	377.213	12416	0.9789	206.927
101121051	1397	5466	0.9642	160.087	4547	0.985	129.319	5080	0.985	138.631	45792	0.9993	1329.44	7705	0.9714	208.113	17077	0.9921	454.11
101119712	2450	5464	0.9143	91.249	2880	0.8988	46.7047	3043	0.9016	47.351	4913	0.9135	81.3308	4720	0.8984	72.6941	6969	0.9037	105.67
101108732	6133	5458	0.9993	36.412	2398	0.9998	15.535	2380	0.9967	14.7944	5410	0.9998	35.7766	4458	0.9992	27.4278	2913	0.9938	17.6447
101108677	2529	5457	0.9786	88.2854	5575	0.9462	87.585	6174	0.9814	93.0704	5668	0.9462	90.8982	7718	0.9806	115.154	5024	0.9435	73.7984
101115037	6582	5455	0.9957	33.9094	5055	0.9933	30.5139	4971	0.9844	28.7925	5625	0.9965	34.6608	6571	0.9983	37.6701	5111	0.993	28.8466
101112262	3524	5453	0.9918	63.3116	8648	0.9918	97.502	9575	0.9923	103.585	5800	0.9895	66.7523	6726	0.9906	72.0186	6887	0.9929	72.6006
101105519	8461	5444	0.9928	26.3257	3730	0.9943	17.5154	3805	0.9975	17.1446	6423	0.9894	30.7886	6278	0.9963	27.9977	3701	0.9779	16.2496
100036762	2221	5418	0.9541	99.81	13693	0.9554	244.954	15093	0.9568	259.072	4896	0.977	89.4061	4721	0.9514	80.2064	7657	0.9536	128.073
101114060	3115	5417	0.9653	71.1516	9676	0.9608	123.416	10429	0.9313	127.637	5861	0.9759	76.3111	8885	0.9734	107.627	8803	0.9355	104.983
XR_173093.1	3743	5416	0.9805	59.2028	3383	0.9885	35.9101	3253	0.9663	33.1328	5970	0.9768	64.6888	5154	0.9634	51.9575	4087	0.9744	40.5631
101121161	4727	5407	0.9994	46.8009	3331	0.9996	27.9977	3506	0.9983	28.2761	5435	0.9998	46.6324	3884	0.9996	31.004	3599	0.9989	28.2841
101119522	4079	5406	0.8919	54.2258	4812	0.901	46.8712	4659	0.9475	43.5444	5993	0.8916	59.5888	4963	0.886	45.9107	5811	0.9203	52.9229
101115638	2357	5404	0.9504	93.8079	5086	0.9699	85.7335	5404	0.8871	87.4076	4956	0.9588	85.2798	5024	0.9262	80.4291	5676	0.8876	89.46
101110857	3768	5403	0.9926	58.6689	5865	0.9965	61.8431	5981	0.9942	60.5141	5123	0.9859	55.1427	5643	0.9878	56.5096	5395	0.9878	53.1896
443393	2089	5400	0.989	105.764	374	0.9804	7.11323	314	0.9804	5.7304	16	0.4098	0.310639	8	0.235	0.144502	16	0.4648	0.28453
101121568	3052	5400	0.9987	72.3924	5876	0.9984	76.4947	5947	0.9974	74.286	6448	0.999	85.687	5663	0.9984	70.0141	5407	0.9987	65.8139
101118101	2898	5399	0.9248	76.2252	3028	0.9165	41.5137	3416	0.9217	44.9379	5737	0.9199	80.2899	4986	0.9196	64.9198	9007	0.9231	115.459
101121634	6672	5381	0.988	32.9982	5465	0.9898	32.5438	5061	0.9802	28.9184	5863	0.991	35.64	6408	0.9909	36.2401	5292	0.9913	29.4652
101120756	4265	5380	0.996	51.6115	4251	0.9993	39.601	3815	0.9951	34.1012	9835	0.9986	93.5254	11423	0.9991	101.061	6470	0.9984	56.3549
101112071	2856	5378	0.9975	77.0453	2934	0.9405	40.8165	3148	0.9741	42.0214	7313	0.9975	103.851	7464	0.993	98.6136	8244	0.9961	107.232
101104058	1908	5377	0.9984	115.304	2911	0.9984	60.6175	3117	0.999	62.2805	3851	0.9984	81.8596	3028	0.9984	59.8826	3591	0.9995	69.9171
101115840	964	5370	0.9564	227.919	2724	0.9678	112.27	2991	0.9554	118.286	4049	0.9544	170.351	2499	0.9575	97.8166	6178	0.9564	238.077
101109394	7910	5362	0.9785	27.7354	2166	0.9717	10.8797	2132	0.9716	10.2755	3082	0.9665	15.8027	4390	0.9764	20.9417	2269	0.9609	10.6562
101115777	2209	5356	0.9823	99.2038	3353	0.9928	60.3076	3439	0.9968	59.3513	5897	0.9982	108.27	9943	0.9959	169.842	6961	0.9882	117.064
XR_173186.1	2651	5354	0.9811	82.6328	2142	0.9412	32.1029	2273	0.9834	32.6876	6693	0.9842	102.397	5243	0.9853	74.6266	7214	0.9849	101.091
101105659	1875	5340	0.8587	116.526	1753	0.4085	37.1462	2137	0.4075	43.4507	1774	0.5915	38.3731	2442	0.456	49.1437	2652	0.5019	52.5434
101105975	2463	5336	0.9943	88.6411	4736	0.9984	76.3979	4729	0.9939	73.1979	6220	0.9976	102.424	6207	0.9955	95.0913	5490	0.9919	82.8045
101117248	5327	5331	0.9825	40.9458	3069	0.9752	22.8901	3137	0.9754	22.4505	6129	0.9775	46.6639	6296	0.9778	44.597	5494	0.9803	38.3135
101106327	1760	5325	0.9409	123.791	6129	0.9415	138.36	6188	0.9409	134.039	6888	0.942	158.728	8938	0.942	191.625	8462	0.942	178.61
101116481	1473	5321	0.9321	147.8	2073	0.816	55.9153	2162	0.9348	55.956	3995	0.9022	109.999	2161	0.8289	55.3574	2979	0.8642	75.1301
101122443	1838	5309	0.852	118.182	759	0.852	16.407	785	0.8417	16.2824	4876	0.8526	107.595	2026	0.8487	41.5927	3294	0.8498	66.577
100415774	471	5303	0.9936	460.664	2152	0.983	181.533	2255	0.983	182.524	4943	0.9894	425.642	3949	0.9915	316.366	7842	0.9894	618.518
101117112	825	5289	0.9915	262.303	1237	0.983	59.573	1294	0.9685	59.7963	16523	0.9818	812.286	2542	0.9758	116.264	12046	0.9927	542.419
101120648	1995	5283	0.9704	108.348	2364	0.9684	47.0802	1939	0.9699	37.0534	6988	0.9654	142.064	7732	0.9855	146.242	2643	0.9699	49.2153
XR_173257.1	2106	5280	0.9848	102.579	1401	0.9801	26.431	1400	0.9682	25.3433	5508	0.982	106.074	3367	0.9839	60.3265	4847	0.9839	85.4989
101108285	910	5264	0.989	236.678	11392	0.9912	497.385	12271	0.9912	514.082	4205	0.9824	187.413	4734	0.989	196.295	7081	0.9802	289.068
101117424	9476	5253	0.9968	22.6812	1445	0.9927	6.05866	1198	0.9956	4.81976	4499	0.9968	19.256	10920	0.9991	43.4832	3574	0.9794	14.0112
101121852	4629	5247	0.9808	46.3775	5888	0.9801	50.5376	6296	0.9814	51.8527	5726	0.9812	50.1693	6347	0.9937	51.7374	5957	0.9773	47.8065
101117083	1812	5239	0.7837	118.297	6645	0.8206	145.704	6343	0.8228	133.454	5759	0.7837	128.903	5563	0.8195	115.844	6829	0.8217	140.005
101102975	3899	5227	0.9897	54.8508	2463	0.9877	25.0983	2593	0.9874	25.3538	2326	0.9895	24.1953	1933	0.9887	18.7069	1212	0.9836	11.5477
101115119	3041	5220	0.9997	70.2324	3971	0.9997	51.8821	3850	0.9993	48.2656	5757	0.9993	76.7811	7240	0.9993	89.835	5641	0.9993	68.9106
101108218	2050	5217	0.9941	104.124	2375	0.9902	46.0303	2650	0.9927	49.2817	7882	0.9941	155.94	6184	0.9941	113.825	3505	0.9937	63.5156
101120014	3947	5216	0.9965	54.0697	1564	0.9942	15.7436	1422	0.9957	13.7349	5962	0.9995	61.2631	4739	0.9957	45.3047	3686	0.9987	34.6924
101106003	1722	5212	0.7323	123.838	1011	0.6771	23.3266	877	0.6777	19.416	2405	0.68	56.6443	1897	0.8908	41.5679	1182	0.6748	25.4994
101109078	2270	5211	0.9943	93.9245	1617	0.9916	28.3021	1432	0.9899	24.0498	4695	0.9952	83.8849	4420	0.9956	73.4717	6810	0.9974	111.447
101120860	3409	5210	0.9733	62.5309	2181	0.9642	25.4192	2080	0.9642	23.2611	6593	0.9739	78.4387	4037	0.9715	44.6843	3633	0.9739	39.5899
101104404	2796	5207	0.9954	76.1963	3956	0.9975	56.2151	4130	0.9975	56.3127	6013	0.9975	87.2225	5489	0.9979	74.0763	6791	0.9964	90.2283
101103237	1400	5188	0.9529	151.62	6405	0.975	181.771	6486	0.9671	176.621	4845	0.9564	140.359	3721	0.9414	100.289	5226	0.9879	138.672
101116814	1319	5187	0.9932	160.9	1021	0.9985	30.7549	1050	0.9803	30.3486	3090	0.9932	95.0141	2186	0.9962	62.5358	6151	0.9871	173.24
101105155	2231	5179	0.9964	94.9795	565	0.9691	10.062	534	0.9704	9.12505	4444	0.9969	80.7884	2553	0.9731	43.1792	4935	0.9736	82.1739
101109216	1784	5177	0.8593	118.732	4385	0.8935	97.6582	5383	0.8851	115.033	2068	0.7612	47.0143	2100	0.7618	44.4169	2956	0.7113	61.5539
780447	2586	5170	0.9791	81.7986	18977	0.9571	291.563	20058	0.9567	295.701	7388	0.952	115.87	12957	0.952	189.06	9212	0.9555	132.334
101113982	6259	5158	0.9767	33.7179	2254	0.9722	14.3081	2208	0.976	13.4489	6517	0.9901	42.2296	4596	0.9754	27.7076	4190	0.9759	24.8688
101118949	4337	5156	0.9573	48.6415	2168	0.9541	19.8611	2235	0.9435	19.6463	5324	0.9912	49.7878	3725	0.9557	32.4086	6546	0.9557	56.0703
101114631	3920	5149	0.9992	53.7428	4023	0.9974	40.7754	4110	0.9992	39.9714	6922	0.999	71.6176	5435	0.9946	52.3163	4850	0.9944	45.9623
101115019	3391	5147	0.9982	62.1026	3115	0.9917	36.4976	3350	0.9956	37.6626	5261	0.9903	62.9238	5116	0.9962	56.928	4721	0.9897	51.7193
101109257	6512	5142	0.99	32.3074	5522	0.9988	33.6912	5448	0.9985	31.8945	5238	0.9991	32.6231	5173	0.998	29.9745	6491	0.9856	37.0291
101105693	6596	5135	0.9886	31.8525	2425	0.976	14.6071	2414	0.9745	13.9524	7521	0.9912	46.2455	5842	0.9882	33.4198	3171	0.9918	17.8592
100216440	1775	5131	0.9887	118.273	12912	0.9887	289.021	13528	0.9882	290.555	4300	0.9876	98.2527	9884	0.991	210.115	6952	0.9927	145.498
101110853	2103	5128	0.9177	99.7683	6687	0.8711	126.336	7069	0.8702	128.148	5481	0.8759	105.705	6156	0.9192	110.454	5891	0.9168	104.063
101106721	2641	5123	0.989	79.3669	1139	0.9883	17.1352	1255	0.9886	18.1163	1888	0.9886	28.994	594	0.9875	8.48675	1216	0.9879	17.1045
101110169	7793	5122	0.9947	26.8917	2065	0.9926	10.5281	2070	0.9932	10.1265	4689	0.9931	24.4034	4654	0.9919	22.5344	2395	0.9901	11.4169
101103008	3586	5121	0.9978	58.429	6156	0.9989	68.2059	6504	0.9989	69.1455	8022	0.9992	90.7291	10777	0.9989	113.399	5889	0.9989	61.0067
101121901	4436	5114	0.9867	47.1686	2905	0.9926	26.0189	2880	0.9917	24.7511	5925	0.9921	54.1715	5257	0.9968	44.7167	4280	0.9869	35.8425
101105503	2464	5114	0.9387	84.9188	4943	0.9407	79.7047	4926	0.9683	76.2162	3528	0.9383	58.0714	3372	0.9387	51.6381	4346	0.9793	65.5232
101116393	2950	5109	0.9722	70.8594	3548	0.9668	47.7854	3458	0.9668	44.6886	3915	0.9478	53.825	3581	0.9671	45.8042	4575	0.9705	57.6123
101123613	7330	5108	0.9733	28.5122	2366	0.9696	12.8246	2256	0.96	11.7335	5558	0.9744	30.7531	4652	0.9757	23.9474	2983	0.9491	15.118
101122371	1726	5099	0.9896	120.873	4344	0.9832	99.9961	3401	0.9867	75.1207	24357	0.9988	572.344	22966	0.9994	502.074	12052	0.9988	259.397
101121760	8057	5099	0.9907	25.8938	3048	0.9783	15.0306	3112	0.9865	14.7252	6493	0.9986	32.6848	4512	0.9976	21.131	2752	0.9535	12.6888
101116312	5117	5099	0.999	40.7712	4346	0.9994	33.7449	4518	0.9996	33.6608	6446	0.9986	51.0916	6748	0.9986	49.7603	3706	0.9986	26.9052
101110115	1090	5097	0.989	191.325	2227	0.989	81.176	2094	0.9881	73.2392	3960	0.989	147.348	2760	0.989	95.5446	1016	0.9853	34.6269
101105396	15682	5092	0.9971	13.2853	10005	0.9981	25.3483	9416	0.9987	22.8907	7016	0.9973	18.1452	7286	0.9974	17.5312	4501	0.9481	10.6624
494441	5052	5087	0.9951	41.1986	10440	0.9962	82.1053	10794	0.9964	81.4541	6778	0.9956	54.4142	9461	0.9964	70.6638	5955	0.9958	43.7889
101123002	3422	5087	0.9895	60.8227	1412	0.9801	16.3941	1158	0.9825	12.901	2272	0.9833	26.9279	7311	0.9895	80.6158	3379	0.988	36.6821
101118628	3096	5084	0.9955	67.1875	4114	0.9948	52.7955	4129	0.9948	50.8438	5320	0.9922	69.6923	5472	0.9984	66.6912	4964	0.9935	59.563
XR_173472.1	3144	5083	0.9981	66.1487	1429	0.9879	18.0586	1192	0.9994	14.454	7957	0.9978	102.646	4984	0.9978	59.8162	4977	0.9978	58.8073
101113201	2828	5081	0.9922	73.5112	2838	0.9837	39.8719	2703	0.9855	36.4385	4352	0.9926	62.4143	3438	0.9986	45.8722	5667	0.9883	74.4423
101115649	2917	5071	0.9976	71.128	3453	0.9931	47.0321	3654	0.9969	47.7558	5992	0.9962	83.3124	5521	0.9952	71.4175	5382	0.9969	68.5415
101122484	1960	5070	0.9189	105.837	4576	0.9168	92.7607	5445	0.9189	105.91	3690	0.9168	76.3562	7327	0.9638	141.057	7015	0.9179	132.959
101116226	5610	5062	0.9966	36.9184	2518	0.9979	17.8331	2287	0.9989	15.5416	5882	0.9993	42.5242	4795	0.9993	32.2514	3849	0.9977	25.4877
100170327	7360	5055	0.9874	28.1013	675244	0.9957	3645.16	566885	0.9955	2936.37	9608	0.9931	52.9455	18674	0.9906	95.7377	7787	0.988	39.3042
101103841	391	5050	0.9514	528.443	1850	0.977	187.987	2110	0.9974	205.731	5153	0.977	534.512	4286	0.9974	413.617	9906	0.9974	941.169
101123212	3722	5047	0.9584	55.4805	4443	0.9586	47.4279	4257	0.9592	43.6035	9144	0.9764	99.6401	8704	0.9721	88.2401	7568	0.9586	75.5355
101114918	5741	5044	0.9927	35.9477	8414	0.9744	58.2303	8857	0.992	58.8156	8577	0.9922	60.593	12272	0.9909	80.6587	4688	0.9791	30.3352
101123436	3559	5041	0.993	57.9525	3775	0.9933	42.1427	4100	0.9921	43.9187	4720	0.9913	53.7884	3342	0.9919	35.4325	4906	0.9874	51.2089
101110479	3453	5038	0.9988	59.696	2947	0.9988	33.9092	3236	0.9983	35.7277	4541	0.9988	53.3371	4604	0.9997	50.3109	3048	0.9957	32.7917
101106714	2355	5031	0.9809	87.4072	5037	0.9949	84.9796	5565	0.9834	90.0882	2249	0.9423	38.7323	1882	0.949	30.1545	3796	0.9987	59.8799
101109371	667	5029	0.979	308.489	4325	0.97	257.629	4528	0.991	258.806	4102	0.9955	249.427	7178	0.9895	406.07	8914	0.9805	496.47
101102578	5889	5026	0.9467	34.9192	3094	0.9458	20.8743	3264	0.9482	21.1301	4137	0.9475	28.4917	4340	0.9467	27.8081	2703	0.9448	17.051
780510	1441	5024	0.9896	142.649	2164	0.984	59.666	2109	0.984	55.7964	3514	0.9958	98.9036	3637	0.9903	95.2363	4913	0.9743	126.657
101116037	4498	5021	0.9011	45.6725	4585	0.9022	40.4999	4627	0.9206	39.2169	6338	0.9446	57.1488	7434	0.9424	62.3629	7872	0.9077	65.0147
101104033	1668	5017	0.9904	123.064	6268	0.991	149.302	5978	0.991	136.632	7420	0.9892	180.419	19474	0.9928	440.537	12712	0.9922	283.116
101117463	4559	5006	0.9985	44.9267	2676	0.9952	23.3212	2923	0.9967	24.4429	2770	0.9985	24.6425	2161	0.9956	17.8858	627	0.9921	5.1091
100620046	3806	5004	0.9942	53.7938	2039	0.9932	21.2854	1951	0.9874	19.5426	3679	0.9934	39.2044	3835	0.9937	38.0207	4547	0.9945	44.3815
101109804	7140	4998	0.9826	28.6406	3979	0.9819	22.1416	4125	0.9892	22.0252	5780	0.9885	32.8325	4785	0.9881	25.2876	2729	0.9797	14.1988
101122674	4119	4997	0.9925	49.6365	7736	0.992	74.6206	7989	0.9939	73.9425	5149	0.9927	50.6997	5793	0.9939	53.0683	3156	0.9937	28.4637
101118667	1764	4997	0.9955	115.903	2526	0.9977	56.8943	2872	0.9989	62.0697	2321	0.9938	53.3643	2323	0.996	49.6906	5526	0.9983	116.375
100141301	669	4992	0.9955	305.304	-	-	-	4	0.287	0.227944	19	0.6891	1.15187	18	0.8625	1.01524	1797	0.9925	99.7856
101104477	3684	4977	0.991	55.2754	1446	0.9848	15.5949	1491	0.9829	15.4295	6619	0.9935	72.8697	7469	0.9927	76.5008	5520	0.9919	55.6629
101105241	2254	4968	0.9574	90.1802	2294	0.9188	40.4365	2253	0.9193	38.1067	4677	0.9193	84.1565	4500	0.9601	75.3324	5374	0.9596	88.5707
101113964	3180	4955	0.945	63.7529	6170	0.9484	77.0889	6224	0.9481	74.6167	5624	0.9481	71.7286	6963	0.9481	82.6214	4965	0.9478	58.0014
101107902	5545	4941	0.9946	36.4583	8546	0.9995	61.2344	9631	0.9991	66.2161	4026	0.996	29.4474	3163	0.9975	21.5239	2835	0.9915	18.9932
101106862	2832	4939	0.9944	71.3558	3546	0.9975	49.7484	3539	0.9975	47.641	6005	0.9986	85.9991	8531	0.9993	113.666	5013	0.9986	65.7583
101107830	5081	4938	0.9969	39.7636	4589	0.9969	35.8842	4847	0.9972	36.3678	5624	0.9986	44.8921	5545	0.9972	41.179	3844	0.9974	28.1048
101116433	4878	4938	0.9852	41.4184	1527	0.9717	12.4374	1858	0.9787	14.521	1737	0.9729	14.4422	2283	0.9926	17.6599	3252	0.9828	24.7659
101116633	5689	4937	0.997	35.5067	1507	0.9974	10.5247	1493	0.997	10.005	4541	0.9982	32.3735	3915	0.9982	25.9668	2551	0.9888	16.6579
101109818	7292	4936	0.999	27.6957	2802	0.9936	15.2671	2689	0.9929	14.0585	4957	0.9986	27.5706	5059	0.9982	26.1783	2984	0.9502	15.2019
101119242	1401	4934	0.9622	144.094	4057	0.9636	115.054	4824	0.9636	131.269	2733	0.9622	79.1181	2183	0.9615	58.7948	2190	0.96	58.07
101109294	3278	4929	0.9841	61.5224	5035	0.9881	61.0273	5427	0.9875	63.1167	5266	0.9829	65.1548	5664	0.9826	65.1985	4295	0.9918	48.6744
101103149	1452	4924	0.9979	138.751	714	0.9876	19.5373	542	0.9931	14.2307	2274	0.9986	63.5182	6237	0.9966	162.081	1841	0.9972	47.1013
101116352	1711	4924	0.9521	117.747	5632	0.9977	130.782	6803	0.9977	151.581	3300	0.9509	78.2237	6673	0.9521	147.162	7082	0.9515	153.763
101111800	3459	4920	0.9905	58.1967	4413	0.9873	50.6894	4583	0.9931	50.5118	3244	0.9931	38.0369	3644	0.9905	39.7513	4187	0.998	44.9675
100037669	1392	4916	0.9792	144.496	4299	0.9677	122.705	4551	0.9806	124.641	5552	0.9914	161.765	9759	0.9411	264.539	8348	0.9756	222.787
101118629	2765	4911	0.9656	72.6706	4767	0.9819	68.4989	4880	0.9848	67.285	5883	0.9794	86.2935	5824	0.983	79.4785	5575	0.9873	74.9024
101118565	3708	4910	0.9951	54.1783	8067	0.997	86.4383	8118	0.9978	83.4647	5109	0.996	55.8818	5634	0.9987	57.3325	4230	0.9957	42.3786
101115974	3392	4909	0.9991	59.2135	3967	0.9988	46.4665	4155	0.9979	46.6991	4641	0.995	55.492	5041	0.9988	56.0769	4072	0.9947	44.5962
101114774	3267	4907	0.9746	61.4541	2053	0.9853	24.9674	2151	0.9737	25.1006	5159	0.9911	64.0458	4097	0.9853	47.3195	4933	0.9752	56.0929
101121157	1115	4906	0.9964	180.026	9629	0.9982	343.115	10747	0.9982	367.457	4265	0.9991	155.138	6657	0.9982	225.282	8279	0.9991	275.835
101122877	3223	4903	0.973	62.2422	5391	0.9727	66.4573	5765	0.9746	68.1919	3501	0.9708	44.0561	3991	0.9721	46.7245	3918	0.9721	45.1596
101110843	2968	4885	0.9983	67.3417	995	0.9818	13.3197	1035	0.9794	13.2944	1533	0.9801	20.9485	2172	0.9784	27.6134	2384	0.9794	29.8393
101112113	1407	4881	0.9886	141.938	5659	0.9929	159.801	5884	0.9865	159.431	6566	0.9957	189.27	2708	0.9851	72.6236	2589	0.99	68.3572
101120553	2854	4875	0.9632	69.8883	1753	0.959	24.404	2114	0.9849	28.2387	1669	0.9786	23.7179	1773	0.9604	23.4411	2604	0.9818	33.8948
101106986	8851	4873	0.999	22.5262	1590	0.9902	7.13738	1549	0.9841	6.67195	5570	0.993	25.5233	6079	0.9963	25.9157	2832	0.9558	11.8863
101114539	5414	4871	0.9751	36.8115	3015	0.973	22.126	3154	0.944	22.2094	4673	0.9446	35.0068	4343	0.9677	30.2688	4172	0.961	28.6268
100145868	780	4866	0.9987	255.247	3558	0.9987	181.236	4041	0.9987	197.509	5179	0.9987	269.293	3244	0.9987	156.931	6173	0.9987	294
101108658	2510	4845	0.9968	78.9776	7323	0.9968	115.918	7560	0.9964	114.826	3869	0.9944	62.5172	4766	0.994	71.6479	3832	0.9968	56.715
101105939	2007	4844	0.998	98.7508	5028	0.998	99.5364	4802	0.9965	91.2155	4630	0.998	93.5638	2819	0.9995	52.9994	5410	0.9995	100.137
100037703	5449	4835	0.9961	36.3047	9389	0.9972	68.4599	8982	0.9985	62.842	5800	0.9983	43.1703	7060	0.9993	48.889	4410	0.9932	30.0655
101103690	2997	4835	0.9543	66.0075	5689	0.9533	75.4194	5661	0.9593	72.0112	3574	0.959	48.3662	3589	0.9573	45.1866	4318	0.959	53.5232
XR_173496.1	3236	4832	0.9879	61.0945	1212	0.9747	14.8809	1111	0.9802	13.0888	3603	0.9839	45.1575	3577	0.9873	41.7094	3005	0.9873	34.4971
101123647	3064	4820	0.9993	64.3638	7585	0.9993	98.356	8410	0.9993	104.641	3157	0.9984	41.7888	3469	0.9993	42.7208	2783	0.9993	33.742
101114440	1306	4813	0.9962	150.784	2994	0.9939	91.0841	2961	0.9923	86.4348	4669	0.9977	144.996	3060	0.9985	88.4101	5605	0.9962	159.433
101117052	3575	4810	0.981	55.0494	6129	0.9818	68.1157	6300	0.9743	67.1828	5754	0.9855	65.2782	6667	0.9717	70.3684	6391	0.9793	66.4108
101107524	4379	4808	0.9975	44.9235	1505	0.9966	13.6551	1404	0.9963	12.2232	4770	0.9993	44.1792	3486	0.9968	30.0383	3224	0.9973	27.3506
101115921	979	4800	0.8846	200.605	8757	0.9132	355.391	9367	0.9081	364.764	2351	0.9397	97.3967	1816	0.954	69.9933	4975	0.951	188.78
101107535	3982	4798	0.9922	49.2995	11194	0.992	111.691	12659	0.9917	121.197	5256	0.9915	53.5338	6094	0.9907	57.7464	5472	0.9895	51.0494
101110091	402	4796	0.995	488.131	10054	0.9975	993.68	10710	0.9975	1015.68	3336	0.9925	336.569	1848	0.9925	173.46	6812	0.9975	629.498
101121757	970	4792	0.8701	202.129	4900	0.9629	200.705	5169	0.9598	203.155	3433	0.9784	143.541	3381	0.867	131.522	6501	0.8515	248.974
101111817	1829	4788	0.9967	107.109	5925	0.9995	128.709	6831	0.9973	142.385	3662	0.9962	81.2043	3228	0.9995	66.5952	6420	0.9973	130.397
101107621	1509	4775	0.9702	129.47	4499	0.9602	118.457	4407	0.9609	111.339	5973	0.9722	160.538	1025	0.9529	25.6306	2421	0.9596	59.6007
101115044	889	4774	0.9966	219.717	2393	0.9989	106.949	2471	0.9955	105.966	9419	0.9989	429.712	4406	0.9989	187.011	9553	0.9989	399.194
443246	3917	4770	0.9951	49.8251	870	0.9995	8.82469	841	0.9951	8.18533	4136	0.9926	42.8254	2682	0.9949	25.8362	5723	0.9992	54.2771
101105287	2136	4760	0.9522	91.1779	2938	0.9846	54.6493	3590	0.949	64.0747	6525	0.9527	123.895	4489	0.9855	79.2997	6368	0.9995	110.751
101121479	1530	4753	0.998	127.104	2354	0.9935	61.1292	2383	0.9961	59.3781	5785	0.9961	153.351	7781	0.9987	191.897	9381	0.9987	227.774
101122075	3290	4751	0.9991	59.0844	2909	0.9994	35.1303	2818	0.9957	32.6542	3752	0.9991	46.2531	3874	0.9994	44.4311	3143	0.9997	35.4891
101120252	4531	4742	0.9629	42.8204	1781	0.9662	15.6172	1797	0.9508	15.1199	4493	0.994	40.2176	3237	0.9896	26.957	2297	0.9455	18.8327
101115218	1577	4736	0.9512	122.875	15215	0.9975	383.331	17075	0.9994	412.784	5362	0.9524	137.902	10215	0.9956	244.416	6163	0.9524	145.18
101114406	6842	4736	0.9921	28.3212	5056	0.9944	29.3601	4861	0.9911	27.0855	5083	0.9924	30.1308	6525	0.9942	35.9849	2927	0.9924	15.8923
101121203	2422	4734	0.9847	79.972	2749	0.9744	45.0956	3013	0.9839	47.4262	5784	0.9835	96.8564	6523	0.988	101.624	6480	0.9587	99.391
101112018	475	4731	0.9958	407.514	3834	0.9916	320.695	4154	0.9958	333.401	96	0.9747	8.19694	8827	0.9937	701.202	17165	0.9979	1342.44
100192315	1382	4729	0.9891	140.005	5027	0.9884	144.522	5949	0.9928	164.108	2971	0.9891	87.1904	3882	0.9884	105.991	4704	0.9913	126.446
101101916	16165	4723	0.9999	11.9543	2062	0.9915	5.06812	1822	0.9869	4.29701	6274	0.9997	15.7414	5631	0.9969	13.1442	2194	0.7843	5.04205
101114817	1669	4719	0.9419	115.685	2186	0.9413	52.0389	2119	0.9365	48.4026	3766	0.9808	91.5163	2979	0.9413	67.35	4517	0.9407	100.54
101102591	1342	4716	0.9933	143.782	3280	0.9925	97.108	3306	0.9918	93.9169	2731	0.9911	82.536	2136	0.9873	60.0582	4428	0.9948	122.575
101117808	4113	4715	0.9978	46.9037	3020	0.9961	29.1731	3082	0.9976	28.5672	7604	0.9995	74.9821	8974	0.9995	82.3286	4541	0.9993	41.0146
494432	525	4713	0.9981	367.301	10926	0.9962	826.867	11797	0.9981	856.655	4959	0.9962	383.097	9552	0.9981	686.528	8944	0.9962	632.876
101106735	4620	4703	0.9864	41.6502	3277	0.9935	28.1818	3391	0.9955	27.982	6191	0.9955	54.3492	5489	0.9998	44.8306	4340	0.9998	34.8975
101109499	2588	4698	0.9849	74.2732	4197	0.9996	64.433	4269	0.9981	62.8862	3517	0.9714	55.1166	2797	0.9965	40.7804	3908	0.9722	56.0966
101102993	14873	4689	0.9925	12.8993	4257	0.9927	11.3721	4147	0.9948	10.6299	8306	0.9917	22.65	8435	0.9969	21.3998	3938	0.9021	9.83611
101102802	2431	4686	0.9889	78.868	4308	0.9975	70.4084	4635	0.9963	72.6873	4175	0.9971	69.654	4058	0.9831	62.9869	5020	0.9823	76.7123
101103886	1175	4685	0.994	163.138	3626	0.9974	122.609	4050	0.9974	131.405	1848	0.9983	63.7879	2225	0.9881	71.4522	3727	0.9906	117.833
101114312	1464	4683	0.6421	130.878	5516	0.6393	149.698	6125	0.6421	159.499	2633	0.7022	72.9431	2519	0.6414	64.9248	2781	0.6393	70.5677
101117574	1041	4680	0.9846	183.941	3393	0.9827	129.499	3572	0.9846	130.814	5264	0.9885	205.088	6888	0.9827	249.67	4824	0.9885	172.148
101114409	6457	4666	0.9975	29.5663	1891	0.9974	11.6358	1502	0.9944	8.86815	71858	0.9997	451.355	5666	0.9988	33.1108	12313	0.9983	70.8401
101119146	5823	4646	0.9969	32.645	4307	0.9961	29.3875	4548	0.9974	29.7761	5692	0.9943	39.6454	6442	0.9985	41.7443	4600	0.9964	29.3466
101118915	3579	4614	0.9966	52.7472	703	0.9925	7.80418	763	0.9947	8.12749	1459	0.9919	16.5336	1018	0.9888	10.7327	1347	0.998	13.9814
101112491	586	4613	0.9846	322.084	6716	0.8771	455.352	7018	0.872	456.572	2561	0.8771	177.25	3230	0.8754	207.983	6220	0.8754	394.311
101110894	4023	4610	0.9888	46.8851	1794	0.9851	17.7177	1626	0.9846	15.4086	5288	0.9883	53.3109	7272	0.9858	68.2067	4323	0.9876	39.9192
101113081	1276	4607	0.9875	147.724	791	0.9835	24.6297	808	0.9812	24.1409	1638	0.9875	52.064	415	0.9773	12.2722	1757	0.9882	51.1525
101116444	6163	4606	0.9984	30.5784	1326	0.9945	8.54841	1283	0.9989	7.93648	3130	0.9974	20.5981	3069	0.9981	18.7901	1358	0.9813	8.18566
101109653	4415	4604	0.9993	42.6666	1887	0.9975	16.9815	1749	0.9968	15.1026	5314	0.9995	48.8163	4600	0.9975	39.3143	2154	0.9993	18.1243
101118057	719	4600	0.733	261.766	2241	0.6509	123.836	2591	0.7163	137.383	8121	0.9374	458.094	5867	0.7232	307.901	11240	0.9207	580.742
101114037	2785	4596	0.972	67.5209	792	0.9551	11.2988	947	0.9548	12.9634	3832	0.9745	55.8052	4085	0.9828	55.3465	6832	0.9731	91.1315
XR_173214.1	1802	4592	0.9933	104.263	3665	0.9878	80.8078	3486	0.9883	73.7507	7099	0.9834	159.778	4128	0.9878	86.4387	6340	0.9895	130.701
101106855	474	4589	0.9958	396.117	6	0.6371	0.502929	8	0.7722	0.643436	9402	0.9958	804.482	16	0.9515	1.27369	42	0.9599	3.29168
101122372	2731	4586	0.9952	68.7062	1665	0.993	24.2229	1618	0.9949	22.5866	3301	0.9934	49.0228	3185	0.9941	44.0059	3803	0.9949	51.731
101104718	5188	4583	0.9535	36.1438	2948	0.9192	22.5767	2849	0.9545	20.9356	4377	0.9402	34.2177	2710	0.9865	19.7103	3276	0.9736	23.4579
101111133	3792	4578	0.9871	49.3959	5088	0.9855	53.3105	4905	0.9797	49.3133	3986	0.9855	42.6327	4427	0.9797	44.0519	4196	0.9852	41.1068
101117863	3523	4574	0.9974	53.1211	3470	0.9949	39.1337	3391	0.9991	36.6952	6483	0.9989	74.6342	4699	0.9991	50.3288	4466	0.9952	47.0925
101119547	7026	4570	0.9889	26.6129	1827	0.9907	10.3315	1564	0.9806	8.48638	4311	0.9886	24.8854	5081	0.9964	27.2875	2282	0.9767	12.0657
XR_173296.1	971	4570	0.966	192.566	4523	0.9495	185.072	4562	0.9598	179.114	4849	0.9567	202.538	5370	0.9053	208.679	5392	0.9289	206.289
101115283	2054	4565	0.9961	90.9335	2678	0.9942	51.8017	2548	0.9956	47.2925	1816	0.9985	35.8583	2652	0.9995	48.7188	3817	0.9995	69.0348
101122104	2259	4565	0.9934	82.6815	3950	0.9929	69.4728	4405	0.9889	74.3401	3708	0.9934	66.5729	3652	0.9911	61.0011	4505	0.996	74.084
101122732	2619	4559	0.9996	71.2226	1894	0.9947	28.7328	1866	0.9977	27.1625	6227	0.9985	96.4312	6277	0.9954	90.4357	5426	0.9996	76.9645
101114408	1186	4558	0.6897	157.244	681	0.5953	22.8137	807	0.7032	25.9407	1656	0.769	56.6304	1203	0.6779	38.274	2511	0.7024	78.6517
101108954	1459	4552	0.9959	127.653	8710	0.9856	237.19	9389	0.9897	245.334	5726	0.9986	159.173	7343	0.9966	189.907	7185	0.9973	182.944
101109701	1340	4551	0.8679	138.959	2023	0.8701	59.9826	2285	0.8627	65.0092	4883	0.9134	147.794	4452	0.9127	125.364	5862	0.8799	162.513
101114812	3409	4540	0.9877	54.4895	3981	0.9897	46.398	3988	0.9933	44.5987	3730	0.9818	44.3768	4463	0.9971	49.3996	5794	0.9968	63.139
101105524	2670	4527	0.9993	69.3718	6854	0.9682	101.992	7378	0.9963	105.347	2258	0.9963	34.2994	2514	0.9944	35.5285	4283	0.9974	59.5913
101111086	3772	4524	0.992	49.0721	4711	0.9931	49.6221	4442	0.9936	44.8953	4000	0.9934	43.0093	5158	0.9928	51.598	3677	0.9913	36.2133
101109458	4075	4523	0.9995	45.4133	2950	0.9995	28.7626	2713	0.9995	25.3814	5610	0.9995	55.8354	3805	0.9993	35.2331	3547	0.9983	32.3355
100037660	1622	4522	0.984	114.068	8253	0.992	202.16	9299	0.992	218.564	4534	0.9926	113.372	5459	0.9877	126.995	6694	0.9895	153.314
101104658	798	4520	0.7569	231.75	9317	0.7005	463.882	9791	0.7669	467.754	3198	0.9937	162.536	3162	0.9937	149.514	5980	0.9937	278.384
101120484	11239	4517	0.9968	16.4439	3825	0.9984	13.5219	3956	0.9978	13.4191	4765	0.9898	17.1953	6420	0.9984	21.5541	3136	0.912	10.3656
101113459	11025	4517	0.9975	16.7631	1694	0.9768	6.10476	2080	0.98	7.19248	2904	0.9968	10.683	4210	0.9973	14.4088	3519	0.9822	11.8573
101121312	5336	4516	0.9923	34.6276	14238	0.9964	106.015	15615	0.9959	111.563	13564	0.9963	103.097	13408	0.9955	94.8138	5558	0.9934	38.6945
100141299	1123	4511	0.9982	164.353	4831	0.9991	170.919	5102	0.9929	173.203	7179	0.9991	259.274	28958	0.9964	972.999	9165	0.9982	303.179
101106449	3457	4504	0.9983	53.3068	1188	0.996	13.6537	1174	0.9965	12.9468	5544	0.9991	65.0426	2890	0.9951	31.5444	3666	0.9991	39.3948
101116884	13767	4503	0.9988	13.3828	17598	0.9999	50.7876	16877	0.9999	46.7358	4511	0.9972	13.2895	7803	0.9991	21.3868	2170	0.8929	5.85553
443364	2604	4503	0.932	70.753	3323	0.9432	50.7018	3479	0.9432	50.9339	3344	0.942	52.0834	9719	0.9435	140.833	4181	0.942	59.6465
101108792	1896	4499	0.9858	97.0871	4849	0.9979	101.613	4888	0.9984	98.2848	3989	0.9937	85.3297	5389	0.9916	107.249	5516	0.9868	108.077
445468	711	4496	0.8031	258.726	7339	0.8172	410.111	7926	0.8186	424.989	7428	0.8045	423.718	12425	0.8045	659.402	4190	0.8045	218.923
101102134	3875	4496	0.999	47.4721	1418	0.9954	14.5391	1608	0.9948	15.8201	5847	0.9985	61.1978	7294	0.999	71.026	6520	0.9985	62.506
101115380	3558	4491	0.9921	51.6441	4569	0.9975	51.021	4771	0.9958	51.1207	5894	0.9952	67.186	5176	0.9947	54.8923	4277	0.9947	44.656
101106347	2291	4490	0.9926	80.1872	1554	0.9969	26.9501	1454	0.9961	24.1954	5379	0.9978	95.2249	4134	0.9952	68.0877	5189	0.9965	84.1404
101112859	3017	4489	0.9785	60.8777	2360	0.9785	31.0793	2423	0.9748	30.6176	2779	0.9735	37.3583	2628	0.9712	32.868	3532	0.9848	43.4902
101119329	718	4483	0.9986	255.463	7649	0.9986	423.267	8622	0.9986	457.802	4518	0.9986	255.209	2288	0.9972	120.242	4561	0.9986	235.984
101112107	2792	4482	0.9756	65.6811	3630	0.9756	51.6565	3976	0.9799	54.2906	4032	0.9756	58.5706	3901	0.9735	52.721	4319	0.9756	57.4664
101109882	1666	4482	0.9988	110.073	5492	0.9994	130.975	5903	0.9988	135.08	5137	0.9994	125.057	6720	0.9988	152.201	4080	0.9994	90.9769
101106761	3834	4481	0.9251	47.8197	2323	0.3654	24.073	2391	0.3292	23.775	5239	0.9971	55.4205	3298	0.5738	32.458	6408	0.5519	62.0893
101118300	3312	4476	0.9731	55.2947	5752	0.9783	69.0021	5872	0.9858	67.5911	4836	0.9861	59.2203	6510	0.9858	74.1676	4922	0.9858	55.2074
XR_173403.1	1464	4472	0.9822	124.981	2728	0.9952	74.035	2811	0.9993	73.2004	3744	0.9952	103.722	3362	0.9952	86.6523	5608	0.9986	142.303
101118225	3154	4467	0.9911	57.9479	753	0.988	9.48565	754	0.9892	9.11388	4368	0.9905	56.1688	2632	0.9911	31.4882	4102	0.9911	48.3148
101103170	2066	4454	0.9477	88.2071	3257	0.9448	62.6356	3513	0.9501	64.8248	3390	0.9487	66.5493	2875	0.9501	52.5087	4608	0.9506	82.8568
101112851	2004	4453	0.999	90.9156	1697	0.9975	33.6448	1709	0.997	32.5116	4600	0.998	93.0967	3300	0.998	62.1355	8560	0.994	158.68
101113157	1600	4447	0.9931	113.718	2306	0.9919	57.2629	2536	0.9962	60.4259	4230	0.9944	107.225	3307	0.9938	77.9898	6015	0.9938	139.657
101113585	1538	4447	0.9987	118.303	8043	0.9993	207.776	9106	0.998	225.717	4244	0.998	111.916	4524	0.998	110.991	8548	0.9993	206.469
101118555	1179	4444	0.9813	154.221	3624	0.9754	122.126	3970	0.9796	128.372	27009	0.9907	929.114	6017	0.989	192.57	13598	0.9932	428.457
100302102	1533	4442	0.9993	118.555	5246	0.9993	135.963	5261	0.9993	130.834	2583	0.9961	68.3371	2770	0.9987	68.1806	3885	0.9993	94.1445
101105675	2477	4442	0.9621	73.373	5676	0.9633	91.0438	5375	0.9616	82.7268	10129	0.9625	165.85	12491	0.9637	190.281	11966	0.9633	179.461
101106469	5850	4439	0.9913	31.0465	1569	0.9909	10.6562	1388	0.9909	9.04539	4319	0.9911	29.9434	3263	0.9911	21.0467	2853	0.9913	18.1172
XR_173040.1	2105	4435	0.999	86.2036	1525	0.999	28.784	1580	0.9981	28.6153	5674	0.9995	109.323	4381	0.9995	78.5316	5526	0.9986	97.5225
443200	5265	4435	0.9878	34.465	3702	0.9871	27.9365	3411	0.9878	24.6989	9387	0.9884	72.3107	5571	0.988	39.9262	2959	0.9856	20.8782
101112346	2360	4433	0.7644	76.8545	4988	0.7648	83.9747	4749	0.8114	76.7156	5241	0.7674	90.0692	10257	0.7669	163.995	8161	0.7682	128.463
443447	2003	4431	0.985	90.5116	1436	0.9476	28.4844	1540	0.9436	29.3112	2048	0.99	41.469	2168	0.9516	40.8415	5778	0.996	107.162
101102010	2951	4431	0.9929	61.435	814	0.9902	10.9595	882	0.981	11.3944	2792	0.9953	38.3725	2346	0.9953	29.9973	4228	0.9956	53.2245
101109163	2829	4430	0.9929	64.07	10820	0.9975	151.96	11211	0.9972	151.079	3975	0.9936	56.9874	4372	0.9979	58.3137	3333	0.9979	43.7672
101119479	4641	4428	0.989	39.0373	2356	0.9841	20.1696	2153	0.9819	17.6859	4310	0.989	37.6652	4232	0.986	34.4078	4230	0.9856	33.8591
101105636	3297	4428	0.9961	54.9506	2316	0.9985	27.9096	2329	0.9958	26.9305	5258	0.9967	64.6809	4991	0.9967	57.1205	3525	0.9973	39.7179
101106572	1003	4424	0.8873	180.467	2990	0.8903	118.442	3114	0.9003	118.362	3794	0.9083	153.416	3371	0.8893	126.818	5554	0.8923	205.708
101106700	249	4420	0.7149	726.284	1991	0.7108	317.692	2011	0.7108	307.898	3318	0.7189	540.445	2034	0.7189	308.23	5681	0.7108	847.562
101104860	3363	4415	0.9929	53.714	1007	0.9771	11.897	1005	0.9839	11.3929	3717	0.9917	44.827	10321	0.9935	115.803	9916	0.9952	109.536
101109149	3976	4395	0.9824	45.2268	2533	0.9902	25.3118	2540	0.9869	24.3546	5882	0.9937	60.0002	6045	0.9864	57.3685	4042	0.9927	37.7656
101103980	5606	4394	0.9984	32.0694	3302	0.998	23.4023	3296	0.9941	22.4144	6045	0.9988	43.7338	5725	0.9991	38.5342	3574	0.9977	23.6836
101107633	2989	4392	0.996	60.1202	868	0.9893	11.5379	835	0.988	10.6501	3371	0.9957	45.7412	3522	0.995	44.4618	3560	0.996	44.2456
443091	2238	4391	0.9388	80.2762	13637	0.966	242.099	14702	0.9638	250.444	3455	0.9383	62.6127	4099	0.9495	69.1101	6268	0.9473	104.044
101110301	4913	4386	0.9835	36.5263	1828	0.9868	14.783	1848	0.9943	14.34	6356	0.9984	52.47	4156	0.9959	31.9192	3230	0.9876	24.4232
101113917	1461	4369	0.6605	122.353	2017	0.7201	54.8516	1970	0.6585	51.4055	3094	0.6585	85.8903	3682	0.7885	95.0948	5656	0.6626	143.815
101107429	3114	4362	0.9939	57.3127	2387	0.9961	30.4556	2430	0.9929	29.7496	3565	0.9978	46.4318	3209	0.9926	38.8843	3623	0.9945	43.2211
101104504	434	4360	0.9954	411.037	7634	0.9954	698.87	7905	0.9931	694.394	4542	0.9862	424.455	3019	0.9862	262.48	6395	0.9908	547.39
101109101	3383	4346	0.992	52.5619	2587	0.9935	30.3828	2855	0.9947	32.1735	4395	0.9941	52.6904	7340	0.9941	81.8686	4339	0.9908	47.6468
494436	2445	4346	0.9996	72.7268	16467	0.9988	267.59	17303	0.9992	269.796	6424	0.9975	106.562	6299	0.9984	97.2112	6036	0.9984	91.71
101115302	1862	4343	0.9995	95.432	5263	0.9995	112.302	5991	0.9995	122.663	4695	0.9995	102.266	4388	0.9995	88.9222	6536	0.9995	130.4
101122702	3992	4338	0.9702	44.4614	3798	0.9609	37.8006	4100	0.9664	39.155	4044	0.9697	41.0861	4465	0.9614	42.2041	3107	0.9542	28.9132
101119874	4588	4337	0.9529	38.6767	4177	0.9525	36.1722	4559	0.9786	37.8826	4864	0.9741	42.9976	4889	0.9584	40.2087	4419	0.9823	35.7805
101121644	3012	4337	0.2942	58.9139	5956	0.2872	78.5658	6629	0.3214	83.9048	2129	0.3207	28.6678	4004	0.4585	50.1606	8473	0.344	104.503
101123330	7926	4336	0.9995	22.383	3054	0.9981	15.3091	2699	0.9991	12.982	7124	0.9999	36.4539	7216	0.9997	34.3531	3261	0.9977	15.2842
101118263	3545	4332	0.978	49.9984	415	0.9766	4.65121	409	0.9769	4.39846	1306	0.978	14.9417	1626	0.9772	17.3072	2199	0.978	23.0439
101106320	3365	4328	0.9575	52.6242	888	0.9423	10.4848	872	0.9587	9.87927	4030	0.9355	48.5729	4956	0.9462	55.5737	3814	0.9507	42.1058
101110012	3978	4327	0.9688	44.5047	3456	0.9663	34.5178	3462	0.9681	33.1784	5070	0.9751	51.6913	5214	0.9663	49.4572	3798	0.9749	35.468
101112930	2251	4326	0.9711	78.6312	10531	0.984	185.878	10462	0.9836	177.187	1643	0.9836	29.603	5471	0.9836	91.7096	4551	0.9827	75.1065
101112648	2408	4326	0.9954	73.5045	8051	0.9954	132.839	9576	0.9909	151.608	3813	0.9871	64.2221	3783	0.9938	59.2793	5063	0.988	78.1084
101119775	11472	4325	0.9988	15.4252	2308	0.9942	7.99338	2117	0.9959	7.03518	5304	0.9997	18.7516	4863	0.9979	15.9952	2090	0.9105	6.76789
101114764	2061	4322	0.9578	85.8006	4223	0.9631	81.4099	4420	0.9806	81.7594	5846	0.9699	115.042	5860	0.9374	107.286	5379	0.9364	96.9549
101105128	2605	4321	0.9846	67.8672	3113	0.9854	47.4794	3541	0.985	51.8217	3414	0.9869	53.1533	4244	0.9862	61.4739	4066	0.9827	57.9837
101121317	5908	4319	0.986	29.9107	2472	0.9702	16.6242	2609	0.9817	16.8355	5396	0.9931	37.043	3961	0.9822	25.2981	3718	0.9795	23.3784
101107364	4452	4310	0.9966	39.6101	4054	0.9962	36.1795	4379	0.9989	37.4985	4788	0.9989	43.6188	5203	0.9987	44.0983	3855	0.9951	32.1674
101118505	9538	4300	0.9925	18.4457	348	0.8719	1.44963	281	0.8283	1.12316	2899	0.9894	12.3272	3097	0.9905	12.252	2470	0.9774	9.62024
101107176	2102	4293	0.9986	83.5626	5808	0.9995	109.781	6328	0.9981	114.77	4857	0.9995	93.7151	12133	0.9995	217.801	8261	0.9995	145.998
101119422	8433	4290	0.9967	20.8142	3827	0.9794	18.0306	3636	0.9919	16.4375	3430	0.9976	16.4963	2341	0.9985	10.4747	930	0.9621	4.09682
101120894	1405	4289	0.9367	124.9	3283	0.9367	92.8386	3383	0.9103	91.7951	3092	0.9253	89.256	2786	0.9267	74.8218	4051	0.9431	107.11
101104449	7398	4281	0.9935	23.6763	1553	0.9696	8.34048	1429	0.9747	7.36396	5291	0.9876	29.0067	3603	0.9957	18.3769	3770	0.9869	18.931
100302315	612	4277	0.9984	285.938	2310	0.9984	149.967	2441	0.9984	152.058	3147	0.9984	208.555	2055	0.9967	126.702	2109	0.9984	128.018
101115686	1186	4273	0.9907	147.412	6020	0.9882	201.672	6979	0.9941	224.338	2797	0.9764	95.6494	3860	0.9966	122.808	5009	0.9949	156.896
101119050	1475	4269	0.9966	118.418	3134	0.998	84.4191	3711	0.9864	95.9163	2503	0.9905	68.8245	2703	0.9729	69.1477	5611	0.9925	141.317
101122091	2509	4267	0.9841	69.5834	5537	0.996	87.6815	5585	0.9892	84.8626	4563	0.9944	73.7605	3945	0.9916	59.3294	5071	0.99	75.0826
101107908	1158	4265	0.9965	150.693	962	0.9706	33.0066	1165	0.9948	38.354	9942	0.994	348.209	3819	0.9853	124.441	4145	0.9965	132.973
101119285	2065	4262	0.9646	84.4456	1316	0.9617	25.3204	1331	0.9608	24.5726	2819	0.9627	55.3668	16413	0.9671	299.91	10475	0.9651	188.443
100037686	3054	4260	0.9951	57.0721	6410	0.998	83.3917	7109	0.9964	88.7428	3493	0.9954	46.3878	6936	0.9957	85.6966	4366	0.9984	53.1081
101113932	3790	4258	0.919	45.9674	2506	0.9847	26.2709	2520	0.9509	25.3487	4011	0.934	42.9228	4162	0.9383	41.4368	5008	0.8889	49.0875
101102997	3218	4253	0.9758	54.0746	4717	0.9776	58.239	5117	0.9795	60.621	6482	0.9804	81.6953	8383	0.9885	98.2962	4238	0.9835	48.9239
101122715	4594	4246	0.9993	37.8157	1923	0.9983	16.6311	1956	0.9993	16.232	5511	0.9985	48.6535	4566	0.9991	37.5032	3846	0.9985	31.1003
101115249	2556	4240	0.9937	67.8717	3099	0.9883	48.172	2867	0.9918	42.7622	4345	0.9973	68.9451	6161	0.9973	90.9523	5364	0.9953	77.9604
443185	1954	4238	0.933	88.7401	428077	0.9831	8704.25	501668	0.9545	9787.81	773	0.9268	16.0446	26512	0.935	511.966	3517	0.9314	66.8642
101122264	1379	4234	0.9985	125.623	1664	0.9927	47.9427	1643	0.9877	45.4221	7011	0.9942	206.201	4324	0.9942	118.316	8059	0.9942	217.102
101116816	7545	4229	0.9989	22.9331	2639	0.9981	13.8968	2394	0.9989	12.0965	4672	0.9989	25.1141	3977	0.9992	19.8893	3296	0.9956	16.2283
780456	3114	4227	0.9714	55.5389	3815	0.9695	48.6754	3944	0.9676	48.285	4762	0.9708	62.0219	2535	0.9689	30.7173	3632	0.9717	43.3285
100302100	1851	4226	0.9989	93.4129	4165	0.9989	89.401	4444	0.9989	91.5295	3396	0.9989	74.4107	4186	0.9995	85.3328	2809	0.9989	56.3756
101123334	3313	4226	0.9982	52.1905	3208	0.9994	38.4722	3322	0.9994	38.2271	2531	0.9976	30.9845	2012	0.9976	22.9155	2404	0.9991	26.9562
101112042	4738	4220	0.9977	36.4419	4398	0.9996	36.8803	4333	0.9994	34.8648	7961	0.9962	68.147	9656	0.9996	76.8999	5008	0.9981	39.2659
101108972	2411	4218	0.9971	71.5802	5043	0.9929	83.1047	5012	0.9963	79.2515	9498	0.9967	159.775	17566	0.9979	274.915	15442	0.9946	237.932
100101235	1157	4218	0.9991	149.162	4527	0.9991	155.457	4733	0.9991	155.954	2715	0.9991	95.1723	3414	0.9991	111.341	6064	0.9991	194.703
101109113	4779	4213	0.9582	36.0693	1120	0.9469	9.3114	1205	0.9556	9.61266	3039	0.9607	25.791	2674	0.9584	21.1129	1089	0.9558	8.46519
101115590	3392	4213	0.9853	50.8182	5496	0.9979	64.3761	5730	0.9997	64.401	6009	0.9976	71.849	5340	0.995	59.4031	3611	0.9944	39.5474
101115532	2045	4201	0.9653	84.051	4502	0.9648	87.4674	4810	0.9648	89.6696	5122	0.9653	101.583	5094	0.9648	93.9916	5213	0.9648	94.6979
101111462	14036	4200	0.8825	12.243	9147	0.909	25.8922	6897	0.9007	18.7331	9744	0.93	28.1558	28006	0.9347	75.2889	6402	0.8658	16.9441
101122961	4282	4197	0.9832	40.1029	4843	0.9958	44.9368	5398	0.9834	48.0596	4880	0.9907	46.2219	3856	0.9832	33.9792	3208	0.9825	27.8313
101105804	1833	4175	0.9389	93.1918	4232	0.9411	91.7312	4422	0.9411	91.9708	5716	0.9411	126.475	10898	0.94	224.341	3141	0.9384	63.6578
101107444	4071	4175	0.9607	41.9603	2922	0.9624	28.5176	2852	0.9916	26.708	3925	0.9644	39.1032	4076	0.9722	37.7795	3366	0.9609	30.7156
101120750	1933	4174	0.9964	88.3495	3159	0.9964	64.9309	3184	0.9969	62.7964	3429	0.9912	71.9465	3001	0.9969	58.5811	4101	0.9964	78.8141
101103340	5331	4174	0.9162	32.0352	6216	0.9199	46.3272	6314	0.918	45.1533	4832	0.9178	36.7614	6440	0.921	45.5828	4020	0.9141	28.0132
101113548	2754	4173	0.9978	61.9966	3613	0.9956	52.124	4043	0.9906	55.9672	4788	0.9967	70.5122	5325	0.9953	72.959	3622	0.9982	48.8574
101116893	3684	4172	0.9715	46.3349	947	0.9558	10.2133	824	0.9381	8.5271	2416	0.9769	26.5982	1911	0.968	19.5733	1161	0.968	11.7074
101115263	7158	4171	0.9985	23.8414	2317	0.9852	12.8608	2068	0.982	11.0142	4699	0.9841	26.6249	4545	0.9846	23.9588	3112	0.9814	16.1508
101114391	4670	4168	0.9901	36.5169	2630	0.9994	22.3755	2670	0.9942	21.7966	4202	0.9942	36.4933	3640	0.9884	29.4109	2903	0.9961	23.0928
101110468	11083	4164	0.9983	15.3722	1890	0.9981	6.77545	1744	0.9955	5.99905	3695	0.9454	13.5217	6017	0.9984	20.4855	2703	0.9253	9.06014
101104657	2352	4163	0.9775	72.419	4747	0.9762	80.1892	4597	0.9736	74.5128	4117	0.9775	70.9934	3786	0.9745	60.7389	5931	0.9753	93.6778
100216462	8236	4160	0.9985	20.6662	21045	0.9989	101.523	13499	0.9995	62.4855	16130	0.999	79.4314	151381	0.9998	693.551	11144	0.9944	50.2656
101117833	4078	4158	0.9993	41.7178	352	0.9338	3.42949	361	0.9407	3.37484	4490	0.9988	44.6553	2803	0.9544	25.9358	4096	0.9968	37.3129
101108565	912	4153	0.9934	186.316	8819	0.9923	384.201	9907	0.9923	414.134	3804	0.9912	169.169	6400	0.9923	264.794	7962	0.9923	324.32
100147787	897	4150	0.9989	189.295	4399	0.9989	194.848	4610	0.9989	195.931	2603	0.9978	117.694	1282	0.9978	53.9286	3840	0.9978	159.032
101105324	2626	4143	0.9581	64.5511	1822	0.8511	27.5669	1808	0.9006	26.2481	4371	0.9528	67.5088	3545	0.9356	50.9384	3322	0.9311	46.9949
101104440	1740	4141	0.9891	97.3732	2312	0.9833	52.7925	2431	0.9868	53.2635	5057	0.9879	117.874	3401	0.9868	73.7532	2637	0.992	56.2998
101119632	2541	4138	0.8139	66.6299	4431	0.8142	69.2837	4465	0.815	66.9901	4928	0.8127	78.6575	6140	0.8139	91.1774	4726	0.8131	69.0932
443258	679	4134	0.9912	249.106	6742	0.9779	394.505	7601	0.9867	426.771	2808	0.9926	167.726	4502	0.9867	250.184	5341	0.9838	292.213
101104503	2703	4134	0.9948	62.576	4534	0.9948	66.6453	4769	0.9952	67.2628	4726	0.997	70.9124	6409	0.9963	89.468	5307	0.9956	72.9372
101103480	4406	4132	0.9562	38.3707	1917	0.9142	17.2867	1782	0.9346	15.419	4091	0.934	37.6582	3692	0.9626	31.6185	3481	0.9151	29.3498
101105515	4218	4131	0.9983	40.0712	2479	0.9886	23.3509	2567	0.9981	23.2013	2325	0.9969	22.3558	2637	0.9976	23.5899	2778	0.9967	24.4665
101118232	542	4129	0.9779	311.695	5662	0.9871	415.054	6138	0.9908	431.739	3310	0.9871	247.687	2727	0.9723	189.849	6189	0.9797	424.197
101106442	5575	4123	0.9996	30.2588	4053	0.9996	28.8846	3805	0.9993	26.0198	5160	0.9996	37.5387	4097	0.9998	27.7297	3622	0.9978	24.1351
101104080	1521	4122	0.9961	110.882	7326	0.9987	191.369	7881	0.9987	197.536	3144	0.9987	83.8354	2325	0.9967	57.6789	4052	0.9947	98.9661
101117933	2748	4119	0.9934	61.328	3108	0.9924	44.9364	3413	0.9887	47.3493	3013	0.9975	44.4689	3339	0.9967	45.8483	3332	0.9887	45.0437
101122642	5783	4113	0.9754	29.0997	771	0.9784	5.29706	717	0.9761	4.72672	3285	0.9969	23.0386	2122	0.9787	13.8457	2303	0.9749	14.794
100145866	852	4106	0.9977	197.18	5246	0.9988	244.637	5727	0.9988	256.26	3058	0.9953	145.57	3913	0.9988	173.298	3243	0.9941	141.401
101117774	8234	4103	0.9987	20.388	2486	0.9966	11.9957	2421	0.9954	11.2093	5359	0.9994	26.3966	4678	0.9989	21.4374	2950	0.997	13.3094
101121766	7149	4101	0.988	23.4708	1624	0.9933	9.02557	1533	0.9841	8.17505	6249	0.9986	35.4519	4984	0.9811	26.3061	2580	0.987	13.4067
443230	622	4100	0.9952	269.698	3777	0.9936	241.263	3380	0.9984	207.167	7329	0.9952	477.891	11718	0.9968	710.864	7190	0.9968	429.422
101111768	11628	4099	0.999	14.423	3217	0.9991	10.9921	3046	0.9986	9.98662	4018	0.9992	14.0146	5120	0.9989	16.6145	686	0.8485	2.19162
101105502	4047	4093	0.9844	41.3802	4471	0.981	43.894	4468	0.9822	42.0895	6227	0.9849	62.4051	8783	0.9862	81.8904	5318	0.9832	48.8159
101110918	1071	4091	0.9972	156.287	551	0.9963	20.4407	581	0.9972	20.6814	3745	0.9972	141.82	3250	0.9972	114.503	4744	0.9981	164.551
101110756	1123	4091	0.9118	149.05	3813	0.9154	134.903	4255	0.9118	144.449	2940	0.9136	106.18	3167	0.9118	106.412	5806	0.9127	192.063
101123271	2526	4090	0.9707	66.2481	3132	0.9707	49.2632	3368	0.9703	50.8314	2019	0.9695	32.4173	1855	0.9695	27.7098	1623	0.9703	23.8688
100037683	2844	4090	0.9638	58.8406	1742	0.9641	24.3362	1523	0.9617	20.4157	3636	0.9627	51.8524	4110	0.9617	54.53	2495	0.9599	32.5902
101121651	5064	4089	0.935	33.0375	3125	0.9123	24.5183	3545	0.9727	26.688	4311	0.9179	34.527	4873	0.9169	36.31	4061	0.9151	29.791
101122321	3632	4088	0.9992	46.052	3106	0.9986	33.9773	3156	0.9964	33.1272	5901	0.9983	65.8952	6498	0.9986	67.5083	3486	0.9992	35.6556
101116016	1297	4083	0.9946	128.802	1539	0.9938	47.1447	1335	0.9815	39.2405	3369	0.9969	105.35	943	0.9892	27.4344	4745	0.9961	135.907
101112253	2097	4083	0.7563	79.6645	54107	0.7749	1025.15	63119	0.8107	1147.51	4698	0.7787	90.8634	6538	0.7539	117.644	18496	0.7773	327.662
101122722	4215	4079	0.9329	39.5949	1237	0.9191	11.6602	1388	0.9369	12.5541	4128	0.9367	39.7207	3513	0.9241	31.4488	7083	0.9376	62.426
101123406	4903	4079	0.9959	34.0389	1896	0.9853	15.3642	1874	0.9882	14.5714	4443	0.9973	36.7527	3979	0.9976	30.6221	929	0.9608	7.03882
101106731	1583	4078	0.9994	105.402	6946	0.9981	174.336	7154	0.9987	172.291	2451	0.9943	62.7967	2297	0.9987	54.7524	3874	0.9918	90.9128
101114868	2610	4075	0.9054	63.8809	5703	0.9192	86.8154	5843	0.8843	85.3472	3308	0.8851	51.4043	4528	0.9364	65.462	4725	0.8502	67.2523
101108604	9507	4071	0.9732	17.5203	2330	0.9732	9.73747	2186	0.9727	8.76598	5454	0.984	23.2673	5048	0.972	20.0355	2199	0.96	8.59266
101121802	1479	4064	0.9824	112.427	1423	0.9872	38.227	1525	0.9892	39.3093	2188	0.9905	60.0003	1269	0.9872	32.3755	1841	0.9959	46.2415
101106878	2235	4060	0.9991	74.3245	95	0.9673	1.68881	73	0.9239	1.2452	3990	0.9964	72.4052	2789	0.9834	47.0863	5662	0.9942	94.1106
101108729	943	4059	0.894	176.113	4208	0.8971	177.296	4640	0.894	187.586	2678	0.8918	115.179	2381	0.8971	95.2733	4257	0.8971	167.702
101108844	6491	4057	0.9955	25.5727	2557	0.9945	15.6514	2588	0.9911	15.2001	6254	0.996	39.0769	6252	0.996	36.3438	2664	0.9931	15.2464
101120429	3011	4045	0.993	54.9657	4080	0.994	53.8373	4182	0.993	52.9501	4118	0.9944	55.4689	4746	0.994	59.4758	3808	0.9954	46.9821
101119883	1882	4044	0.9963	87.9175	5257	0.9963	110.982	5583	0.9952	113.095	6893	0.9973	148.547	7444	0.9963	149.249	5725	0.9989	113.006
101112441	6075	4032	0.9972	27.1555	3307	0.9954	21.6283	3592	0.9949	22.5415	4730	0.9952	31.5783	5468	0.9962	33.963	4330	0.997	26.4782
101114199	1408	4031	0.9155	117.137	3714	0.9751	104.803	4034	0.9141	109.226	1398	0.9453	40.2697	3236	0.9851	86.722	3470	0.9716	91.5531
101119088	3219	4031	0.9776	51.236	2112	0.9683	26.0679	1974	0.9873	23.3787	5770	0.9444	72.6991	3917	0.955	45.9152	3882	0.9969	44.8003
101112998	3724	4026	0.9992	44.2331	2717	0.9933	28.9877	2748	0.997	28.132	5315	0.9995	57.8852	4635	0.9941	46.9638	3598	0.9965	35.892
101115771	1221	4026	0.8927	134.909	978	0.8927	31.8242	1101	0.8886	34.3768	3232	0.8935	107.357	2949	0.9681	91.1344	3627	0.9705	110.351
101113862	5078	4023	0.9968	32.4146	1120	0.9959	8.76313	1129	0.9929	8.47608	4746	0.9961	37.9061	3631	0.9967	26.9809	2365	0.9815	17.3015
101112950	3426	4022	0.998	48.0329	1063	0.9936	12.3276	1066	0.9953	11.8622	3739	0.998	44.2632	2996	0.9968	32.9973	3338	0.9982	36.1947
101108505	4693	4018	0.9793	35.0302	2174	0.9815	18.4053	2279	0.981	18.5135	4667	0.9879	40.3331	3412	0.9857	27.4335	3268	0.9755	25.8689
101113640	2613	4009	0.9747	62.7741	4258	0.9457	64.7441	4853	0.9732	70.8051	3419	0.9843	53.0682	4164	0.9786	60.1305	5860	0.9858	83.3114
101104294	3081	4008	0.8442	53.2255	3502	0.8449	45.1605	3437	0.8757	42.5286	3824	0.878	50.3385	3521	0.8481	43.1219	3356	0.8478	40.4647
101119193	2265	4007	0.9815	72.3827	6756	0.9806	118.51	6827	0.9837	114.909	5612	0.9806	100.49	8983	0.9832	149.65	7318	0.9837	120.025
101118773	2608	4005	0.9724	62.8317	548	0.949	8.34847	819	0.9049	11.9721	2456	0.9183	38.194	1418	0.9597	20.516	3071	0.9183	43.744
443504	960	4004	0.9187	170.65	622	0.7333	25.7426	810	0.8781	32.1668	2981	0.9313	125.94	1211	0.8979	47.5988	3300	0.9396	127.699
101116479	3011	4003	0.994	54.3949	1528	0.9947	20.1626	1496	0.9934	18.9415	4948	0.9937	66.6489	3005	0.9954	37.658	3376	0.992	41.6522
101115666	1322	4002	0.9924	123.859	5988	0.9856	179.963	6824	0.9849	196.789	791	0.7262	24.2672	609	0.8646	17.3824	3702	0.9032	104.028
101113558	1386	4001	0.9993	118.111	3496	0.9993	100.217	3990	0.9986	109.75	5066	0.9986	148.244	9752	0.9993	265.493	10648	0.9986	285.398
101107616	10328	4000	0.9976	15.8463	2524	0.9978	9.70973	2462	0.9926	9.08794	3381	0.9974	13.2771	3518	0.9973	12.853	1865	0.9598	6.70824
101108482	1220	3999	0.9943	134.114	6446	0.9959	209.925	7471	0.9951	233.46	4589	0.9943	152.557	4518	0.9934	139.736	8023	0.9984	244.3
101122451	2199	3997	0.9054	74.3691	1554	0.9245	28.0776	1658	0.909	28.7444	3784	0.9159	69.7911	3845	0.9454	65.9773	4342	0.9204	73.3518
101123600	8145	3994	0.9774	20.0632	1875	0.9718	9.14627	1677	0.9727	7.84938	5335	0.9791	26.5655	3776	0.9818	17.493	2357	0.9472	10.7502
101123517	5683	3994	0.9968	28.755	3692	0.9963	25.8118	3786	0.9981	25.3978	4128	0.9986	29.4602	4608	0.9979	30.5955	3550	0.9965	23.2058
101122874	4066	3992	0.9666	40.1705	2313	0.9422	22.6018	2177	0.9405	20.412	3544	0.942	35.3509	3043	0.9641	28.2396	2674	0.986	24.4309
101121602	7974	3988	0.9947	20.4627	1946	0.9947	9.69618	1813	0.9947	8.66793	4652	0.9947	23.6613	3423	0.9944	16.1977	2135	0.9651	9.94644
100240716	492	3986	0.9939	331.479	4583	0.9939	370.1	4563	0.998	353.573	2932	0.9919	241.698	3187	0.998	244.422	4539	0.998	342.721
101114207	1825	3984	0.9989	89.3182	1944	0.9984	42.3221	2066	0.9962	43.158	2570	0.9995	57.1143	3014	0.9995	62.3166	2160	0.9989	43.968
101107938	7827	3983	0.9981	20.8209	4263	0.9985	21.6398	4431	0.9978	21.5824	2794	0.9871	14.4779	2826	0.9847	13.6239	1967	0.983	9.33588
101102074	3327	3982	0.9922	48.9702	3873	0.9883	46.2518	4342	0.9958	49.7543	4220	0.9949	51.4439	4264	0.9955	48.3602	5176	0.9946	57.7946
101103938	6486	3976	0.9322	25.0815	3613	0.9163	22.1322	3939	0.8924	23.1528	4998	0.91	31.2531	4432	0.9246	25.7838	2804	0.9113	16.0601
101106317	2864	3975	0.9941	56.7868	6304	0.9811	87.4535	6351	0.9665	84.5401	5350	0.9351	75.7626	6736	0.9986	88.7468	4905	0.9323	63.6227
101103093	951	3970	0.8854	170.802	4359	0.8843	182.113	4354	0.8854	174.543	3303	0.8864	140.865	2001	0.8875	79.3944	5354	0.8875	209.143
443500	7332	3964	0.9806	22.1205	3808	0.9806	20.6352	3490	0.9789	18.1467	4622	0.9812	25.5671	5432	0.981	27.9551	2308	0.9711	11.6939
101119657	1116	3961	0.9095	145.219	892	0.9041	31.7566	1001	0.9086	34.1951	1588	0.9086	57.7113	1189	0.9032	40.2014	4280	0.9095	142.471
101115311	8513	3956	0.9893	19.0133	5139	0.9903	23.9845	5126	0.9945	22.9557	4588	0.9961	21.8582	4883	0.9904	21.6435	2724	0.9787	11.887
100302558	642	3954	0.9984	251.991	826	0.9953	51.1186	804	0.9938	47.7435	1704	0.9984	107.649	1305	0.9984	76.7006	2709	0.9953	156.755
101106452	824	3949	0.9976	196.085	3256	0.9988	156.997	3612	0.9903	167.115	2846	0.9988	140.082	3923	0.9988	179.645	7150	0.9927	322.348
101103515	5283	3949	0.9987	30.5837	10557	0.9994	79.3951	10485	0.9985	75.6626	5353	0.997	41.0952	6853	0.9981	48.9467	3682	0.9985	25.891
101105495	4687	3938	0.9983	34.3767	5307	0.9985	44.9871	5342	0.9983	43.4513	4341	0.9985	37.5638	6633	0.9981	53.3997	5306	0.9955	42.0551
101117990	3384	3935	0.953	47.5771	1074	0.9483	12.6098	1056	0.9459	11.8967	2509	0.9743	30.0708	2869	0.953	31.9907	1600	0.9439	17.5645
101107828	4869	3927	0.9604	32.9993	4863	0.9659	39.6824	5305	0.9608	41.5374	2483	0.954	20.6829	2102	0.961	16.2898	2257	0.956	17.2202
101116538	1954	3927	0.9928	82.2281	3247	0.9852	66.0224	3289	0.9785	64.1701	2289	0.98	47.5111	925	0.8424	17.8624	2013	0.8055	38.2706
101110503	480	3925	0.9958	334.566	4184	0.9958	346.325	4220	0.9896	335.17	3517	0.9833	297.17	3751	0.9833	294.869	7122	0.9958	551.197
101110160	3586	3923	0.9983	44.7602	1933	0.9972	21.4168	1962	0.9969	20.8585	1433	0.9967	16.2073	2332	0.9969	24.5381	1160	0.9983	12.0169
443178	3307	3919	0.9991	48.4869	2028	0.9973	24.3651	2082	0.9982	24.0016	4644	0.9979	56.9551	4233	0.9985	48.2989	3483	0.9985	39.126
101113906	1806	3919	0.9989	88.7853	1316	0.9994	28.9516	1146	0.9635	24.1914	4830	0.9862	108.469	3251	0.9956	67.9239	3570	0.9911	73.4339
101108538	1609	3916	0.8856	99.5796	831	0.5513	20.5201	797	0.6004	18.8841	4776	0.8073	120.388	3299	0.831	77.3659	7081	0.9093	163.488
101109408	3341	3913	0.9982	47.92	2395	0.9964	28.4815	2474	0.9988	28.2304	5653	0.9985	68.6241	3276	0.9988	36.9991	5138	0.9988	57.1299
101102648	4329	3910	0.9988	36.955	2553	0.9986	23.4313	2529	0.9988	22.2718	3589	0.9991	33.6248	2134	0.9975	18.6007	1518	0.9984	13.0266
101107968	5403	3906	0.9822	29.5788	5704	0.9822	41.9448	6258	0.9828	44.1565	5752	0.9819	43.1776	4521	0.9828	31.5735	4044	0.9822	27.805
101110625	1350	3902	0.9933	118.26	3506	0.9956	103.184	4129	0.9948	116.602	2527	0.9911	75.9182	1823	0.997	50.9538	5584	0.9978	153.659
101115576	3068	3901	0.1457	52.0241	2630	0.1343	34.0592	2341	0.1369	29.0897	4404	0.1467	58.2192	3686	0.1473	45.3339	2440	0.1457	29.5448
101122978	5038	3900	0.9803	31.6731	3290	0.9857	25.9461	3332	0.9788	25.2139	7089	0.9809	57.0691	5765	0.9917	43.1782	4727	0.9931	34.8557
101119474	1679	3898	0.8845	94.9893	2487	0.8666	58.8517	2525	0.9398	57.333	5568	0.9464	134.5	4538	0.9655	101.985	5204	0.8886	115.142
101115503	2298	3898	0.9682	69.4026	1346	0.9391	23.2717	1393	0.9339	23.1097	1613	0.9865	28.4681	943	0.9208	15.4841	1409	0.9278	22.7776
101107986	3046	3895	0.9435	52.3192	981	0.9307	12.796	918	0.9278	11.4896	3951	0.9458	52.608	2034	0.9288	25.1967	5562	0.9402	67.834
101103569	4706	3891	0.921	33.8293	1928	0.9207	16.2775	1999	0.919	16.194	5048	0.921	43.5053	5001	0.9207	40.0985	3260	0.9207	25.7343
101120809	2499	3890	0.9984	63.6894	1508	0.9936	23.9756	1573	0.9944	23.997	6607	0.9988	107.229	6324	0.9952	95.488	7856	0.9992	116.783
101106654	2173	3888	0.994	73.2066	3768	0.9968	68.8946	3867	0.9926	67.8435	2119	0.9963	39.5499	1962	0.9972	34.0693	3748	0.9954	64.0746
494442	2192	3884	0.8622	72.4974	956	0.7509	17.3281	1020	0.7404	17.74	3209	0.7509	59.375	2628	0.8344	45.2385	4746	0.8043	80.4328
101115040	1588	3882	0.915	100.02	5284	0.9395	132.204	5394	0.9987	129.495	1622	0.9761	41.4262	780	0.937	18.5339	2303	0.9024	53.8753
101120370	824	3882	0.9927	192.758	3172	0.9927	152.947	3054	0.9903	141.298	3351	0.9939	164.938	3769	0.9915	172.593	6739	0.9939	303.819
443283	978	3879	0.999	162.28	2342	0.998	95.1441	2344	0.998	91.3718	4183	0.999	173.47	1041	0.9908	40.1638	1868	0.998	70.9552
101112933	2461	3875	0.9967	64.4234	2925	0.998	47.2224	2730	0.9967	42.2907	5243	0.9992	86.4057	5084	0.9972	77.9502	6187	0.9996	93.3931
101114702	757	3870	0.9432	209.17	4688	0.9458	246.051	5109	0.9432	257.296	2319	0.9432	124.245	1762	0.9432	87.8281	4662	0.9458	228.782
101107121	1726	3862	0.9994	91.5493	3516	0.9896	80.936	3592	0.9907	79.3394	756	0.9797	17.7646	136	0.9067	2.97318	708	0.9965	15.2384
101112965	3085	3860	0.9712	51.1936	4560	0.9426	58.7278	4649	0.9433	57.4511	4713	0.9429	61.9607	7069	0.942	86.4622	4547	0.9433	54.754
101122300	2577	3858	0.9992	61.2536	2317	0.9984	35.7228	2382	0.9977	35.2388	4523	0.9992	71.1847	4807	0.9988	70.3855	2512	0.9988	36.2119
101104103	6366	3855	0.894	24.7766	3242	0.8935	20.2339	2802	0.9097	16.7801	5756	0.8883	36.6715	2906	0.8751	17.2247	2209	0.8665	12.8907
443104	1602	3854	0.9151	98.4312	18415	0.9551	456.713	19742	0.9694	469.81	4417	0.9001	111.825	10909	0.9507	256.948	8471	0.9463	196.435
101104627	2941	3854	0.998	53.6167	4591	0.9915	62.0221	4562	0.9918	59.1363	5471	0.9986	75.4477	4318	0.9969	55.4002	4226	0.9966	53.3802
101115957	1635	3843	0.9749	96.1693	3126	0.981	75.9635	3357	0.9872	78.2757	3614	0.9853	89.6488	4222	0.9817	97.437	5070	0.9896	115.196
101105917	2247	3841	0.883	69.9399	1764	0.8825	31.191	1689	0.8959	28.6563	3151	0.8985	56.8748	2602	0.8923	43.6946	4293	0.9052	70.9748
101120404	3604	3840	0.9861	43.5943	3786	0.985	41.7378	3344	0.9858	35.3733	3685	0.9867	41.4693	1608	0.9817	16.8354	1833	0.9847	18.894
101103333	3067	3839	0.985	51.2139	6669	0.9958	86.3935	6995	0.9971	86.9496	3868	0.984	51.1502	3817	0.9879	46.9604	4345	0.9977	52.6286
443475	1918	3838	0.9943	81.8729	1557	0.9672	32.2533	1432	0.9046	28.4635	5587	0.9937	118.142	830	0.9343	16.3287	2378	0.9885	46.0585
101122783	3813	3837	0.9992	41.1726	2717	0.9976	28.3111	2617	0.9982	26.1656	6729	0.9992	71.5744	6822	0.9992	67.51	2901	0.999	28.2636
101102457	1740	3827	0.9931	89.9897	1013	0.9885	23.131	1031	0.9856	22.5893	4816	0.9937	112.257	2642	0.992	57.2937	3977	0.9977	84.9087
780446	1989	3827	0.9884	78.724	2137	0.9683	42.6878	2193	0.991	42.0337	4430	0.9894	90.3323	4489	0.9889	85.1605	6249	0.9884	116.714
101110736	5562	3821	0.984	28.108	2445	0.9829	17.4655	2356	0.9845	16.1487	5416	0.9854	39.4932	4387	0.9831	29.7619	2987	0.9784	19.9503
101116752	2231	3821	0.9892	70.0747	4904	0.9946	87.3343	5540	0.9951	94.6681	3770	0.9996	68.5356	5320	0.9915	89.9778	6213	0.9785	103.454
101121334	3370	3818	0.9953	46.3543	1947	0.9902	22.9546	1921	0.9944	21.7316	3337	0.9964	40.1606	2902	0.9988	32.4931	3584	0.9961	39.5079
101109893	2623	3817	0.9863	59.5398	3898	0.9859	59.0442	4363	0.9828	63.4133	4099	0.9889	63.3802	4077	0.9851	58.6497	5096	0.9897	72.1734
101115617	16676	3814	0.9803	9.35777	2729	0.9834	6.50198	2241	0.9818	5.12323	6012	0.9905	14.6218	6270	0.9893	14.1873	2208	0.8665	4.91873
101103760	1761	3808	0.9841	88.4751	5417	0.9796	122.217	5718	0.9779	123.788	4470	0.9801	102.949	4362	0.9903	93.4652	4695	0.9779	99.0427
101115388	2179	3801	0.9972	71.3714	2593	0.9977	47.2802	2986	0.9982	52.2428	2749	0.9977	51.1672	3212	0.9945	55.6214	4583	0.9977	78.1338
101113568	3039	3799	0.9803	51.1472	3257	0.9812	42.5815	3497	0.9822	43.8691	3397	0.9822	45.3356	2778	0.9816	34.4925	3590	0.9819	43.8844
101113998	6907	3796	0.9583	22.4864	2744	0.9551	15.7844	2416	0.9586	13.3352	4750	0.9571	27.8919	4286	0.9582	23.4146	1756	0.9511	9.44455
101117734	856	3795	0.9381	181.393	4448	0.9568	206.455	4973	0.9673	221.482	2761	0.979	130.818	2670	0.9626	117.696	5208	0.9848	226.018
XR_173477.1	2675	3792	0.88	58	1311	0.883	19.4721	1309	0.8845	18.6556	4822	0.9488	73.1102	3393	0.8867	47.8612	4705	0.9252	65.3404
101104233	2441	3790	0.9902	63.5265	1169	0.8648	19.0275	1082	0.8722	16.8987	5004	0.982	83.1426	2037	0.9275	31.4881	3754	0.9967	57.1311
101110723	1077	3787	0.9833	143.868	5345	0.9944	197.181	5242	0.9963	185.556	2369	0.9861	89.2121	3578	0.9898	125.357	5174	0.9824	178.467
101103266	3150	3787	0.9943	49.189	2259	0.9937	28.4931	2495	0.9927	30.1963	4375	0.9949	56.3303	4190	0.9949	50.1911	5488	0.994	64.7217
101103782	1951	3775	0.9964	79.1668	8092	0.9964	164.791	9040	0.9933	176.646	3582	0.9995	74.4634	3692	0.9918	71.4049	5045	0.9959	96.0616
443431	4149	3775	0.999	37.2269	805	0.9983	7.70879	669	0.9937	6.14719	2561	0.9981	25.0346	1367	0.9918	12.4322	788	0.9964	7.05552
101103662	726	3774	0.9601	212.691	1738	0.9752	95.1146	1979	0.9752	103.921	2954	0.9766	165.024	3237	0.9752	168.24	5875	0.9766	300.62
101122045	2433	3762	0.9988	63.2645	1737	0.9885	28.3656	1938	0.9885	30.3672	4035	0.9979	67.2629	2890	0.9975	44.8208	3726	0.9963	56.8914
101105642	4197	3756	0.9976	36.6159	1554	0.9936	14.7111	1523	0.9871	13.8342	3519	0.999	34.0059	2685	0.9979	24.1395	2490	0.9962	22.0397
101119478	5859	3750	0.9998	26.1873	8293	0.9952	56.237	9375	0.9993	61.0016	4804	0.9959	33.2548	4792	0.9986	30.8615	2989	0.9995	18.9517
101120635	1745	3745	0.9897	87.8092	6790	0.9948	154.6	7144	0.9874	156.077	3960	0.992	92.0395	5988	0.9954	129.482	5005	0.9966	106.55
101113174	3269	3743	0.9966	46.8477	3317	0.9954	40.3148	3563	0.9963	41.5523	4110	0.9969	50.9919	5725	0.9966	66.0821	2048	0.9951	23.2735
101119145	2421	3741	0.9979	63.2232	4362	0.9612	71.5854	4507	0.9603	70.9719	3423	0.9591	57.3438	3954	0.962	61.6262	3404	0.962	52.2325
101116800	1975	3739	0.9975	77.459	9011	0.9995	181.276	9615	0.9975	185.599	4276	0.997	87.8102	6254	0.9975	119.485	5068	0.997	95.3269
101111671	4102	3739	0.9985	37.2944	3513	0.9988	34.0264	3575	0.9988	33.2257	3842	0.9983	37.9871	3767	0.9988	34.6516	3725	0.9915	33.7347
101113110	1002	3736	0.991	152.554	2273	0.985	90.1292	2359	0.992	89.754	2466	0.998	99.8159	2652	0.999	99.8687	4929	0.999	182.742
100913170	2289	3729	0.9952	66.6546	4013	0.9921	69.6558	4341	0.993	72.2999	3324	0.9939	58.8965	4235	0.9926	69.8122	4302	0.9983	69.8185
101109551	4783	3725	0.999	31.8647	4226	0.9994	35.1045	4137	0.9987	32.9745	3541	0.9971	30.0262	3310	0.999	26.1127	2519	0.9956	19.5647
101106419	2077	3724	0.9273	73.3596	10450	0.9292	199.9	11052	0.9292	202.861	7230	0.9509	141.181	21126	0.9316	383.799	8865	0.9278	158.558
101109451	4663	3724	0.9828	32.6759	2019	0.9788	17.203	1964	0.9906	16.0572	4338	0.965	37.731	4230	0.9888	34.2293	3460	0.9719	27.5649
101122058	4404	3720	0.9984	34.5604	4201	0.9993	37.9	4018	0.9989	34.7821	6171	0.9989	56.8306	4074	0.9984	34.9058	4044	0.9991	34.1122
101105152	2533	3719	0.9905	60.0724	6328	0.9941	99.2579	5958	0.9913	89.6724	2866	0.9933	45.8897	2587	0.9893	38.5376	3267	0.9838	47.9137
101108003	6461	3716	0.9946	23.532	2392	0.9904	14.7094	2247	0.9902	13.2586	4822	0.9946	30.2693	4235	0.9907	24.733	2919	0.9972	16.7834
101117478	4308	3711	0.9942	35.2451	754	0.9747	6.95392	825	0.9984	7.30082	4645	0.9981	43.7305	2922	0.9963	25.5934	2326	0.9984	20.0577
101108630	3305	3707	0.99	45.8918	1162	0.9812	13.9691	980	0.9828	11.3044	16955	0.9961	208.066	2997	0.9946	34.2167	4289	0.9976	48.2093
XR_173349.1	7225	3706	0.8782	20.987	834	0.8299	4.5863	699	0.8399	3.68836	4124	0.8886	23.1502	3516	0.8902	18.3626	3412	0.8688	17.5435
101114311	834	3706	0.9964	181.812	281	0.9832	13.3867	234	0.9784	10.6965	1313	0.9952	63.8518	401	0.994	18.1427	1120	0.9952	49.8882
101122320	1897	3705	0.9399	79.9106	3169	0.9536	66.3726	3323	0.9446	66.7816	4796	0.9642	102.538	6845	0.961	136.154	4987	0.9689	97.6603
101123302	1132	3704	0.9673	133.878	6403	0.9956	224.735	7195	0.9867	242.314	2027	0.9691	72.6242	2537	0.9602	84.5663	3603	0.9947	118.24
101123231	3378	3702	0.9991	44.8395	2998	0.9991	35.2619	3202	0.9988	36.1373	2630	0.9988	31.577	2660	0.9997	29.7129	952	0.9914	10.4694
101117560	2891	3702	0.9609	52.3928	3373	0.9256	46.3556	3451	0.9242	45.5083	4347	0.9754	60.984	4629	0.9744	60.4175	5454	0.973	70.0831
101119109	1766	3700	0.9524	85.7225	10306	0.9824	231.864	11063	0.9875	238.823	1970	0.9485	45.2428	1534	0.94	32.7762	2666	0.9428	56.081
101121898	3026	3699	0.9643	50.0149	3488	0.9666	45.7975	3951	0.9673	49.7773	3743	0.967	50.1678	5788	0.9653	72.1744	6625	0.9663	81.3323
101107143	6479	3698	0.9873	23.353	1805	0.9968	11.0689	1788	0.9917	10.5209	4383	0.998	27.4371	3384	0.9985	19.7081	2421	0.9914	13.8814
101110485	1450	3697	0.8828	104.319	6300	0.909	172.626	6770	0.9186	177.998	4281	0.9083	119.743	8922	0.9021	232.176	7139	0.9131	182.901
101104556	3220	3694	0.9975	46.938	1787	0.9978	22.0497	1844	0.9997	21.8323	4041	0.9994	50.8988	3656	0.9988	42.8424	5227	0.9984	60.3035
101115669	1971	3693	0.997	76.6613	3781	0.9944	76.2174	3462	0.9954	66.9629	5596	0.9975	115.15	4963	0.9975	95.0126	6066	0.997	114.33
101117121	1572	3685	0.9822	95.911	1870	0.9739	47.2632	1948	0.9695	47.2422	3306	0.9866	85.2952	2685	0.9733	64.4488	5878	0.9917	138.907
101115844	1827	3684	0.9934	82.502	3432	0.9984	74.635	3758	0.994	78.4173	4013	0.9874	89.0851	3861	0.9874	79.7415	5597	0.9945	113.805
101109225	2629	3684	0.7672	57.3341	3875	0.7649	58.5619	4042	0.7642	58.6137	1493	0.8688	23.0326	3068	0.7645	44.034	3052	0.7657	43.1261
101112594	3966	3679	0.9866	37.9543	783	0.9864	7.8441	747	0.9849	7.18061	3586	0.9864	36.6718	1870	0.9864	17.7915	2588	0.9859	24.2414
101111783	3895	3677	0.9895	38.6251	452	0.9818	4.61068	388	0.971	3.79768	1185	0.9882	12.3391	1143	0.9828	11.0729	1951	0.9859	18.6078
101112717	5179	3675	0.9975	29.0332	1620	0.9959	12.428	1605	0.9979	11.8147	3751	0.9985	29.3748	3613	0.999	26.3236	1740	0.9938	12.481
101116451	3069	3669	0.9879	48.9141	5439	0.9873	70.4135	5379	0.9879	66.8187	4834	0.9892	63.8828	5502	0.987	67.6468	4434	0.9873	53.6716
101111349	5146	3669	0.979	29.1717	4036	0.9825	31.1613	3932	0.9813	29.1298	4201	0.9893	33.1098	4386	0.993	32.1605	3325	0.9881	24.0031
101120274	2412	3669	0.9863	62.2378	1687	0.9797	27.7889	1642	0.9585	25.9531	4574	0.9851	76.9118	2707	0.9946	42.3481	3704	0.9627	57.0479
101101912	3752	3667	0.9947	39.9882	4420	0.996	46.8051	4505	0.9955	45.7747	4594	0.9947	49.6595	5161	0.9968	51.9032	4318	0.9947	42.7529
101113020	23386	3662	0.9831	6.40687	4829	0.9911	8.20418	4027	0.9885	6.56477	10833	0.9918	18.7874	16911	0.9993	27.2858	3228	0.6666	5.12771
101106729	3763	3661	0.9979	39.8061	1311	0.9944	13.8421	1279	0.9944	12.9578	2761	0.9979	29.7582	1824	0.9965	18.29	2292	0.9944	22.627
XR_173343.1	979	3661	0.8876	153.003	2166	0.8866	87.9042	2093	0.8876	81.5042	3632	0.8876	150.466	4401	0.8876	169.626	5096	0.8887	193.372
101119486	3481	3655	0.9664	42.9603	6883	0.9693	78.5611	6640	0.9695	72.7206	4919	0.9678	57.3122	5236	0.9693	56.7569	6721	0.9684	71.7259
100307037	405	3650	0.9975	368.741	3907	0.9951	383.285	3975	0.9975	374.176	2242	0.9951	224.52	2019	0.9951	188.107	1773	0.9975	162.63
101105264	3705	3644	0.9943	40.2415	4380	0.9946	46.9699	4369	0.9949	44.956	2324	0.9954	25.4403	1929	0.993	19.6457	2795	0.9946	28.0246
101116378	3369	3641	0.9771	44.2184	2754	0.9305	32.4786	2624	0.962	29.6932	4674	0.9979	56.2681	3625	0.9944	40.6004	3794	0.9938	41.8353
101104590	4862	3639	0.9977	30.6232	5492	0.9988	44.8796	5673	0.9984	44.4827	4950	0.9988	41.2919	6008	0.9996	46.6271	4956	0.9981	37.8671
101104002	6886	3636	0.9959	21.6043	3770	0.9961	21.7525	3825	0.9909	21.1767	4472	0.9948	26.3396	5175	0.9943	28.3574	3020	0.9683	16.2924
101102025	4196	3632	0.9971	35.4156	6455	0.9945	61.1216	6640	0.9974	60.329	2566	0.9995	24.8025	4376	0.9974	39.3519	2369	0.9976	20.9737
101115080	1933	3631	0.9529	76.856	3313	0.9509	68.0963	3272	0.8945	64.532	4594	0.9514	96.3903	3128	0.9519	61.0602	4174	0.8971	80.217
100302318	825	3631	0.9976	180.076	3367	0.9964	162.152	4131	0.9976	190.895	2067	0.9976	101.616	1546	0.9976	70.7097	3441	0.9964	154.945
101121093	1976	3630	0.997	75.1629	3661	0.999	73.6117	3981	0.997	76.8067	3217	0.9985	66.0296	3536	0.9995	67.5225	5345	0.9995	100.486
101115143	3595	3630	0.9989	41.3134	2915	0.9939	32.2161	2785	0.9969	29.5338	3711	0.9981	41.8665	3070	0.9955	32.2228	1871	0.9936	19.334
101113247	6071	3629	0.997	24.4574	2589	0.9969	16.9436	2637	0.9977	16.5594	4199	0.9974	28.0517	4106	0.999	25.5201	3240	0.9959	19.8258
101109965	3006	3628	0.9987	49.3812	4942	0.9987	65.3202	5607	0.999	71.1107	2800	0.9987	37.7784	2516	0.9987	31.5824	3679	0.9993	45.466
100820752	2039	3627	0.9966	72.7803	3455	0.998	67.3232	3479	0.9922	65.0475	3415	0.9936	67.9278	3382	0.9961	62.5864	4047	0.9966	73.733
101110023	2798	3626	0.9178	53.0229	2429	0.9003	34.4916	2605	0.8853	35.4939	1601	0.8849	23.2069	812	0.8771	10.9504	1734	0.9178	23.0222
101109747	1275	3622	0.9875	116.231	2882	0.9812	89.8085	2589	0.9914	77.4133	7154	0.9937	227.569	3855	0.9929	114.087	4346	0.9953	126.627
101110491	4805	3621	0.999	30.8332	2266	0.9996	18.737	2563	0.9998	20.3352	6700	0.9996	56.553	5940	0.9998	46.6462	3025	0.9996	23.3872
101102072	947	3621	0.9884	156.445	5025	0.9989	210.824	5689	0.9979	229.023	2956	0.9979	126.599	4978	0.9979	198.348	6118	0.9979	239.997
101106206	828	3620	0.9638	178.88	3551	0.9988	170.394	3571	0.9903	164.419	1996	0.9988	97.7697	1689	0.9457	76.9702	3404	0.9795	152.723
101121145	1789	3617	0.9978	82.7222	2866	0.9989	63.6502	2756	0.9994	58.7303	5875	0.9994	133.19	2941	0.9989	62.0309	3527	0.9994	73.2388
101112506	2103	3615	0.9976	70.332	3110	0.9976	58.7564	3203	0.9967	58.0646	2495	0.9971	48.1178	2922	0.999	52.4281	3659	0.9981	64.6352
101116624	2660	3613	0.9752	55.5738	4290	0.9684	64.0781	4326	0.9692	62.001	4688	0.9692	71.4793	6448	0.9925	91.4675	5263	0.9917	73.5018
101106067	4414	3611	0.9805	33.4718	2276	0.9955	20.4868	1954	0.9891	16.8766	2762	0.9932	25.3785	2875	0.9866	24.577	4316	0.9678	36.3241
101106931	2307	3610	0.9991	64.0241	1570	0.9575	27.0387	1640	0.9757	27.1013	3793	0.9913	66.6821	3505	0.9961	57.3276	3789	0.987	61.0131
101105166	1560	3608	0.8301	94.6293	1333	0.8667	33.95	1312	0.7667	32.0629	2736	0.8481	71.1321	2342	0.9641	56.6481	4852	0.8686	115.543
101105091	5165	3608	0.9979	28.5812	2754	0.9981	21.185	2606	0.9919	19.2352	6207	0.9998	48.74	5615	0.9994	41.0207	3794	0.9985	27.2881
101118542	4289	3608	0.9939	34.4187	6927	0.9953	64.1687	7475	0.9953	66.4429	4163	0.9944	39.3663	5350	0.9953	47.0675	5691	0.9967	49.2922
101117825	2405	3606	0.9954	61.3471	1960	0.9975	32.3799	1711	0.995	27.1224	4342	0.995	73.2233	3942	0.9938	61.8479	4875	0.9946	75.3018
101110452	2831	3606	0.9905	52.1158	2067	0.9908	29.0091	2022	0.9901	27.2292	3900	0.9894	55.8726	3246	0.9943	43.2645	4130	0.9905	54.1946
100125355	1283	3605	0.9938	114.964	3659	0.9938	113.31	3754	0.9891	111.548	1774	0.9899	56.0791	1178	0.9906	34.6451	1967	0.9914	56.9539
101111774	3135	3601	0.9981	46.9969	698	0.9971	8.8461	688	0.9968	8.36651	2369	0.9968	30.648	1255	0.9978	15.1053	1937	0.9987	22.9529
101108875	2840	3601	0.9965	51.8786	5001	0.9947	69.9636	5833	0.9996	78.301	3229	0.9996	46.1131	3397	0.993	45.1337	3694	0.9947	48.3197
101120579	4602	3595	0.9611	31.9621	1500	0.9622	12.9503	1452	0.9585	12.0286	3083	0.9602	27.1707	2650	0.9585	21.7281	2295	0.9557	18.526
101118280	3288	3594	0.9805	44.7229	3016	0.9811	36.4446	2830	0.9754	32.8132	3366	0.9799	41.5199	3558	0.9802	40.8317	2971	0.9818	33.5673
101114163	3739	3592	0.9588	39.3065	3880	0.9334	41.2297	4034	0.9353	41.1315	4710	0.9679	51.0904	3498	0.9275	35.3011	3791	0.923	37.6656
101113518	4286	3591	0.9963	34.2805	3500	0.996	32.4451	3494	0.9958	31.0788	4811	0.9942	45.5258	4063	0.996	35.7699	4340	0.9974	37.617
101117130	5264	3591	0.9968	27.9115	1792	0.9677	13.5256	1764	0.9808	12.7755	4387	0.996	33.8007	3112	0.9907	22.3073	2673	0.9918	18.8638
101114182	5684	3589	0.9995	25.8347	4950	0.9996	34.6007	5144	0.9991	34.5017	3158	0.9995	22.5337	2866	0.9991	19.0259	1102	0.9843	7.20234
101116775	2417	3588	0.8006	60.7379	2238	0.8552	36.7889	2380	0.7911	37.54	2750	0.8498	46.1456	3531	0.8349	55.1245	5178	0.7762	79.585
101112433	766	3578	0.9883	191.115	3649	0.9648	189.269	3755	0.8642	186.885	4214	0.9974	223.121	3887	0.9021	191.474	6832	0.8681	331.333
101107098	599	3576	0.9349	244.261	1154	0.7796	76.5443	1199	0.9766	76.3108	4108	0.8848	278.149	2221	0.9716	139.909	6204	0.98	384.761
101117139	3037	3575	0.9944	48.1632	3117	0.9944	40.778	3244	0.9954	40.7221	4480	0.9951	59.8284	4304	0.9957	53.475	3160	0.9954	38.6535
101106171	3037	3575	0.893	48.1632	2573	0.8943	33.6611	2727	0.8936	34.2321	3598	0.9559	48.0497	3673	0.9555	45.6352	3366	0.8953	41.1733
101122164	2398	3574	0.9987	60.9802	915	0.9912	15.1602	924	0.9954	14.6898	2560	0.9979	43.2977	1403	0.9996	22.0766	1963	0.9937	30.4101
493887	4178	3572	0.999	34.9806	3872	0.9981	36.8214	3739	0.9969	34.1178	4009	0.9978	38.9172	5759	0.9995	52.0118	3002	0.9971	26.6924
101122593	608	3565	0.8618	239.905	9253	0.9507	604.662	9395	0.9852	589.097	2644	0.8651	176.373	3116	0.8569	193.383	5572	0.8684	340.45
101112388	6264	3564	0.9863	23.2793	4920	0.9852	31.2067	4790	0.984	29.1526	3321	0.9855	21.5026	3198	0.9842	19.2642	2374	0.9821	14.0791
101117230	3634	3564	0.9994	40.127	1831	0.9956	20.0188	1952	0.9994	20.478	3256	0.9975	36.3391	2498	0.9953	25.9377	3539	0.9997	36.1778
101103834	886	3561	0.9955	164.445	8983	0.9955	402.83	9100	0.9932	391.563	5097	0.9944	233.322	3154	0.9898	134.323	6513	0.9944	273.082
641303	5500	3560	0.9884	26.4832	1576	0.9853	11.3849	1546	0.9751	10.7162	10941	0.9878	80.6805	3737	0.9889	25.638	2792	0.9865	18.8581
101114129	11456	3558	0.9985	12.7074	2769	0.9962	9.60337	2470	0.9934	8.21973	3444	0.9351	12.1928	4511	0.9993	14.8581	1963	0.8602	6.36551
101108929	2335	3556	0.9953	62.3101	5244	0.9974	89.2298	5599	0.9961	91.415	2289	0.9859	39.7588	2186	0.991	35.3254	4245	0.9974	67.5362
101109854	2197	3556	0.9768	66.224	2168	0.9668	39.207	2176	0.975	37.7592	4160	0.9777	76.7958	3309	0.9759	56.8316	4172	0.9741	70.544
101102921	2394	3556	0.9875	60.7745	5519	0.9967	91.5947	6220	0.9925	99.0512	4601	0.9854	77.9475	4186	0.9858	65.9779	4653	0.9858	72.203
101112927	2605	3555	0.9985	55.8362	959	0.9835	14.6266	896	0.9789	13.1128	4334	0.9969	67.477	2966	0.9942	42.9622	3165	0.9992	45.1349
101108445	2133	3552	0.9831	68.1343	5749	0.9859	107.087	5823	0.9864	104.076	3261	0.9817	62.0061	3686	0.9859	65.206	4906	0.9873	85.4442
101118694	972	3549	0.9949	149.391	2371	0.999	96.9168	2961	0.9763	116.136	2349	0.9794	98.0147	3137	0.9887	121.779	7923	0.9969	302.809
101109906	1854	3548	0.9957	78.2992	6057	0.9984	129.802	5369	0.9984	110.402	4459	0.9978	97.5443	13550	0.9989	275.774	4840	0.9984	96.9799
101111485	1904	3540	0.948	76.0711	6679	0.9249	139.373	6834	0.9569	136.836	3993	0.9601	85.0563	3256	0.9396	64.5269	5347	0.9454	104.325
443009	2224	3539	0.955	65.1073	4850	0.9402	86.6445	4894	0.9258	83.8924	4325	0.9523	78.8725	4076	0.929	69.1549	4773	0.879	79.7265
101114533	546	3537	0.9982	265.049	1861	0.9982	135.421	1927	0.9963	134.55	2195	0.9963	163.048	1264	0.9982	87.353	4121	0.9982	280.386
101106177	3241	3535	0.9997	44.6266	1850	0.9954	22.6791	1831	0.9978	21.5379	2402	0.9994	30.0586	2022	0.9985	23.541	2085	0.9954	23.8986
101113149	845	3534	0.8497	171.117	31292	0.8604	1471.33	35998	0.8604	1624.11	2522	0.8544	121.049	4052	0.8556	180.941	5616	0.8568	246.897
101116733	5582	3532	0.9656	25.889	2800	0.9495	19.9298	2671	0.9601	18.2422	5442	0.9627	39.5406	3609	0.9536	24.3961	3288	0.9515	21.8821
101103676	4106	3526	0.9752	35.1356	3199	0.9795	30.9549	3401	0.982	31.5778	2207	0.9756	21.8001	4055	0.9839	37.2645	4638	0.9798	41.9622
101120113	7861	3523	0.9967	18.3366	1359	0.9795	6.86872	1357	0.9856	6.58106	3158	0.9948	16.2933	2897	0.9954	13.9057	2252	0.9135	10.6423
101104966	2566	3523	0.9879	56.1746	2392	0.9669	37.0372	2400	0.9914	35.6573	4412	0.9673	69.7354	3596	0.9867	52.8794	4231	0.9404	61.2537
101105677	3543	3522	0.9966	40.6726	3369	0.9881	37.7802	4271	0.9887	45.957	2572	0.9977	29.4425	3282	0.9966	34.9535	2109	0.9797	22.1132
101103642	3579	3518	0.9176	40.2178	4666	0.9187	51.7985	4668	0.9167	49.7236	4450	0.9181	50.4281	4154	0.9167	43.7954	3901	0.9179	40.4912
101112875	2745	3515	0.9035	52.3922	4345	0.933	62.89	4738	0.8383	65.8031	3084	0.8692	45.5666	4354	0.9508	59.8507	5017	0.9403	67.8966
101105108	8047	3514	0.9776	17.867	4809	0.9968	23.744	4197	0.9971	19.8838	2450	0.9907	12.3483	5025	0.9989	23.5627	2880	0.9908	13.2955
101111572	1427	3513	0.9516	100.725	5127	0.9327	142.749	5825	0.9544	155.62	2456	0.9215	69.8037	3511	0.9096	92.839	5339	0.9481	138.99
101109233	3320	3507	0.9979	43.2197	1613	0.9943	19.3032	1666	0.9973	19.1307	2679	0.9982	32.7272	2601	0.9973	29.5614	2268	0.9961	25.3776
101104007	2925	3503	0.999	49.0002	1773	0.9966	24.0833	1851	0.9904	24.1254	3803	0.999	52.7321	4057	0.9993	52.3362	3831	0.999	48.6555
101105522	1890	3501	0.9571	75.7904	1008	0.9466	21.1901	852	0.9503	17.1859	5011	0.9656	107.532	4824	0.9651	96.3095	2422	0.9598	47.6056
101112558	2026	3498	0.9556	70.6422	1161	0.9561	22.7681	1365	0.9521	25.6854	2059	0.9482	41.2184	2014	0.9521	37.5097	2294	0.9511	42.063
101123068	5913	3498	0.93	24.2045	1629	0.9515	10.9458	1641	0.9303	10.5802	3041	0.931	20.8585	3900	0.9476	24.8874	1484	0.93	9.32335
101102205	3602	3498	0.9975	39.7338	2379	0.9972	26.2413	2477	0.9944	26.2166	3086	0.9944	34.7477	2543	0.9983	26.6395	2812	0.9983	29.0013
101114719	988	3489	0.9919	144.487	4849	0.9939	194.998	5006	0.9889	193.165	2437	0.9949	100.04	2384	0.9899	91.0485	4206	0.9919	158.146
101108990	3248	3488	0.9581	43.9384	4753	0.9584	58.1414	4978	0.9581	58.4295	4463	0.9584	55.7295	6758	0.9584	78.5101	4325	0.9858	49.4671
101116521	1569	3487	0.9541	90.9311	1752	0.9324	44.3655	1875	0.9318	45.5588	1726	0.9286	44.6162	2760	0.986	66.3758	2623	0.9344	62.1043
101109168	1649	3487	0.9982	86.5197	3004	0.9964	72.3791	3165	0.9988	73.1723	3241	0.9988	79.7136	3090	0.9982	70.7068	3344	0.997	75.3341
101115694	1165	3485	0.9554	122.394	3389	0.9562	115.579	3430	0.9562	112.244	2902	0.9571	101.029	2852	0.9554	92.3734	3450	0.9571	110.012
101121670	1353	3484	0.9749	105.357	4877	0.9963	143.215	5416	0.98	152.607	2642	0.9845	79.1971	1913	0.9749	53.3508	3841	0.9786	105.461
101122471	2787	3483	0.9975	51.1329	877	0.9961	12.5025	954	0.9982	13.0498	6467	0.9982	94.111	5611	0.9946	75.9673	3949	0.9978	52.6376
101110245	7090	3482	0.9852	20.094	1286	0.985	7.20657	1315	0.9842	7.07088	3730	0.9853	21.3372	2429	0.9633	12.9272	1953	0.978	10.233
100294659	4337	3477	0.9834	32.8019	5432	0.9986	49.7627	5262	0.9979	46.2546	8058	0.9982	75.355	7522	0.9871	65.4436	5218	0.9806	44.6952
101112363	3101	3477	0.9513	45.8761	2120	0.9165	27.1624	2270	0.9471	27.9073	2825	0.921	36.948	2476	0.9471	30.1281	3145	0.9345	37.676
101115800	4952	3476	0.9588	28.7199	1398	0.9505	11.2166	1415	0.9542	10.8936	4656	0.9659	38.1335	4054	0.9647	30.8906	2107	0.9505	15.8063
101110480	3478	3476	0.9965	40.8916	2861	0.9963	32.683	2771	0.994	30.3739	4256	0.9928	49.6302	3089	0.9931	33.5129	3028	0.9871	32.3424
101119707	1586	3472	0.9811	89.5695	5592	0.9893	140.087	6323	0.9641	151.99	2837	0.9956	72.5488	3326	0.988	79.1302	4765	0.9811	111.611
101118793	4697	3470	0.9057	30.2268	1537	0.9323	13.0013	1635	0.9148	13.2706	3910	0.8978	33.7622	2629	0.9265	21.12	2419	0.8689	19.132
101113030	807	3470	0.9157	175.93	6098	0.9195	300.226	5985	0.8984	282.738	3019	0.7906	151.727	3223	0.8724	150.699	6190	0.9455	284.946
443219	939	3469	0.9989	151.155	1371	0.9989	58.0104	1569	0.9989	63.7017	3781	0.9989	163.311	1080	0.9989	43.3992	1871	0.9989	74.0209
101115445	3885	3466	0.9941	36.5024	3408	0.9936	34.8532	2956	0.9936	29.0073	3787	0.9954	39.5347	4771	0.9949	46.3385	4110	0.9915	39.3004
101105691	3142	3460	0.9987	45.0561	1109	0.9605	14.0236	1121	0.9873	13.6017	4253	0.9987	54.8989	3388	0.9987	40.6875	2940	0.9987	34.7606
101105172	834	3456	0.982	169.547	1764	0.9856	84.0362	1772	0.988	81.0012	5084	0.9832	247.237	5246	0.9868	237.348	13298	0.9988	592.334
101119172	2016	3456	0.9722	70.1402	2434	0.996	47.9694	2637	0.9717	49.867	2848	0.9727	57.2959	2786	0.9891	52.1452	2144	0.9712	39.5076
101104043	2934	3450	0.9744	48.1108	2524	0.9673	34.1793	2826	0.9925	36.7203	3175	0.9932	43.8892	6070	0.9939	78.0642	1472	0.9867	18.6378
101119918	6090	3450	0.9593	23.1785	3313	0.9593	21.6141	3476	0.9598	21.7599	5816	0.9604	38.733	4805	0.9603	29.7714	3323	0.9565	20.2703
101106591	2775	3449	0.9849	50.8527	5517	0.9838	78.9903	5552	0.9849	76.2746	4396	0.9849	64.2494	5593	0.9834	76.0511	4081	0.987	54.6323
100302074	1344	3448	0.9985	104.967	1798	0.9985	53.1526	2013	0.9993	57.1003	4539	0.9993	136.973	4122	0.9993	115.726	3434	0.997	94.9177
101103800	7467	3444	0.9819	18.8712	2045	0.9677	10.8813	1957	0.9693	9.99168	3575	0.979	19.418	4182	0.9819	21.133	2641	0.9679	13.1392
101105616	1295	3444	0.9923	108.812	8793	0.9946	269.775	9487	0.9915	279.288	3462	0.9884	108.426	3548	0.9876	103.38	4772	0.9931	136.892
100135438	1875	3444	0.9733	75.1529	5180	0.9872	109.765	6094	0.9904	123.907	4091	0.9771	88.4917	6577	0.992	132.358	6360	0.9776	126.009
101119038	509	3443	0.9489	276.76	5206	0.9745	406.369	5202	0.9725	389.624	2302	0.9371	183.426	3033	0.9627	224.842	5566	0.9725	406.23
101120172	1275	3442	0.9553	110.455	721	0.9537	22.4677	734	0.9537	21.9472	3646	0.9561	115.979	4090	0.9553	121.042	2520	0.9545	73.4237
101122183	5422	3438	0.9928	25.9436	3036	0.995	22.2472	3165	0.9987	22.254	5795	0.9972	43.3479	6066	0.9989	42.215	4438	0.9928	30.407
101108825	3509	3436	0.9672	40.0639	1582	0.9664	17.9125	1748	0.9675	18.9912	4273	0.9681	49.3883	2983	0.9672	32.077	927	0.9667	9.81392
101111668	858	3434	0.9942	163.756	3179	0.9977	147.21	3447	0.9825	153.161	2631	0.9837	124.368	3171	0.9825	139.454	4597	0.9837	199.037
101118110	1527	3433	0.979	91.9853	1119	0.998	29.1155	991	0.9817	24.7416	1982	0.9895	52.6428	1571	0.9836	38.8204	2167	0.9771	52.7189
101111280	6337	3429	0.9979	22.1395	1306	0.9918	8.18829	1310	0.9877	7.881	4478	0.9975	28.6599	3340	0.9968	19.8878	2145	0.9994	12.5745
101116236	2410	3429	0.9469	58.2149	3609	0.9473	59.4982	3469	0.9432	54.8758	2970	0.9436	49.982	2916	0.9378	45.6556	3536	0.9473	54.5056
101117763	3867	3425	0.9871	36.2385	7463	0.976	76.6784	5908	0.9832	58.2452	1300	0.9834	13.6346	477	0.9656	4.65444	1455	0.9628	13.9777
100216435	936	3423	0.9947	149.629	3346	0.9957	142.031	3629	0.9957	147.81	2216	0.9861	96.0214	2435	0.9979	98.1627	3934	0.9957	156.137
101123416	2142	3423	0.9986	65.3839	1341	0.9888	24.8739	1593	0.9967	28.3524	2123	0.9995	40.198	1563	0.9874	27.5336	1867	0.9897	32.3796
101120616	695	3423	0.9957	201.514	11470	0.9986	655.711	13460	0.9986	738.336	4795	0.9957	279.82	5622	0.9957	305.232	8033	0.9971	429.377
101105721	2654	3423	0.9951	52.7703	2620	0.9985	39.2224	2740	0.9989	39.3589	3754	0.9974	57.3677	3407	0.9951	48.4389	3436	0.9962	48.0948
101105509	5397	3422	0.9337	25.9425	1565	0.9329	11.5211	1289	0.9474	9.1053	5123	0.9337	38.4987	2617	0.9333	18.2968	1874	0.9333	12.8992
101104524	2535	3422	0.9811	55.2314	2045	0.9763	32.0516	2082	0.9771	31.311	3395	0.9795	54.317	4130	0.9917	61.4746	5848	0.9878	85.6989
101118257	2027	3422	0.9896	69.0733	3090	0.9896	60.5674	3486	0.9911	65.5643	4622	0.9921	92.4806	4861	0.9901	90.4889	4733	0.9896	86.7419
101112533	2089	3419	0.9871	66.9645	886	0.9832	16.8511	1005	0.9823	18.3409	4070	0.9933	79.0188	3005	0.9904	54.2787	3831	0.956	68.1271
101123089	8604	3415	0.9926	16.2395	1326	0.9738	6.12318	1190	0.9729	5.27279	4407	0.9633	20.7738	5398	0.9785	23.6731	2163	0.8999	9.33904
101103693	3827	3414	0.9485	36.4997	2617	0.948	27.1693	2584	0.948	25.7411	4187	0.948	44.373	4478	0.948	44.1519	3387	0.9462	32.8778
101102483	2318	3413	0.7791	60.243	3311	0.8542	56.7518	3164	0.7787	52.0375	2414	0.7752	42.2375	1746	0.7731	28.422	4583	0.78	73.4484
101105376	2969	3411	0.9926	47.0062	1097	0.9892	14.6801	1052	0.9923	13.5083	3716	0.9902	50.7621	2689	0.9963	34.1746	2113	0.9926	26.4384
101119409	3641	3409	0.969	38.308	1174	0.9448	12.8109	1219	0.9429	12.7637	3921	0.9486	43.6768	2801	0.9442	29.0279	2183	0.9495	22.273
101103096	2571	3407	0.9969	54.2193	8745	0.9549	135.142	9765	0.9879	144.798	3603	0.9926	56.8377	4905	0.9992	71.988	5065	0.9755	73.1852
101111279	1890	3398	0.9974	73.5606	3584	0.9958	75.3425	3579	0.9963	72.1927	3531	0.9968	75.7723	3976	0.9963	79.3794	3769	0.9979	74.0816
101110095	1607	3394	0.9633	86.4131	8907	0.9664	220.216	9774	0.9664	231.873	2433	0.9589	61.4045	2841	0.9596	66.7081	4476	0.9589	103.471
101103540	2343	3394	0.9577	59.2684	1568	0.8754	26.5893	1548	0.9215	25.1879	3901	0.9142	67.5271	2844	0.9159	45.8016	1657	0.9795	26.2722
100302078	582	3390	0.9948	238.32	3502	0.9983	239.071	3614	0.9966	236.733	2883	0.9983	200.907	6064	0.9983	393.151	3505	0.9983	223.723
101114214	2932	3388	0.9935	47.2784	3392	0.9894	45.9648	3595	0.9935	46.7443	3267	0.9935	45.1918	3279	0.9939	42.1989	3991	0.9928	50.5666
100036759	3497	3387	0.9797	39.6281	5262	0.9806	59.7846	5683	0.9786	61.9549	3117	0.98	36.1506	4758	0.9806	51.3396	3689	0.9797	39.1885
101110062	1837	3386	0.9771	75.4156	1993	0.9657	43.1054	2134	0.9771	44.2873	3426	0.9771	75.6402	3674	0.9771	75.4664	4181	0.9989	84.5507
101107383	1398	3385	0.9993	99.0684	6141	0.9993	174.528	6665	0.9993	181.755	3802	0.9943	110.301	3881	0.9943	104.751	4646	0.9986	123.458
554320	3176	3384	0.9975	43.5947	3121	0.9984	39.0434	3243	0.9981	38.9278	2725	0.9991	34.7985	5381	0.9984	63.9302	2434	0.9991	28.4699
101122881	1515	3383	0.9558	91.3636	3916	0.996	102.698	4063	0.9954	102.242	2577	0.9954	68.9884	3066	0.9954	76.363	4759	0.9974	116.694
101117593	1376	3380	0.9993	100.504	1260	0.9964	36.382	1086	0.9964	30.0888	1681	0.9971	49.5477	1126	0.9985	30.8776	2454	0.9935	66.2525
101102584	1547	3380	0.9548	89.3943	3150	0.9347	80.901	3430	0.9535	84.5274	2827	0.9308	74.1156	3026	0.9386	73.8078	5183	0.9334	124.462
101110234	4184	3377	0.9861	33.0235	1505	0.9876	14.2915	1548	0.9897	14.105	1901	0.9804	18.4274	1485	0.9866	13.3924	1814	0.9849	16.1061
100415906	561	3374	0.9982	246.074	4256	0.9982	301.42	4870	0.9982	330.948	2236	0.9982	161.653	2094	0.9982	140.844	3777	0.9982	250.11
100034669	793	3372	0.9987	173.979	81	0.9735	4.05831	67	0.9849	3.22103	1385	0.9987	70.8355	786	0.9912	37.4001	2327	0.9987	109.011
101105065	1455	3368	0.9918	94.7093	1437	0.9856	39.2399	1615	0.9883	42.3159	4951	0.9986	138.008	3743	0.9966	97.0689	4987	0.9918	127.328
101106485	5857	3364	0.9949	23.4998	1143	0.9915	7.75363	932	0.9991	6.06645	4128	0.9952	28.585	2674	0.9918	17.227	2171	0.9991	13.7699
443301	1533	3356	0.9928	89.5702	2969	0.9883	76.9488	2673	0.9948	66.4738	3979	0.9928	105.27	5422	0.9993	133.457	5073	0.9974	122.933
101118333	2558	3354	0.9988	53.6471	2943	0.9988	45.7113	2806	0.9984	41.8197	3422	0.9996	54.2567	3714	0.9992	54.7854	3577	0.9992	51.9475
101106701	1794	3353	0.995	76.4706	5605	0.9989	124.133	5790	0.9967	123.041	3905	0.9983	88.2821	8323	0.9989	175.058	4978	0.9989	103.081
101108778	626	3351	0.9696	219.02	6471	0.9936	410.706	7167	0.9968	436.472	2050	0.9968	132.817	1719	0.9649	103.616	4324	0.9952	256.6
101108302	3630	3350	0.9614	37.7591	2318	0.9562	25.3712	2058	0.9559	21.6139	4921	0.9612	54.9821	3621	0.9551	37.6396	3251	0.9537	33.2703
101107971	2399	3343	0.9725	57.0151	3202	0.9717	53.0304	3231	0.9717	51.3453	2834	0.9742	47.912	3034	0.9733	47.7209	3943	0.9725	61.058
101102442	6236	3335	0.9809	21.8813	2684	0.9784	17.1006	2335	0.9814	14.2749	4530	0.9764	29.4623	4114	0.9952	24.8932	2096	0.978	12.4862
101120538	8264	3335	0.9693	16.5116	2269	0.9481	10.9088	2284	0.9258	10.5366	5915	0.9612	29.0294	3907	0.9917	17.8392	3168	0.9576	14.241
XR_173399.1	1494	3334	0.8715	91.3059	795	0.7985	21.1422	797	0.7918	20.3377	4263	0.8755	115.728	3117	0.9317	78.7244	3722	0.9217	92.549
101113138	4300	3329	0.9986	31.6759	2085	0.997	19.2651	2120	0.9935	18.7958	2563	0.9986	24.1743	1972	0.9928	17.3046	2037	0.9933	17.5982
101110070	3355	3329	0.9765	40.598	923	0.98	10.9306	1006	0.9753	11.4314	2725	0.9776	32.9419	2082	0.977	23.4159	2809	0.9782	31.1032
101119611	4225	3326	0.9903	32.2091	2251	0.9872	21.1681	2585	0.9903	23.3253	3796	0.9898	36.4396	3568	0.9898	31.8656	3341	0.9893	29.3762
101108866	1577	3325	0.9062	86.2668	4115	0.8998	103.675	4260	0.9727	102.984	2289	0.903	58.8692	2131	0.8827	50.9888	3735	0.941	87.9843
101113599	1218	3324	0.9926	111.66	6361	0.9943	207.497	6797	0.9943	212.747	2857	0.9869	95.1343	2212	0.986	68.5269	4684	0.9934	142.862
101121539	1875	3323	0.9973	72.5125	217	0.9824	4.59825	278	0.9824	5.65246	3326	0.9979	71.9441	736	0.9936	14.8115	2465	0.9947	48.8384
101113856	3233	3317	0.9221	41.9782	13472	0.9227	165.562	16149	0.9221	190.429	2025	0.9205	25.4035	1780	0.9221	20.7748	1936	0.9211	22.2457
101115220	5524	3316	0.9582	24.5609	3791	0.9877	27.2668	3877	0.9833	26.7569	2908	0.977	21.3508	5367	0.9953	36.6607	1119	0.9269	7.52528
101102534	15186	3315	0.9923	8.93149	6095	0.9974	15.9465	5670	0.9971	14.2342	4801	0.9988	12.8222	5169	0.9979	12.8436	2051	0.7864	5.01728
101122802	4141	3314	0.999	32.7439	11870	0.9995	113.888	11493	0.9995	105.809	3181	0.9986	31.1554	6185	0.9995	56.3583	916	0.9558	8.21744
101111781	2679	3313	0.9996	50.5979	2376	0.9993	35.2377	2292	0.9996	32.6164	2381	0.9996	36.0463	2335	0.9996	32.888	1677	0.9996	23.2545
101122181	1952	3305	0.9693	69.2748	2363	0.9851	48.097	2347	0.9677	45.8381	3501	0.9754	72.7422	4670	0.9949	90.2735	6056	0.9744	115.253
101114372	3061	3304	0.9755	44.1632	2113	0.9386	27.4265	2210	0.9912	27.5247	3882	0.9948	51.4359	4008	0.9905	49.4069	3625	0.982	43.9937
101110978	2688	3302	0.9754	50.261	3664	0.9989	54.1577	3899	0.9993	55.299	3900	0.9967	58.845	5327	0.9981	74.7785	4430	0.9952	61.2238
101113659	2875	3300	0.9903	46.9634	2078	0.9847	28.7172	2202	0.9854	29.1993	2054	0.9837	28.9759	1920	0.9847	25.1992	2188	0.9882	28.2719
101114800	4429	3300	0.9977	30.4854	2131	0.9939	19.1166	2116	0.9896	18.2139	4235	0.998	38.7813	3558	0.9941	30.3126	2423	0.9962	20.3233
443000	2567	3299	0.9887	52.5824	2177	0.9817	33.6951	2299	0.9829	34.1434	2064	0.991	32.6105	4069	0.9817	59.8116	3631	0.9965	52.5468
101110526	4631	3299	0.9801	29.1468	3861	0.978	33.1252	3862	0.9795	31.793	3601	0.9944	31.5372	3385	0.9929	27.5808	2941	0.9771	23.5921
101101988	4159	3299	0.9873	32.4547	1919	0.9894	18.3324	1737	0.9885	15.9223	4512	0.9988	44.0002	4084	0.9942	37.0527	2497	0.9957	22.3036
101107398	3516	3292	0.992	38.3085	1247	0.9875	14.0913	1191	0.9821	12.9139	4144	0.9974	47.8019	3313	0.9989	35.5546	3007	0.9994	31.771
101116765	2252	3290	0.9956	59.7738	1951	0.9956	34.4209	2000	0.9978	33.8575	1294	0.9973	23.3045	1039	0.996	17.4089	396	0.9831	6.5324
101105836	2227	3287	0.9933	60.3897	4098	0.9897	73.1115	3767	0.9784	64.4865	3143	0.9937	57.2398	12929	0.9991	219.063	2760	0.996	46.04
101108239	5280	3284	0.9739	25.448	1397	0.9691	10.5123	1242	0.978	8.96771	3914	0.9765	30.065	4035	0.9777	28.8359	2396	0.9767	16.8577
101117995	3258	3283	0.9223	41.2291	5734	0.9233	69.9263	6253	0.9223	73.1697	3392	0.9202	42.2259	3829	0.9217	44.3463	4364	0.9217	49.7599
101118162	7179	3283	0.9986	18.7107	1270	0.9975	7.02868	1242	0.9986	6.59555	3291	0.9989	18.5925	3996	0.9983	21.0032	1980	0.9636	10.2458
101104916	819	3278	0.9243	163.76	2057	0.9255	99.7894	2344	0.9243	109.111	2154	0.9267	106.668	1911	0.9255	88.0441	5254	0.9255	238.315
101119009	1895	3272	0.9815	70.646	6841	0.9794	143.431	7191	0.9747	144.668	1533	0.9741	32.8101	1021	0.9731	20.3301	2573	0.9757	50.4402
101109932	3794	3269	0.9657	35.2534	1568	0.9613	16.4204	1574	0.9628	15.8162	4428	0.9726	47.3352	3099	0.9655	30.8211	3089	0.9881	30.2459
101103451	1012	3264	0.997	131.963	5040	0.998	197.872	5211	0.996	196.306	3749	0.998	150.248	5154	0.996	192.171	5796	0.999	212.762
101123325	6207	3263	0.9965	21.5089	1933	0.9849	12.3733	1952	0.9889	11.9892	3931	0.9994	25.6859	3704	0.9924	22.5171	2397	0.9932	14.3461
101116364	3010	3263	0.9987	44.3541	1137	0.9963	15.0082	1156	0.9963	14.6415	2554	0.997	34.4135	1938	0.9963	24.2947	1816	0.9973	22.4128
101117118	3137	3262	0.9133	42.5454	2688	0.92	34.0446	2903	0.9088	35.2798	3799	0.942	49.1167	4675	0.9133	56.2329	5002	0.9139	59.2346
101123522	9671	3260	0.9902	13.7921	2635	0.9879	10.8254	2381	0.9877	9.38602	4386	0.9952	18.3938	4076	0.9982	15.9033	1513	0.9491	5.81184
101114202	4180	3259	0.9421	31.9001	5011	0.9249	47.6302	5269	0.901	48.0558	4923	0.9289	47.767	5524	0.9502	49.8656	4092	0.9206	36.3668
101120297	5788	3258	0.9905	23.0307	1307	0.9824	8.97183	1276	0.9772	8.40458	3343	0.9881	23.4251	2562	0.985	16.7022	2625	0.9877	16.8479
101116912	2900	3258	0.999	45.966	2703	0.9976	37.0324	2905	0.9972	38.1893	4083	0.999	57.1026	3195	0.9907	41.5716	3842	0.9979	49.2159
101109127	7068	3257	0.9994	18.8541	2358	0.9997	13.255	2371	0.9983	12.7888	3943	0.9996	22.6258	3285	0.9992	17.5373	2109	0.9914	11.0848
101111736	3742	3257	0.9458	35.6121	1983	0.9604	21.0549	1976	0.9225	20.1315	4286	0.949	46.454	3721	0.9148	37.5214	3162	0.9423	31.3909
101112354	1993	3256	0.8821	66.8437	1850	0.8811	36.8806	2131	0.8796	40.7633	1832	0.8821	37.2814	1547	0.8806	29.2891	2229	0.8821	41.5479
101113286	4218	3253	0.9988	31.5545	1525	0.9986	14.3647	942	0.9974	8.51408	3383	0.9986	32.5289	8358	0.9983	74.7686	1608	0.9981	14.162
100302072	558	3253	0.9982	238.525	4082	0.9982	290.652	5377	0.9982	367.366	2597	0.9964	188.761	6034	0.9982	408.032	6082	0.9982	404.91
101103262	2888	3252	0.9976	46.072	3547	0.9983	48.7975	3369	0.9983	44.4731	4071	0.999	57.1713	4432	0.9979	57.9063	3206	0.9986	41.2394
101119449	2068	3251	0.9889	64.3206	5918	0.9918	113.699	6842	0.9952	126.132	2337	0.9932	45.8334	3421	0.9908	62.4203	2977	0.9961	53.4779
101102141	2015	3249	0.9985	65.9718	4715	0.997	92.9695	4805	0.9931	90.9101	3081	0.9975	62.0142	7117	0.9935	133.274	4991	0.9975	92.015
101115088	5685	3247	0.9923	23.3687	2247	0.9923	15.7039	2397	0.9914	16.0743	3451	0.9942	24.62	2812	0.9926	18.6642	3528	0.9926	23.0539
101110677	2853	3243	0.9954	46.5081	520	0.9853	7.24162	381	0.979	5.09116	2311	0.9965	32.8528	4132	0.9972	54.649	3487	0.9996	45.4042
101117477	2897	3242	0.9997	45.7876	1829	0.9983	25.0841	1896	0.999	24.9507	3926	0.9993	54.9637	2527	0.9997	32.914	4009	0.9997	51.4083
101107877	4236	3242	0.9639	31.3142	1957	0.9556	18.3556	1739	0.9743	15.6508	3850	0.9785	36.862	1978	0.9445	17.6195	1628	0.9233	14.2772
101114225	3334	3240	0.9724	39.7615	1220	0.9697	14.5388	1352	0.9673	15.4598	3503	0.9712	42.6137	2572	0.97	29.1091	2663	0.9688	29.6723
100415773	4165	3240	0.9971	31.8283	2139	0.9969	20.4047	2149	0.9971	19.6705	4035	0.9986	39.2919	1385	0.9938	12.5475	1475	0.9974	13.156
497272	4741	3239	0.9979	27.9528	1502	0.9698	12.5873	1339	0.9686	10.7672	5601	0.9939	47.9148	2959	0.9884	23.5504	3335	0.9884	26.132
101110619	2903	3235	0.9545	45.5943	2047	0.9466	28.0159	2229	0.9459	29.2723	7315	0.9566	102.198	2954	0.9542	38.3961	4637	0.9597	59.3384
101104487	2250	3229	0.9929	58.7177	1329	0.9924	23.468	1444	0.9987	24.4669	3952	0.9933	71.2375	2775	0.9969	46.5376	3597	0.9938	59.3887
101102792	1920	3229	0.962	68.8098	5879	0.7688	121.657	6241	0.9422	123.921	3558	0.9313	75.1587	5243	0.9292	103.039	3592	0.8792	69.4994
101122309	5925	3226	0.9953	22.2772	2787	0.9978	18.6888	2749	0.9934	17.6881	2810	0.9978	19.235	2508	0.9959	15.9721	1904	0.9934	11.9378
101102864	1433	3226	0.9986	92.1089	3673	0.9595	101.838	4177	0.9637	111.125	3795	0.9965	107.409	4781	0.9965	125.891	6298	0.9951	163.269
100381250	2109	3226	0.909	62.5852	2161	0.9934	40.711	2147	0.8943	38.8105	2988	0.9725	57.4617	2691	0.9858	48.146	3634	0.9232	64.011
101114986	2775	3225	0.9986	47.55	1775	0.9978	25.4138	1679	0.9968	23.0665	4863	0.9982	71.0748	3502	0.9986	47.6186	1744	0.987	23.3469
101107865	1752	3220	0.9977	75.1979	1562	0.9966	35.4226	1543	0.9926	33.5757	3198	0.9983	74.0319	4384	0.9994	94.4191	3436	0.9994	72.856
101109711	5758	3218	0.9863	22.8664	770	0.9474	5.31316	639	0.9764	4.2308	1997	0.9837	14.0663	3307	0.988	21.6713	2064	0.988	13.3163
101109808	9462	3215	0.9928	13.9021	2435	0.9958	10.2247	2330	0.9957	9.38786	2117	0.9962	9.07428	19645	0.9993	78.3416	1124	0.8606	4.41295
101114576	5325	3214	0.9842	24.6951	3003	0.9855	22.4063	3034	0.9831	21.7215	3102	0.9848	23.6263	3111	0.9844	22.0447	2604	0.9758	18.1663
101122375	2058	3211	0.9538	63.8379	9348	0.9344	180.471	9748	0.9325	180.578	4048	0.9718	79.7755	6351	0.9344	116.445	4532	0.9325	81.807
101112265	2019	3210	0.9866	65.0508	1583	0.9787	31.1515	1708	0.9931	32.2511	3968	0.9752	79.7094	2689	0.9391	50.2548	4006	0.9391	73.709
101122304	6333	3202	0.9749	20.6869	3303	0.9743	20.7221	3147	0.9818	18.9444	4106	0.9825	26.2956	3212	0.9801	19.1377	2773	0.9697	16.2662
101102404	8068	3201	0.991	16.2332	2615	0.9886	12.8777	2610	0.9872	12.333	4134	0.9898	20.7816	4429	0.9914	20.714	2471	0.9844	11.3777
101120033	6254	3196	0.9987	20.909	2430	0.993	15.4377	2563	0.9957	15.6237	3154	0.9981	20.454	2554	0.9974	15.4094	1794	0.9973	10.6564
101103418	1284	3194	0.8988	101.778	1687	0.803	52.2016	1850	0.8061	54.9288	4525	0.8964	142.931	4264	0.8863	125.307	8103	0.9081	234.437
101114615	1317	3193	0.8519	99.1966	3079	0.8542	92.8876	3316	0.839	95.9892	2245	0.7965	69.1361	2389	0.8489	68.4469	4723	0.7699	133.223
101121637	1079	3190	0.9935	120.963	2325	0.9731	85.6121	2602	0.9815	91.9347	1886	0.987	70.8916	2807	0.9852	98.1622	4180	0.9842	143.913
101103086	3735	3190	0.9408	34.9449	4340	0.9175	46.1671	4367	0.9178	44.5745	3441	0.9451	37.3653	1929	0.9398	19.4879	2149	0.9154	21.3743
101114271	2963	3185	0.997	43.9806	2341	0.9926	31.3909	2292	0.9983	29.4901	2872	0.9993	39.3122	9434	0.9976	120.14	3332	0.999	41.7753
101123060	2184	3185	0.994	59.6679	681	0.9959	12.3888	703	0.9826	12.2715	1715	0.9982	31.8483	1791	0.9959	30.9433	1563	0.9973	26.586
101116103	2789	3182	0.9555	46.6805	1665	0.9566	23.7192	1717	0.9491	23.4701	2759	0.9455	40.1215	4888	0.9595	66.1312	3063	0.9484	40.7985
101118901	4528	3181	0.9697	28.7436	2624	0.9501	23.0246	2522	0.9693	21.234	3273	0.9717	29.3166	2526	0.9541	21.0499	2104	0.9737	17.2618
101119977	2235	3176	0.9378	58.1416	5139	0.962	91.3556	5645	0.9642	96.2898	3412	0.9696	61.9164	4390	0.9758	74.1157	4901	0.9866	81.4617
101102913	4571	3175	0.9722	28.4195	2083	0.97	18.1056	2212	0.9689	18.4488	2596	0.9788	23.0339	3384	0.9707	27.9346	1281	0.9622	10.4108
101123049	2251	3175	0.8179	57.7101	6816	0.9156	120.306	7607	0.8565	128.834	4670	0.8134	84.1425	2335	0.7681	39.1413	3409	0.781	56.2597
101104538	2853	3174	0.9723	45.5186	8803	0.9933	122.592	9970	0.9965	133.225	2064	0.9874	29.3415	5108	0.9972	67.5573	2529	0.9642	32.9301
101117198	4570	3170	0.986	28.3809	1618	0.9832	14.0668	1549	0.9862	12.922	3444	0.9869	30.5648	3451	0.9864	28.4939	1303	0.9617	10.5919
101122406	1641	3170	0.9561	79.0377	833	0.9525	20.1683	918	0.9403	21.3269	796	0.9452	19.6734	27	0.6539	0.620838	122	0.8909	2.76183
101118462	7031	3169	0.9976	18.4412	1132	0.992	6.39681	1150	0.995	6.23554	5002	0.9994	28.8537	5408	0.9963	29.023	3171	0.9966	16.7543
101109520	1425	3168	0.9825	90.9607	1830	0.9621	51.0235	1814	0.9853	48.5306	1971	0.9825	56.0978	868	0.9804	22.9841	1883	0.9853	49.0887
101119978	1461	3167	0.9692	88.6914	5816	0.989	158.164	6093	0.9918	158.992	3280	0.9747	91.0538	3535	0.9836	91.2983	4914	0.9774	124.948
101108530	2617	3167	0.9973	49.514	7005	0.9931	106.35	7264	0.9989	105.82	2032	0.9947	31.4916	2504	0.9985	36.1039	3305	0.9969	46.9152
101120896	5442	3167	0.9868	23.8108	2483	0.9844	18.1281	2603	0.9873	18.2351	3974	0.989	29.6172	3414	0.9855	23.6716	2398	0.9873	16.3695
101105052	763	3167	0.9345	169.827	906	0.9332	47.1778	957	0.9332	47.8169	2011	0.9332	106.896	982	0.9358	48.5635	3344	0.9358	162.813
101102015	1610	3167	0.987	80.4833	3061	0.9677	75.539	3386	0.9696	80.1779	2121	0.9944	53.4305	3019	0.9733	70.7556	4554	0.9615	105.078
101104298	2194	3165	0.9986	59.0229	3528	0.9941	63.889	3521	0.9973	61.1819	3161	0.9995	58.4335	3343	0.9959	57.4941	3270	0.9982	55.3678
101117633	3425	3165	0.9728	37.8091	1467	0.9445	17.0178	1516	0.9504	16.8746	2600	0.9939	30.7884	2336	0.9358	25.7357	1527	0.9031	16.5624
101118144	1125	3164	0.928	115.071	3386	0.9502	119.583	3693	0.9342	125.147	4052	0.936	146.08	6457	0.9289	216.572	6332	0.936	209.091
101106026	1153	3164	0.9393	112.277	5443	0.9384	187.561	6098	0.9393	201.628	3460	0.941	121.709	4440	0.941	145.304	5274	0.9393	169.925
100192424	1022	3161	0.9892	126.549	5962	0.9863	231.779	6041	0.9843	225.347	2711	0.9716	107.585	3468	0.9873	128.042	4900	0.9873	178.111
101111816	2453	3158	0.9743	52.6742	3405	0.978	55.151	3634	0.9764	56.4782	2773	0.9596	45.8487	2950	0.9727	45.3783	3549	0.9694	53.747
101117360	6619	3157	0.9986	19.5149	1654	0.9807	9.92835	1581	0.9826	9.10612	3444	0.9983	21.103	2794	0.9983	15.9279	2038	0.9693	11.4382
101106899	7201	3157	0.9603	17.9376	1525	0.964	8.41416	1403	0.9586	7.42777	4181	0.9829	23.5484	4113	0.965	21.5521	1843	0.9424	9.50777
101105833	1750	3153	0.9983	73.7173	7871	0.9989	178.7	9162	0.9989	199.593	2630	0.9983	60.9526	3458	0.9971	74.5608	4121	0.9971	87.4804
101115926	723	3152	0.9793	178.374	1156	0.982	63.5263	1307	0.9516	68.9177	3482	0.935	195.328	2836	0.9765	148.01	5412	0.9585	278.077
101122455	3291	3147	0.9994	39.1248	4216	0.9945	50.8987	4740	0.9997	54.9091	3828	0.993	47.1757	5084	0.9982	58.2909	4452	0.9982	50.2543
101107336	2814	3144	0.9588	45.7133	2039	0.9851	28.789	2022	0.968	27.3937	3962	0.9954	57.1038	4148	0.9723	55.6209	1854	0.9559	24.4755
101119080	6398	3144	0.9995	20.1058	3662	0.9995	22.7409	3457	0.9983	20.5991	1983	0.9981	12.5705	2275	0.9981	13.4172	951	0.9959	5.52182
101119850	1742	3142	0.9908	73.7975	5796	0.973	132.195	6912	0.9989	151.269	1916	0.9506	44.6089	2330	0.9989	50.4698	4005	0.9908	85.4084
101107462	3103	3142	0.9977	41.4293	2881	0.9974	36.8889	2836	0.9974	34.8432	7768	0.9977	101.532	3424	0.999	41.6366	3686	0.9981	44.1285
101103447	5525	3137	0.9812	23.2309	1795	0.998	12.9082	1700	0.9966	11.7303	6137	0.9866	45.0503	5772	0.9779	39.4201	3160	0.9743	21.2472
101104248	1943	3136	0.9738	66.0369	1781	0.9866	36.4187	1913	0.9815	37.5349	2862	0.9629	59.7408	2840	0.9799	55.153	3265	0.9882	62.4247
101110738	1067	3133	0.9944	120.138	3593	0.9906	133.791	3384	0.9888	120.909	3100	0.9897	117.834	2743	0.9888	97.0029	4101	0.9897	142.781
100135690	1007	3127	0.9722	127.052	5590	0.9752	220.555	6511	0.9772	246.497	2043	0.9563	82.2836	3194	0.9762	119.682	4589	0.9762	169.291
101104326	2343	3127	0.997	54.6059	1635	0.9646	27.7255	1776	0.9654	28.8978	3752	0.9966	64.9479	2919	0.9953	47.0095	3592	0.9787	56.9522
101117421	1129	3126	0.9894	113.287	1260	0.8787	44.3415	1124	0.9345	37.9547	5313	0.8964	190.862	4143	0.9655	138.466	6270	0.9885	206.31
101116013	3562	3124	0.8739	35.884	256	0.8448	2.85549	265	0.8695	2.83626	1779	0.8751	20.2561	598	0.872	6.33477	778	0.8723	8.11394
101117320	3335	3121	0.9976	38.2897	2561	0.9904	30.5104	2720	0.9925	31.0933	2992	0.9979	36.3865	2769	0.9865	31.3293	3531	0.9979	39.3322
101120255	2617	3118	0.948	48.7479	5400	0.9392	81.983	6345	0.9465	92.4318	2220	0.9362	34.4052	2601	0.9469	37.5025	3004	0.9396	42.6425
101121707	4641	3117	0.9511	27.4795	3573	0.9925	30.5883	3620	0.9815	29.7366	4783	0.9541	41.7987	3883	0.9769	31.5703	3454	0.9797	27.6476
101102619	4319	3110	0.9954	29.4619	1636	0.9873	15.0499	1661	0.9947	14.6616	2478	0.9808	23.2698	2702	0.9861	23.6062	2389	0.9764	20.5484
101106980	7673	3108	0.9995	16.5729	1475	0.9969	7.63767	1463	0.995	7.26897	3588	0.9935	18.9654	3527	0.9992	17.3446	1779	0.9896	8.61305
101106826	1892	3108	0.9915	67.2115	2494	0.9926	52.3732	2657	0.9894	53.5382	3338	0.982	71.5549	3118	0.9942	62.184	3618	0.9942	71.0385
101118866	1264	3107	0.7563	100.572	3658	0.7524	114.982	4045	0.7532	122.001	1436	0.7381	46.0767	1074	0.7421	32.0613	1543	0.7547	45.3487
101110367	2559	3104	0.9773	49.6289	1779	0.9887	27.621	2060	0.9953	30.6896	2540	0.9953	40.2567	2974	0.9816	43.8525	2823	0.9863	40.9814
443256	2079	3100	0.9923	61.0086	3354	0.9909	64.0977	3227	0.9928	59.175	3606	0.9923	70.347	4057	0.9957	73.6332	4002	0.9957	71.5103
443090	3859	3099	0.999	32.8572	339	0.9987	3.49027	337	0.9984	3.32927	965	0.999	10.1421	758	0.9959	7.4117	217	0.935	2.08896
101105612	3522	3099	0.9867	36.0011	2935	0.9989	33.1095	3041	0.9969	32.917	2536	0.9952	29.2035	1854	0.9861	19.863	2702	0.9835	28.4998
101114221	1005	3096	0.9881	126.043	4966	0.9891	196.325	5756	0.9871	218.348	2117	0.9811	85.4337	2212	0.99	83.0505	3703	0.99	136.878
100270711	722	3096	0.9889	175.448	3688	0.9903	202.949	4072	0.9917	215.013	2567	0.9861	144.199	2823	0.9917	147.536	4497	0.9931	231.383
101123174	2516	3096	0.9992	50.347	2695	0.9964	42.5581	2946	0.998	44.6391	2220	0.9992	35.7863	1919	0.9984	28.7798	3358	0.9968	49.5811
101104884	2021	3096	0.999	62.6785	2097	0.9946	41.2255	2174	0.999	41.0097	3768	0.9995	75.6169	4013	0.997	74.9249	3713	0.9901	68.2503
101107777	6439	3095	0.9029	19.6664	13348	0.9383	82.3629	10586	0.9508	62.6768	5114	0.9388	32.2119	24141	0.9613	141.469	2205	0.8897	12.7214
101118393	3195	3095	0.8351	39.6345	8012	0.775	99.6332	8984	0.775	107.199	3644	0.815	46.2575	7745	0.775	91.469	8008	0.8313	93.1106
100286796	1756	3095	0.9972	72.114	1844	0.996	41.7225	2102	0.9989	45.6354	1366	0.9943	31.5501	2153	0.9972	46.264	1025	0.9915	21.6843
101110066	498	3094	0.9799	254.199	5085	0.992	405.691	5379	0.988	411.781	1742	0.9759	141.871	2213	0.9418	167.678	3567	0.9458	266.085
101106913	5504	3093	0.9976	22.9924	1324	0.9973	9.55748	1170	0.9989	8.10403	4067	0.9998	29.9688	2848	0.9987	19.5247	2110	0.9953	14.2413
101118138	1864	3093	0.9136	67.8919	1490	0.9179	31.7595	1592	0.8739	32.5605	3742	0.8771	81.4202	2717	0.8707	55.0006	3238	0.8696	64.5323
101103337	3373	3092	0.9819	37.5065	3062	0.968	36.0681	2986	0.9822	33.7495	3237	0.9914	38.9225	2947	0.9816	32.9676	3051	0.9958	33.6025
101117936	13926	3090	0.9548	9.07853	1280	0.9547	3.65189	1141	0.9596	3.12358	6762	0.9681	19.6935	7735	0.9598	20.9584	1621	0.8872	4.32417
101111788	3185	3086	0.9978	39.6433	816	0.9962	10.1792	748	0.9922	8.95336	3517	0.9991	44.7855	2445	0.9975	28.9663	2394	0.9947	27.9229
101105188	2024	3086	0.9896	62.3834	12166	0.9896	238.82	13167	0.9852	248.01	4294	0.9867	86.045	5895	0.9872	109.9	4681	0.9827	85.916
101108504	3508	3082	0.9752	35.9465	1000	0.9786	11.3259	978	0.9661	10.6285	2410	0.9689	27.8632	1584	0.9789	17.038	1940	0.9615	20.5442
101108468	1424	3081	0.9916	88.5249	1730	0.9909	48.2692	1911	0.9902	51.1616	2074	0.9846	59.0708	2405	0.9916	63.7277	2852	0.9979	74.4022
100620049	1283	3081	0.9813	98.2537	1522	0.9813	47.1327	1649	0.9797	48.999	2729	0.9829	86.2683	1830	0.9766	53.8205	2712	0.9821	78.5252
101102179	2361	3075	0.9958	53.2884	2018	0.9953	33.9593	2271	0.992	36.6703	6682	0.9962	114.785	4245	0.9987	67.843	4692	0.9975	73.8258
101113187	3418	3074	0.9362	36.7973	943	0.9681	10.9616	1163	0.9371	12.9718	5140	0.9672	60.9909	2653	0.9348	29.2879	2301	0.9415	25.0087
101119334	3628	3072	0.9881	34.6448	622	0.9686	6.81172	645	0.9711	6.77776	3192	0.9983	35.6837	2066	0.9961	21.4875	1111	0.9868	11.3761
100158235	591	3072	0.9966	212.675	2226	0.9966	149.648	2599	0.9966	167.653	2838	0.9949	194.76	1601	0.9966	102.218	2188	0.9966	137.533
101106393	1278	3070	0.9992	98.2859	1488	0.9992	46.26	1615	0.9953	48.1765	2299	0.9984	72.9596	864	0.9937	25.5098	3468	0.9977	100.808
101117497	3870	3067	0.9574	32.4255	967	0.877	9.92772	983	0.8612	9.68359	3111	0.9703	32.6034	2207	0.9646	21.5186	2292	0.9406	22.0014
101120457	2740	3066	0.9792	45.7831	5232	0.9931	75.8667	5803	0.9945	80.7413	3462	0.9657	51.2449	4322	0.9807	59.5193	3744	0.9628	50.7611
101101911	1469	3065	0.8189	85.3675	8858	0.8182	239.578	9284	0.8189	240.939	2980	0.8169	82.2752	7605	0.8182	195.344	9100	0.8189	230.126
100037675	3208	3063	0.9878	39.0658	5013	0.9869	62.0865	5264	0.9966	62.5569	3485	0.9872	44.0598	3884	0.9882	45.6844	3391	0.9935	39.2681
101121932	1210	3061	0.9884	103.505	6049	0.9884	198.624	6911	0.9884	217.745	2627	0.9884	88.054	3454	0.9884	107.711	5003	0.9884	153.6
101121196	2637	3060	0.9503	47.4783	1612	0.9496	24.2878	1831	0.9499	26.4711	4350	0.9499	66.9042	3917	0.9511	56.0489	5460	0.9511	76.9181
101123253	4159	3060	0.9822	30.1034	1409	0.9536	13.4603	1353	0.9692	12.4023	3320	0.9882	32.376	2485	0.9913	22.5456	2613	0.9733	23.3398
101110441	2526	3057	0.9339	49.516	3815	0.9307	60.0061	4303	0.9335	64.9429	1925	0.939	30.9081	1838	0.9287	27.4559	2843	0.9327	41.8109
101113850	4001	3051	0.9898	31.2002	2853	0.9803	28.3313	3058	0.983	29.1382	2266	0.9875	22.9702	2681	0.9823	25.2843	2001	0.9738	18.5791
101113387	1930	3051	0.9995	64.6798	817	0.9943	16.8189	934	0.9984	18.4494	2480	0.9995	52.1157	1668	0.999	32.6109	2398	0.9927	46.157
101119130	6886	3050	0.4272	18.1224	1881	0.5267	10.8531	2015	0.4911	11.1558	2375	0.424	13.9885	2753	0.6484	15.0856	4143	0.4089	22.3508
101102625	4280	3048	0.9963	29.1377	1397	0.9944	12.9684	1468	0.9893	13.076	2339	0.9965	22.1646	3543	0.997	31.2357	1787	0.9974	15.5105
101112568	3700	3045	0.9878	33.672	4674	0.9876	50.1904	4749	0.9816	48.9321	3499	0.9868	38.3545	3650	0.987	37.2233	1136	0.9724	11.4057
101102983	10993	3043	0.9996	11.3258	2590	0.9944	9.3609	2517	0.998	8.72892	3398	0.9938	12.5366	2840	0.9948	9.74822	2060	0.8888	6.96141
101112131	3261	3041	0.9779	38.1548	629	0.9779	7.66362	551	0.9678	6.44161	2785	0.9779	34.6377	2692	0.9782	31.1493	3887	0.9779	44.2802
101117133	2754	3040	0.9855	45.1641	1287	0.9822	18.5673	1296	0.9851	17.9405	2761	0.9844	40.6609	2114	0.9847	28.9644	2969	0.9851	40.0491
101120985	2951	3038	0.9878	42.1213	1883	0.9956	25.3522	1907	0.9942	24.6363	2805	0.9614	38.5512	2350	0.9963	30.0484	2496	0.999	31.4211
101114142	4566	3035	0.9674	27.1961	1666	0.9678	14.4968	1556	0.97	12.9917	780	0.9658	6.9284	1121	0.9656	9.26388	1850	0.968	15.0516
100101233	904	3032	0.9889	137.229	2939	0.9812	129.171	2944	0.9834	124.155	3765	0.9889	168.916	4407	0.9878	183.949	4833	0.9867	198.607
101110819	1231	3032	0.9927	100.775	4325	0.9821	139.592	4814	0.9829	149.088	1912	0.9813	62.9947	8248	0.9943	252.822	5149	0.9846	155.386
101116591	2511	3031	0.861	49.3882	4697	0.9008	74.3203	5184	0.9204	78.7067	3489	0.8726	56.3545	3644	0.8841	54.7589	4383	0.8953	64.8442
101110985	1892	3029	0.9466	65.5031	2462	0.9667	51.7012	2601	0.9646	52.4098	1918	0.9678	41.1151	2940	0.9535	58.634	2682	0.9683	52.6603
101109315	2198	3023	0.9977	56.2722	2155	0.9982	38.9541	2138	0.9836	37.0829	4156	0.9968	76.6871	5419	0.9977	93.0283	3898	0.9945	65.881
101104604	4757	3022	0.9342	25.9923	3939	0.9258	32.8993	3831	0.9275	30.7024	4541	0.9403	38.7162	9161	0.9315	72.6663	3603	0.9243	28.137
101114376	6656	3021	0.9958	18.5704	2045	0.9956	12.2071	1963	0.9952	11.2435	4776	0.9958	29.1022	5235	0.9962	29.6775	2416	0.9842	13.4843
101103635	15484	3019	0.9911	7.97744	3826	0.9901	9.81738	3865	0.9928	9.51612	3186	0.8672	8.3452	4640	0.9954	11.3073	1794	0.6994	4.30413
101117328	1223	3018	0.9526	100.966	4456	0.9575	144.761	5020	0.9558	156.484	2741	0.9477	90.8985	4794	0.9526	147.909	6083	0.9583	184.773
101113080	2091	3018	0.7336	59.0539	1434	0.6978	27.2476	1387	0.7135	25.2881	2596	0.7891	50.353	2088	0.692	37.679	3469	0.6968	61.6306
101105767	2767	3015	0.9967	44.5822	2009	0.991	28.8473	2068	0.996	28.4928	4203	0.9964	61.6062	2223	0.9913	30.3147	4775	0.9971	64.1077
780506	5043	3015	0.9488	24.4614	2527	0.9461	19.909	2431	0.9373	18.3776	2604	0.8907	20.9424	1471	0.9542	11.0064	1896	0.9314	13.9668
101103896	3025	3015	0.995	40.7798	2839	0.9864	37.2884	2788	0.9828	35.1367	4298	0.9924	57.6256	4281	0.9884	53.4002	3588	0.9907	44.0629
101113164	4277	3014	0.9371	28.8329	3985	0.9373	37.0189	4122	0.9217	36.742	3906	0.9184	37.0397	3493	0.9212	30.8165	4400	0.9207	38.2173
101115027	3630	3014	0.986	33.9719	7671	0.9882	83.9613	8123	0.9832	85.3107	4052	0.9821	45.2728	4395	0.9959	45.6852	3864	0.9931	39.5436
101114460	3456	3006	0.954	35.5876	6975	0.954	80.1871	7712	0.9734	85.0721	3517	0.9534	41.2737	4703	0.9534	51.3481	4681	0.9537	50.3166
101114010	1943	3006	0.8204	63.2994	3119	0.7921	63.7788	3467	0.8008	68.026	4131	0.7921	86.2297	2320	0.8343	45.0545	4699	0.7437	89.8419
101116401	1966	3004	0.9832	62.5173	3550	0.9756	71.7429	3620	0.9964	70.197	2887	0.9949	59.5576	3159	0.9756	60.6303	3331	0.9781	62.9415
101110950	860	3004	0.9488	142.917	4559	0.9814	210.623	5391	0.9744	238.982	2476	0.9733	116.769	3417	0.9779	149.924	5548	0.9686	239.654
101120394	2972	3002	0.9647	41.3281	2168	0.9341	28.9831	2271	0.9337	29.1314	4356	0.9354	59.4447	3223	0.9357	40.9199	3736	0.9367	46.6986
101122540	1291	3002	0.9923	95.1411	1969	0.9892	60.5973	2303	0.9729	68.0082	2282	0.9884	71.6908	1644	0.9892	48.0506	3832	0.9861	110.267
101121442	3072	3001	0.9971	39.9695	1703	0.9984	22.0256	1709	0.9984	21.2087	3581	0.9987	47.2778	3278	0.999	40.2635	5498	0.999	66.4859
101110910	1241	3000	0.9976	98.9084	5573	0.9968	178.423	6346	0.9992	194.949	2540	0.9952	83.0111	2267	0.9968	68.9292	3780	0.9992	113.153
101105449	5760	3000	0.9972	21.3099	2091	0.9972	14.4233	2018	0.9972	13.3565	3318	0.9969	23.363	2873	0.9976	18.8207	2522	0.9976	16.2655
101109337	1331	2998	0.9309	92.1589	2333	0.9294	69.6419	2402	0.9339	68.8	2477	0.8926	75.4783	2464	0.9286	69.8532	4736	0.9309	132.184
101115134	6141	2998	0.9568	19.9745	1786	0.9702	11.5552	1663	0.9757	10.324	3639	0.9725	24.0335	2902	0.9485	17.8312	1659	0.9502	10.0358
101111799	1780	2997	0.9983	68.8891	2099	0.9427	46.8518	2402	0.9837	51.4454	1925	0.9871	43.8617	2283	0.9843	48.396	4114	0.9904	85.8599
101116432	2936	2994	0.9983	41.7234	552	0.9898	7.46994	698	0.9932	9.06344	4177	0.9983	57.7009	1416	0.9946	18.1983	2988	0.9966	37.8069
101112386	1530	2992	0.9719	80.0118	3436	0.9752	89.2269	3545	0.8719	88.3321	3690	0.951	97.8158	3670	0.9641	90.5103	4639	0.8843	112.636
101104126	2195	2988	0.9977	55.6967	7268	0.9986	131.557	7266	0.9977	126.199	3380	0.9973	62.4535	3044	0.9982	52.3279	3580	0.9954	60.5891
101108973	2193	2987	0.7259	55.7289	3181	0.7866	57.6314	3133	0.8418	54.4647	3973	0.8217	73.4775	6584	0.9134	113.286	6222	0.7857	105.399
101110183	2541	2987	0.8945	48.0966	3967	0.8579	62.0285	3285	0.8894	49.2861	5937	0.9359	94.7625	9352	0.902	138.875	6195	0.8575	90.5697
101112288	2541	2986	0.9969	48.0805	1190	0.9925	18.607	1125	0.9929	16.8788	3459	0.9988	55.2103	3161	0.9988	46.94	3512	0.9992	51.3447
101116680	5562	2984	0.9619	21.9509	2295	0.9795	16.394	2100	0.9826	14.394	3235	0.9903	23.5894	2447	0.991	16.6007	2311	0.9529	15.4353
101115623	14226	2984	0.9315	8.58222	2539	0.8728	7.0911	2330	0.8644	6.24406	5258	0.937	14.9904	7688	0.9773	20.3917	2733	0.5273	7.13679
101114863	3516	2983	0.9858	34.7127	842	0.9841	9.51474	889	0.9758	9.63932	2212	0.9781	25.5159	1110	0.979	11.9124	1575	0.9801	16.6409
101123073	2669	2983	0.9888	45.7286	4232	0.9779	62.9986	4299	0.9786	61.4062	3771	0.9974	57.3036	3065	0.9966	43.3317	3577	0.991	49.7871
101102702	1859	2981	0.9973	65.6094	27446	0.9952	586.589	31451	0.9962	644.984	2464	0.986	53.7571	2666	0.9968	54.1133	2349	0.9968	46.9407
101103190	3180	2980	0.9777	38.3418	3320	0.9711	41.4806	3721	0.9786	44.6094	3011	0.9783	38.4024	3321	0.9786	39.4063	3376	0.9777	39.4386
101117597	2092	2980	0.9947	58.2825	3944	0.9919	74.9047	4445	0.9895	81.0035	3009	0.9866	58.3358	3586	0.9895	64.6803	4219	0.9909	74.9193
101109381	2492	2979	0.998	48.911	1385	0.9952	22.0819	1541	0.9968	23.5748	2815	0.9952	45.8147	2148	0.9984	32.5244	3582	0.9988	53.3978
101109958	12394	2977	0.9945	9.82768	2354	0.9756	7.54621	2174	0.9639	6.68716	2390	0.844	7.82097	4572	0.9954	13.9193	1386	0.6352	4.1543
101105032	3354	2975	0.9872	36.2917	2106	0.9845	24.9476	2339	0.986	26.5865	2840	0.9878	34.3423	2962	0.9881	33.3231	2763	0.9854	30.603
101122697	5727	2974	0.9942	21.247	685	0.9562	4.75223	695	0.9883	4.62649	2506	0.9906	17.7471	2098	0.9942	13.823	1536	0.9677	9.96346
101112744	542	2974	0.9982	224.505	6584	0.9982	482.641	7237	0.9982	509.041	1883	0.9982	140.905	2956	0.9982	205.792	2468	0.9982	169.158
101103734	4156	2970	0.9846	29.2391	2385	0.9875	22.8006	2449	0.9875	22.465	3656	0.9885	35.6784	4125	0.9904	37.4517	2450	0.9851	21.8996
101108096	2958	2970	0.9892	41.0811	4248	0.9892	57.0585	4771	0.9915	61.4901	2718	0.9824	37.2671	2388	0.9797	30.4621	3061	0.9882	38.4425
101110724	3038	2969	0.9984	39.9858	3575	0.9951	46.7544	3819	0.9997	47.9243	2802	0.9997	37.4072	3025	0.9997	37.5717	2772	0.9961	33.8962
101117549	2507	2969	0.9741	48.4551	4802	0.9761	76.103	5129	0.9761	77.9959	4011	0.9725	64.8892	5962	0.9749	89.7348	5572	0.9745	82.5663
101116467	1362	2968	0.92	89.1601	2685	0.8891	78.3251	2800	0.9134	78.3745	3024	0.8987	90.049	2354	0.9119	65.2158	4085	0.9046	111.419
101112853	2118	2968	0.9958	57.3352	22334	0.9972	418.962	24039	0.9995	432.697	2017	0.9958	38.6237	2031	0.9887	36.1832	3025	0.9962	53.0573
101116886	1251	2967	0.6507	97.0385	5118	0.9432	162.546	5120	0.8601	156.029	2236	0.8905	72.4918	2323	0.8129	70.0673	4105	0.713	121.9
101120760	3529	2967	0.9989	34.3993	1600	0.9966	18.0137	1493	0.9974	16.1288	3861	0.9991	44.3734	3519	0.9997	37.6263	2527	0.9991	26.6011
101120101	1568	2967	0.7991	77.4204	3202	0.8693	81.1352	3633	0.8093	88.331	2770	0.9005	71.6486	2708	0.8048	65.1667	4010	0.7991	95.0046
101106523	2934	2963	0.968	41.3195	2797	0.9519	37.8762	2904	0.9806	37.7338	3536	0.956	48.8795	3106	0.9482	39.9452	3283	0.953	41.5678
101112738	2995	2961	0.9927	40.4506	6545	0.9947	86.8254	6829	0.9913	86.9268	4837	0.992	65.5018	1029	0.978	12.9641	782	0.9706	9.69965
101122318	6755	2961	0.9988	17.9348	1691	0.9993	9.94608	1646	0.9997	9.28962	3702	0.9959	22.2272	3238	0.9966	18.0873	1777	0.989	9.77256
101120342	453	2961	0.9669	267.438	3380	0.947	296.451	4021	0.9669	338.399	1197	0.9514	107.169	1685	0.947	140.354	3896	0.9669	319.497
101115651	6660	2957	0.9976	18.1661	2556	0.9991	15.2483	2522	0.9983	14.4366	3554	0.9946	21.643	4662	0.998	26.4132	2539	0.9928	14.1623
101119836	2821	2954	0.9412	42.8441	3333	0.9599	46.9425	3580	0.9227	48.3809	2718	0.9422	39.0769	3345	0.9553	44.7421	2361	0.9224	31.0913
101122940	4628	2953	0.9853	26.1068	1079	0.9788	9.26322	1253	0.9793	10.3217	1535	0.9784	13.4521	2051	0.9838	16.7223	4942	0.9924	39.6694
101116578	5747	2952	0.89	21.0164	2312	0.8493	15.9838	2277	0.8773	15.1048	3016	0.9071	21.2845	2250	0.8963	14.7729	2064	0.8754	13.3418
101113566	2518	2949	0.9932	47.9184	3779	0.9925	59.6287	4050	0.9984	61.3187	4559	0.9964	73.4325	4439	0.996	66.5201	4530	0.9877	66.8326
101112698	1252	2948	0.9984	96.34	1918	0.9888	60.8665	2083	0.9896	63.4276	2128	0.9936	68.9353	2252	0.9984	67.8715	4278	0.9968	126.935
101106042	897	2946	0.9955	134.377	4577	0.9922	202.732	5125	0.9944	217.819	2858	0.9889	129.224	3666	0.9944	154.214	4775	0.99	197.755
101114549	1990	2944	0.9442	60.5297	3660	0.9427	73.0738	3776	0.9417	72.339	3007	0.9447	61.2851	3054	0.9382	57.9081	3349	0.9422	62.5184
101108723	2450	2944	0.9976	49.1649	1798	0.9935	29.158	1752	0.9857	27.2622	2465	0.9992	40.8061	2791	0.989	42.985	2555	0.9955	38.741
101110423	7455	2943	0.9958	16.152	1895	0.996	10.0994	1877	0.9948	9.59865	5896	0.9964	32.0763	6852	0.9988	34.6811	3805	0.9805	18.9606
100913157	1691	2939	0.9923	71.1115	2580	0.9864	60.6192	2719	0.9923	61.2998	4508	0.9923	108.122	5050	0.9923	112.686	5861	0.9917	128.758
101102740	3397	2937	0.9888	35.3746	1566	0.9926	18.316	1588	0.985	17.8217	2660	0.9841	31.7585	1964	0.9835	21.8157	2959	0.9909	32.359
101104945	1607	2936	0.9253	74.7522	2871	0.944	70.9825	3267	0.8867	77.5045	2374	0.921	59.9155	2882	0.8799	67.6708	3483	0.888	80.5163
101111368	3815	2934	0.9898	31.4666	3039	0.9908	31.6497	3049	0.9911	30.4689	4223	0.9911	44.8953	3789	0.9898	37.476	2742	0.9898	26.7005
443228	5779	2934	0.9841	20.7726	3107	0.9865	21.361	3179	0.9822	20.9716	2534	0.9849	17.7839	1083	0.9784	7.0713	1194	0.9611	7.67534
101111867	1455	2931	0.9711	82.4207	60	0.9368	1.63841	41	0.8997	1.07427	1273	0.9691	35.4846	753	0.9698	19.5279	406	0.9649	10.366
101102733	3791	2927	0.9786	31.5902	1410	0.9858	14.7774	1448	0.9209	14.5616	3341	0.9905	35.7435	2995	0.9844	29.8103	2508	0.9636	24.5765
101122055	2326	2926	0.9738	51.4693	2748	0.9377	46.9398	2827	0.8912	46.3351	2794	0.9557	48.7182	2355	0.9716	38.2036	3477	0.9549	55.5317
101103618	11928	2922	0.9678	10.023	2366	0.9594	7.88099	2059	0.9536	6.58086	4350	0.9618	14.7909	3743	0.978	11.8407	2019	0.9005	6.28803
443439	532	2922	0.985	224.725	15626	0.9887	1167	18098	0.9906	1296.92	2168	0.9831	165.281	6608	0.9906	468.686	6642	0.9887	463.803
101119938	6847	2913	0.9896	17.407	1142	0.9834	6.62674	1210	0.9806	6.73719	3718	0.9943	22.0233	2745	0.9915	15.1274	1134	0.9609	6.1526
101104744	2975	2913	0.9926	40.0624	2375	0.9983	31.7183	2540	0.9869	32.5492	3553	0.9983	48.4376	3774	0.997	47.8672	3553	0.9987	44.3664
494439	2880	2912	0.984	41.3697	2189	0.9844	30.1986	2245	0.9844	29.7179	2422	0.9882	34.108	2671	0.9889	34.9949	2936	0.9903	37.8713
101113603	1282	2911	0.9945	92.9047	3696	0.9867	114.545	3623	0.9953	107.739	2837	0.9984	89.7523	2890	0.9914	85.0615	4605	0.9969	133.441
101113630	2076	2909	0.9928	57.3324	914	0.9923	17.4925	1038	0.9855	19.0618	3184	0.9918	62.2042	1800	0.9908	32.7166	2641	0.9908	47.2593
101104278	5038	2909	0.9948	23.6249	1723	0.9934	13.5882	1900	0.9934	14.3777	2791	0.9946	22.4686	2633	0.9952	19.7204	1341	0.994	9.88819
101123387	6443	2908	0.9719	18.4667	2135	0.973	13.1657	2248	0.9713	13.3015	1829	0.968	11.5133	1512	0.9719	8.85497	1782	0.9702	10.2746
101111500	2044	2903	0.9995	58.1099	3281	0.9976	63.7763	3651	0.9966	68.0965	3726	0.9966	73.9326	5552	0.9985	102.492	3719	0.999	67.5914
101115455	1340	2898	0.9955	88.4865	3303	0.9948	97.9349	3705	0.9955	105.409	3083	0.994	93.3132	2914	0.997	82.0556	3730	0.9955	103.407
101121933	7432	2896	0.9926	15.9432	2227	0.9888	11.9055	2162	0.9902	11.0903	2536	0.9902	13.8394	3089	0.9927	15.6832	826	0.9533	4.12877
101117192	3773	2896	0.9981	31.4048	1129	0.9952	11.8889	1119	0.9955	11.3067	4095	0.992	44.0191	3106	0.996	31.0626	2443	0.9809	24.0537
101103778	3822	2895	0.9953	30.9914	3544	0.9966	36.8415	3788	0.9958	37.7844	3911	0.9969	41.5022	3137	0.9982	30.9704	3210	0.9772	31.2004
101111322	2569	2895	0.9957	46.1071	1555	0.9942	24.0492	1769	0.991	26.2517	2852	0.9918	45.0256	2291	0.9942	33.6499	2492	0.9899	36.0355
101116866	6044	2894	0.9992	19.5911	1163	0.9978	7.64521	1149	0.999	7.24752	2332	0.999	15.6487	2158	0.9992	13.4726	794	0.9788	4.88025
101107775	5449	2894	0.9916	21.7303	2552	0.9864	18.6079	2626	0.9938	18.3726	3288	0.9976	24.4731	3024	0.9945	20.9406	2070	0.9954	14.1124
101121386	7928	2892	0.999	14.9251	2576	0.9979	12.9097	2460	0.9979	11.8295	3981	0.9986	20.3659	3133	0.998	14.9115	1803	0.9734	8.44847
101110510	2714	2888	0.9971	43.5383	3100	0.9982	45.3822	3208	0.9989	45.0628	3352	0.9985	50.092	2955	0.9989	41.0838	3128	0.9982	42.8157
101102755	1102	2888	0.9837	107.226	1818	0.9764	65.546	1943	0.9882	67.2179	3188	0.9837	117.331	2336	0.9828	79.9861	3485	0.9918	117.481
101109358	3838	2887	0.999	30.7769	2052	0.9966	21.2425	1929	0.9979	19.1611	2899	0.9977	30.635	2822	0.9979	27.7444	2472	0.9919	23.9271
101114150	7315	2886	0.9806	16.1423	2238	0.9783	12.1557	2162	0.9866	11.2677	3515	0.9836	19.4888	4226	0.9963	21.7991	2384	0.9634	12.107
101110306	2370	2885	0.9979	49.8059	2556	0.9979	42.8496	2660	0.9979	42.7885	3834	0.9987	65.6112	3791	0.9987	60.3572	3479	0.9983	54.5321
101115094	2385	2885	0.9962	49.4927	4844	0.9996	80.6956	4893	0.9987	78.2133	3523	0.9966	59.9099	2880	0.9945	45.5646	3574	0.9975	55.6689
101118230	2956	2882	0.9953	39.8908	863	0.9851	11.5995	911	0.9963	11.7492	2725	0.9963	37.3884	2584	0.9919	32.9846	2515	0.9929	31.6067
101111247	4195	2881	0.964	28.0993	11330	0.9638	107.308	12119	0.964	110.136	3295	0.96	31.8565	3880	0.9638	34.8998	4081	0.9614	36.1394
101118899	679	2880	0.9705	173.543	2310	0.9853	135.169	2483	0.9838	139.412	1596	0.9794	95.3317	1586	0.972	88.1367	3302	0.9897	180.656
101119886	2184	2880	0.9295	53.954	7906	0.9391	143.826	8943	0.9203	156.108	2584	0.8883	47.986	3185	0.8892	55.0276	3875	0.8901	65.9121
101118663	1853	2878	0.9768	63.5476	3159	0.9978	67.7342	3304	0.9897	67.9764	2529	0.945	55.3538	9212	0.9962	187.587	3421	0.9978	68.5841
101116744	3319	2875	0.9964	35.4417	4650	0.9958	55.6647	4970	0.9967	57.0877	2528	0.9967	30.8919	2896	0.9967	32.9242	3336	0.9991	37.3392
101114361	12443	2874	0.9953	9.45029	1183	0.9738	3.7774	1202	0.9622	3.68276	3420	0.9922	11.1474	2895	0.9974	8.77904	1683	0.7918	5.02464
101109450	5181	2873	0.9483	22.6885	1072	0.9157	8.22082	1095	0.9045	8.05739	3001	0.9489	23.4924	2196	0.8956	15.9935	1973	0.8929	14.1468
101118713	1653	2873	0.9806	71.1126	3432	0.9794	82.4913	4200	0.9794	96.8657	2021	0.9806	49.587	2308	0.9806	52.6849	3471	0.9806	78.006
101103397	8059	2873	0.9872	14.5861	2854	0.9962	14.0704	2705	0.9983	12.7962	3382	0.996	17.0203	3479	0.9963	16.2891	1405	0.978	6.47651
101108516	9701	2872	0.9826	12.113	1463	0.9629	5.99186	1362	0.969	5.35247	3001	0.991	12.5465	3005	0.9965	11.6883	1702	0.9119	6.51762
101114641	4789	2869	0.949	24.5115	2811	0.9403	23.3211	2517	0.9215	20.037	2156	0.9499	18.2591	2028	0.9409	15.9789	1028	0.9156	7.97433
101111749	4455	2867	0.9809	26.3308	1338	0.9733	11.9328	1321	0.9728	11.3044	3920	0.9827	35.6872	3008	0.9944	25.4773	2438	0.9679	20.3298
101117972	3810	2864	0.9982	30.7561	2019	0.9974	21.0545	2148	0.9987	21.4933	3453	0.9987	36.7575	2858	0.9992	28.3048	2795	0.9982	27.2523
101119222	2026	2863	0.9669	57.8183	1569	0.9896	30.7693	1551	0.9699	29.1854	2366	0.9941	47.3641	2138	0.9822	39.8191	3008	0.9867	55.1549
101117487	1707	2858	0.9789	68.5034	4939	0.9813	114.958	5477	0.9813	122.322	2828	0.9801	67.1924	2829	0.9789	62.535	3446	0.9783	74.9942
101110136	7665	2858	0.9834	15.2558	1634	0.9849	8.46981	1442	0.9843	7.17211	3580	0.9896	18.9428	3103	0.9873	15.2754	1340	0.9731	6.4944
101113088	5265	2858	0.9829	22.2099	1642	0.9618	12.3911	1557	0.9658	11.2742	2971	0.9924	22.8865	2237	0.955	16.0321	2355	0.9516	16.6165
101122963	1300	2856	0.9569	89.8873	1765	0.9562	53.943	2107	0.9477	61.7895	1964	0.9508	61.2735	2062	0.9569	59.8506	1631	0.9485	46.6076
101110086	2904	2855	0.9924	40.2247	46253	0.9941	632.816	51097	0.9979	670.799	2129	0.9941	29.734	3367	0.9931	43.7492	3477	0.9848	44.4789
101123523	2730	2855	0.9985	42.7885	1513	0.9956	22.0196	1577	0.9971	22.0223	3279	0.9982	48.7139	3222	0.9978	44.5334	3481	0.9993	47.3683
101108017	724	2853	0.9751	161.23	5982	0.9876	328.278	6379	0.9862	335.898	2376	0.989	133.101	2521	0.9682	131.389	4849	0.9917	248.805
101115513	1160	2851	0.9888	100.559	4792	0.9147	164.132	4618	0.9129	151.771	5055	0.9164	176.741	14256	0.9164	463.728	7806	0.9147	249.987
101105095	2075	2849	0.9971	56.1769	449	0.9966	8.5973	487	0.9937	8.94756	609	0.9966	11.9035	765	0.9966	13.9113	534	0.9942	9.56025
100170652	2362	2849	0.9975	49.351	2048	0.9962	34.4496	2160	0.9983	34.8632	4365	0.9987	74.9512	3317	0.9987	52.9894	4356	0.9983	68.51
101111878	2053	2847	0.9995	56.7391	4454	0.9985	86.1976	4259	0.9971	79.0883	5028	0.999	99.33	7294	0.999	134.06	7323	0.9995	132.509
101118048	1253	2844	0.9585	92.8672	7295	0.9729	231.317	7482	0.984	227.646	2441	0.9697	79.0116	3451	0.9721	103.924	4099	0.9449	121.527
101107598	4026	2844	0.8328	28.9028	1900	0.8313	18.7505	1912	0.8333	18.1054	3968	0.8346	39.9735	2882	0.8336	27.0112	1736	0.8294	16.0185
101121129	1574	2842	0.9841	73.8759	10728	0.9994	270.8	11957	0.9962	289.608	2245	0.9873	57.8477	2249	0.9867	53.9148	3895	0.9956	91.9282
101109789	3525	2841	0.9801	32.9758	2792	0.9949	31.4695	2887	0.9949	31.2235	2938	0.9949	33.8039	2950	0.9949	31.5781	2004	0.9824	21.1196
101114801	780	2841	0.9821	149.025	5738	0.9756	292.28	6998	0.9769	342.037	2147	0.9756	111.638	2619	0.9821	126.696	4887	0.9756	232.752
101104030	2888	2841	0.9979	40.2492	1383	0.9754	19.0265	1371	0.9699	18.0981	2629	0.992	36.9205	2028	0.9924	26.4968	2237	0.992	28.775
XR_173100.1	553	2837	0.8716	209.903	950	0.7414	68.2547	1152	0.8662	79.4184	2344	0.859	171.912	2004	0.8752	136.74	3262	0.8427	219.132
101113692	4567	2835	0.9972	25.3984	867	0.9858	7.54262	762	0.9915	6.36089	3132	0.9974	27.8141	2809	0.9972	23.2083	1773	0.9947	14.4219
780454	2447	2834	0.9996	47.3859	5341	0.9992	86.7206	5945	0.9996	92.6214	1746	0.9992	28.9391	2164	0.9996	33.3693	2108	0.9992	32.0024
101115920	1774	2834	0.9977	65.3627	249	0.9797	5.57673	249	0.9848	5.35105	4843	0.9972	110.722	1234	0.9983	26.2473	7779	0.9983	162.898
101117020	6207	2827	0.8505	18.6349	7086	0.8523	45.3579	7033	0.8919	43.1969	3718	0.8813	24.2942	4291	0.8478	26.0856	3328	0.8281	19.9181
101108634	538	2824	0.9758	214.766	4988	0.9926	368.365	5581	0.9907	395.479	2320	0.987	174.896	2335	0.987	163.768	5057	0.9833	349.186
101106930	4061	2823	0.9759	28.4421	2776	0.9515	27.1594	3123	0.9547	29.3179	1820	0.9771	18.1766	1327	0.9855	12.33	1389	0.9921	12.7062
101110774	2680	2822	0.9955	43.083	1438	0.9739	21.3186	1541	0.9903	21.9211	2668	0.9966	40.3762	2380	0.9951	33.5093	2282	0.9951	31.632
101120882	1499	2821	0.99	76.999	854	0.9039	22.6355	965	0.974	24.5425	1955	0.9953	52.8956	1211	0.9827	30.4836	2076	0.9987	51.4484
101116803	5142	2821	0.9796	22.4468	817	0.9747	6.31283	672	0.963	4.98231	4730	0.9815	37.3081	4552	0.98	33.4036	3367	0.9771	24.3252
101116762	2022	2819	0.8917	57.0424	2199	0.9609	43.2094	2676	0.9342	50.4543	1899	0.8907	38.0906	1353	0.8922	25.2488	3437	0.9748	63.1458
101106015	2387	2818	0.9941	48.3028	3857	0.9962	64.1994	4375	0.9983	69.8746	2744	0.9975	46.6236	3433	0.9925	54.2681	3892	0.9929	60.5712
101107484	3617	2817	0.9818	31.8656	1576	0.9207	17.3118	1679	0.9469	17.6968	1488	0.9759	16.6851	570	0.9544	5.94634	2875	0.9668	29.5281
101117721	3078	2816	0.9974	37.4324	1711	0.9997	22.0859	1831	0.9984	22.6785	3348	0.9977	44.1155	2653	0.999	32.5231	2503	0.9997	30.2091
101113992	1501	2813	0.8481	76.6783	5388	0.8474	142.62	6580	0.8488	167.124	3326	0.8434	89.8702	3773	0.8468	94.8483	5947	0.8474	147.185
101115676	3903	2812	0.9277	29.4782	1952	0.9219	19.8708	2017	0.9511	19.7016	3228	0.9301	33.5436	3392	0.9239	32.793	3030	0.9203	28.8397
101118034	1512	2810	0.9921	76.0393	958	0.9993	25.1737	1080	0.9987	27.2311	1607	0.9848	43.1061	995	0.9881	24.831	2468	0.9993	60.6372
101120041	2694	2810	0.9989	42.6769	1714	0.9993	25.2783	1838	0.9967	26.0101	2438	0.9981	36.7037	1673	0.9967	23.4327	2888	0.9993	39.8241
101118483	1400	2808	0.94	82.064	3521	0.94	99.9245	3457	0.94	94.138	2214	0.94	64.1392	2244	0.9393	60.4809	691	0.9371	18.3356
101111584	4410	2805	0.9816	26.0242	3169	0.993	28.5508	3461	0.9896	29.9197	3777	0.9864	34.7362	4259	0.9857	36.4412	2975	0.9859	25.0608
101114432	898	2799	0.9967	127.529	1792	0.9989	79.2858	1866	0.9955	79.2189	2593	0.9944	117.112	2491	0.9978	104.67	4337	0.9967	179.415
101113913	5147	2795	0.9948	22.2183	1503	0.994	11.6022	1378	0.9948	10.2068	3556	0.9994	28.0209	2980	0.9949	21.8467	1977	0.9788	14.2692
101117583	827	2793	0.9988	138.181	7517	0.994	361.138	8165	0.9964	376.395	1700	0.9927	83.3715	2009	0.9988	91.6638	2842	0.9988	127.663
101107195	3424	2790	0.998	33.3391	2358	0.9883	27.3618	2689	0.9936	29.9399	3132	0.9874	37.099	3174	0.9831	34.9781	3862	0.9594	41.901
101112931	6055	2787	0.9121	18.8324	2874	0.8907	18.8585	3001	0.8986	18.8949	3806	0.8826	25.4935	5110	0.9425	31.8442	2486	0.9245	15.2522
101108041	1095	2786	0.947	104.1	2833	0.9479	102.794	2994	0.9479	104.239	2102	0.9452	77.8561	2008	0.9452	69.1947	3988	0.9461	135.297
101119267	1207	2782	0.9975	94.3047	1377	0.9992	45.3274	1454	0.9942	45.9252	2094	0.9992	70.3629	1503	0.9925	46.9867	2637	0.9992	81.1613
101116399	4018	2782	0.9948	28.329	1396	0.9945	13.8041	1419	0.989	13.4638	2517	0.9928	25.4067	2321	0.9955	21.7966	1061	0.9935	9.80961
101109182	3445	2782	0.9913	33.0409	3199	0.9939	36.8943	2898	0.9959	32.0703	3127	0.9942	36.814	2178	0.9893	23.8557	2716	0.9896	29.2878
101109297	1421	2780	0.9894	80.045	1880	0.9894	52.5651	1904	0.9845	51.0818	3756	0.9796	107.203	3405	0.9909	90.4162	3994	0.993	104.414
101117205	6674	2779	0.9996	17.0367	1909	0.9963	11.3646	1815	0.9972	10.3677	3065	0.9916	18.626	3667	0.9996	20.7323	2399	0.9832	13.3533
101108619	660	2776	0.997	172.091	1795	0.997	108.057	1820	0.9985	105.129	492	0.997	30.234	875	0.9955	50.0251	3285	0.9985	184.9
101102725	947	2776	0.9979	119.937	1695	0.9894	71.1138	1619	0.9979	65.1764	2751	0.9926	117.819	2547	0.9979	101.485	4514	0.9968	177.075
101116878	4857	2774	0.9979	23.368	3019	0.999	24.6961	2968	0.9969	23.2964	3035	0.9951	25.3434	3919	0.9981	30.446	1981	0.9967	15.1517
101103999	3492	2773	0.9908	32.4907	2658	0.9931	30.2423	2882	0.9897	31.464	2000	0.9914	23.229	2294	0.9963	24.7881	2282	0.9928	24.2766
101106179	1072	2772	0.9963	105.799	4061	0.9897	150.512	4300	0.9897	152.921	1827	0.9888	69.1223	1627	0.9832	57.2685	3918	0.9841	135.774
101116491	2977	2770	0.9987	38.0702	2377	0.999	31.7237	2530	0.9987	32.3993	2927	0.999	39.8766	2998	0.9983	37.9994	3532	0.9966	44.0746
101122047	971	2770	0.9959	116.72	1460	0.9979	59.7403	1558	0.9969	61.1705	1972	0.9979	82.3687	1885	0.9949	73.2513	2486	0.9979	95.1104
101109584	2604	2769	0.977	43.5077	5403	0.952	82.4381	5543	0.9451	81.1517	1868	0.9512	29.0945	2060	0.952	29.8504	3126	0.9516	44.5958
101106955	4872	2769	0.9667	23.2541	5504	0.954	44.8854	5693	0.9507	44.5479	4875	0.9723	40.5828	4843	0.9659	37.5086	3547	0.9544	27.0458
101122864	2643	2769	0.9974	42.8657	1836	0.9943	27.6	1911	0.9701	27.5649	2291	0.989	35.1562	2169	0.9875	30.966	1982	0.969	27.8582
101104964	5538	2768	0.9955	20.4502	803	0.9982	5.76098	759	0.9843	5.22495	2581	0.9978	18.9021	2065	0.9982	14.0699	1550	0.9821	10.3974
101123140	3997	2766	0.969	28.314	2047	0.9695	20.3478	1660	0.971	15.8332	9853	0.9717	99.979	672	0.9715	6.34393	2276	0.9702	21.1536
101105397	1734	2764	0.9971	65.2188	17408	0.9988	398.872	19907	0.9988	437.674	2427	0.9971	56.7669	3637	0.9977	79.1439	1348	0.9988	28.8793
101116380	3813	2764	0.9958	29.6589	1659	0.9861	17.2868	1676	0.99	16.7572	2504	0.999	26.6343	2793	0.9979	27.6393	2026	0.9929	19.7387
101110351	5343	2763	0.9899	21.1582	1916	0.994	14.2477	1969	0.9908	14.0493	3594	0.9936	27.2814	3178	0.9918	22.4436	2347	0.9929	16.3183
101118795	4420	2763	0.9973	25.5766	1139	0.9939	10.2385	1154	0.9966	9.95353	2254	0.9975	20.6826	2504	0.9998	21.3764	1579	0.9894	13.2711
101114961	4685	2763	0.9962	24.1299	1217	0.9684	10.3208	1250	0.968	10.1717	2914	0.9949	25.2263	5525	0.9703	44.4986	1666	0.9708	13.2103
101102596	1677	2761	0.9899	67.3623	3069	0.9833	72.7106	3001	0.9809	68.2223	2863	0.9803	69.2409	3226	0.9773	72.5863	4276	0.9964	94.722
443456	3167	2761	0.9972	35.6699	5631	0.9956	70.6434	6439	0.9959	77.5111	1867	0.9956	23.9095	1652	0.9968	19.6827	1237	0.9905	14.51
101113944	661	2760	0.9955	170.841	4000	0.9894	240.432	4403	0.9849	253.946	2054	0.9818	126.03	2326	0.9879	132.78	3672	0.9939	206.37
101113885	1002	2760	0.6677	112.7	1372	0.6437	54.4027	1340	0.6048	50.9836	3104	0.7046	125.64	2368	0.7076	89.1738	3146	0.6218	116.637
101120550	5847	2758	0.9884	19.2994	2196	0.9884	14.9222	2156	0.9875	14.0575	3054	0.9884	21.1841	3106	0.9885	20.0443	1058	0.9846	6.722
101122180	4055	2757	0.998	27.8182	1465	0.9887	14.3543	1261	0.9904	11.8554	4279	0.9975	42.7982	3605	0.9896	33.5458	2554	0.9864	23.3979
101113806	4355	2756	0.9945	25.8925	1284	0.9915	11.7141	1297	0.9887	11.3539	4122	0.9986	38.3879	3830	0.9984	33.1844	2105	0.9933	17.956
101110521	10017	2751	0.9984	11.2366	2602	0.9908	10.3206	2477	0.9929	9.42718	3563	0.9965	14.4262	3439	0.9927	12.9544	2121	0.8914	7.86591
101108927	2395	2749	0.9971	46.9627	1514	0.9925	25.1162	1469	0.9946	23.3835	1967	0.9987	33.3099	1707	0.9971	26.8938	1339	0.9896	20.7693
101118838	3992	2748	0.9957	28.165	1398	0.9885	13.914	1527	0.996	14.5828	2320	0.9985	23.5707	2432	0.999	22.9877	2101	0.9932	19.5516
101123295	2161	2747	0.9921	52.0101	5326	0.9963	97.922	5583	0.9986	98.4933	2859	0.9926	53.6579	4094	0.9981	71.4853	3227	0.9972	55.4741
101121577	2765	2744	0.9953	40.6044	2073	0.9548	29.7878	1983	0.9779	27.3414	3998	0.9996	58.6438	3631	0.9986	49.5512	3406	0.9667	45.761
101115867	3219	2742	0.9907	34.8522	2269	0.9904	28.0058	2390	0.9897	28.3055	4375	0.9904	55.1228	5693	0.9904	66.7335	3624	0.9901	41.8228
101108187	2448	2742	0.9681	45.8289	1830	0.9694	29.7012	2040	0.9685	31.7696	2703	0.9706	44.7826	2372	0.9694	36.5617	2947	0.9677	44.7213
101107022	4466	2740	0.979	25.1024	4107	0.9767	36.5376	4177	0.9825	35.6566	4625	0.9774	42.0017	3669	0.9832	30.9993	2193	0.9807	18.2417
101120743	3510	2739	0.9558	31.9278	1337	0.951	15.1342	1284	0.9772	13.9461	3917	0.9615	45.2606	2668	0.9883	28.6815	2465	0.9507	26.0889
101106689	1454	2735	0.9924	76.962	4371	0.9938	119.44	4334	0.9917	113.637	1456	0.9904	40.6136	1451	0.9917	37.6553	1508	0.9794	38.5286
101106796	3196	2735	0.9521	35.0134	1700	0.9512	21.1337	1596	0.9509	19.0379	1907	0.9506	24.2002	1871	0.9521	22.0897	1149	0.9521	13.3555
101115896	3628	2733	0.9669	30.8217	2040	0.9672	22.3407	2226	0.9669	23.3911	4077	0.9653	45.5772	3497	0.9644	36.3707	3531	0.9666	36.1557
101118632	2474	2732	0.9814	45.1819	3626	0.9814	58.232	3259	0.983	50.2202	3989	0.9822	65.3941	12485	0.983	190.42	4212	0.983	63.2462
101122979	3378	2731	0.9953	33.0785	6978	0.9976	82.0739	7374	0.997	83.2218	2054	0.9882	24.6612	2627	0.9896	29.3443	2120	0.9908	23.3143
101115476	655	2730	0.9786	170.532	1879	0.974	113.978	1919	0.9817	111.693	2194	0.9908	135.853	1957	0.9802	112.739	3564	0.9985	202.135
101122259	3154	2730	0.9711	35.4148	7212	0.9737	90.8506	7542	0.9734	91.163	2962	0.9727	38.0888	4277	0.9715	51.1683	3886	0.9727	45.7707
101114931	2131	2729	0.9962	52.3967	1362	0.9883	25.3938	1275	0.9639	22.8097	22664	0.9981	431.348	2298	0.9967	40.6902	10067	0.9977	175.494
101103808	1806	2727	0.979	61.7804	3431	0.9878	75.4809	3602	0.9867	76.0361	3327	0.9934	74.7153	4564	0.9994	95.3567	4874	0.9823	100.257
101122896	3490	2724	0.9983	31.9349	1236	0.992	14.0711	1272	0.9968	13.8949	3216	0.9948	37.3736	2532	0.9946	27.3755	2873	0.9983	30.5813
101103267	1834	2723	0.9989	60.748	1015	0.9978	21.9888	1063	0.9978	22.0967	2044	0.9989	45.2018	1887	0.9978	38.8236	1336	0.9989	27.0616
101122194	3820	2721	0.995	29.144	8849	0.9971	92.0375	8947	0.9982	89.291	6353	0.9914	67.4512	5419	0.9974	53.5278	5310	0.9948	51.6389
101119264	1361	2717	0.9993	81.6799	4280	0.9993	124.945	4633	0.9993	129.777	2208	0.9949	65.7984	3704	0.9993	102.692	5230	0.9993	142.754
101108166	2511	2715	0.9976	44.2392	2280	0.9908	36.0763	2479	0.9916	37.6377	2669	0.9904	43.1098	3434	0.9976	51.6032	2843	0.9968	42.0607
101106257	1264	2713	0.9889	87.8186	3219	0.9834	101.183	3770	0.9953	113.707	2113	0.9873	67.7995	2293	0.981	68.4511	4014	0.9794	117.971
101104528	15591	2711	0.9514	7.11442	1500	0.9745	3.82253	1488	0.9779	3.6385	2531	0.7896	6.58404	3091	0.9921	7.48081	1305	0.5844	3.10944
101107033	3966	2710	0.9816	27.9576	1995	0.9829	19.9859	2020	0.9869	19.4175	4059	0.9939	41.5088	2840	0.9937	27.0202	2547	0.9932	23.8574
101106708	2656	2709	0.9996	41.7316	569	0.9928	8.51173	474	0.9861	6.80368	1835	0.9868	28.0209	1561	0.997	22.1768	1859	0.9955	26.0014
101102247	6964	2707	0.9905	15.9042	2124	0.9897	12.118	2174	0.9887	11.9013	3132	0.9895	18.2405	2730	0.9904	14.792	1792	0.9539	9.55928
101113605	1703	2707	0.9894	65.0365	1810	0.9865	42.2277	1858	0.9794	41.5934	1929	0.9906	45.9401	1651	0.9971	36.581	2455	0.9935	53.5529
101118469	999	2704	0.973	110.745	2610	0.8869	103.803	2776	0.9389	105.937	3474	0.961	141.039	3220	0.952	121.622	5558	0.96	206.68
101107594	1147	2701	0.9843	96.3485	3986	0.9922	138.073	4341	0.9913	144.285	3365	0.993	118.986	4043	0.9939	133.004	5813	0.9817	188.271
101111121	1746	2700	0.9639	63.2708	872	0.984	19.8429	1006	0.988	21.9658	4352	0.9731	101.092	1009	0.9903	21.8057	2653	0.9828	56.4468
101102602	3693	2700	0.9745	29.9136	1431	0.9751	15.3955	1523	0.9743	15.7222	3569	0.974	39.196	2586	0.9764	26.4224	2293	0.9745	23.0659
101110462	4049	2699	0.9699	27.2734	1683	0.9694	16.5147	1685	0.9679	15.8652	3949	0.9701	39.5561	4256	0.9711	39.6622	2537	0.9691	23.2766
101110315	2718	2699	0.9798	40.6291	1313	0.975	19.1933	1354	0.9713	18.9917	2908	0.986	43.393	2712	0.9945	37.6499	2497	0.9868	34.1283
101112260	6432	2698	0.9904	17.1625	1686	0.9936	10.4147	1398	0.993	8.28619	3997	0.9921	25.2036	2821	0.993	16.5493	1777	0.9641	10.2633
101106360	1255	2697	0.9721	87.9267	1200	0.9713	37.9902	1251	0.9673	38.0021	1003	0.9586	32.4139	790	0.9633	23.7524	1611	0.9665	47.6868
101119092	3049	2697	0.8921	36.1915	1690	0.8649	22.0223	1819	0.8659	22.7441	3284	0.8649	43.6838	1841	0.9292	22.7835	2285	0.8665	27.8404
101105552	1209	2697	0.9967	91.2722	1613	0.9942	53.0081	1589	0.9967	50.1062	3521	0.9942	118.117	4154	0.9975	129.647	2641	0.995	81.1499
101110742	1666	2689	0.8721	66.0388	3206	0.8739	76.4579	3402	0.8739	77.849	2828	0.8739	68.846	2386	0.8721	54.0404	3279	0.8764	73.116
101110290	3957	2689	0.979	27.8041	9761	0.998	98.0081	10767	0.9798	103.734	1703	0.9747	17.4551	2282	0.9793	21.7607	1989	0.9747	18.673
101119027	815	2689	0.9975	134.995	1744	0.9963	85.0203	1541	0.9975	72.084	3589	0.9963	178.604	5103	0.9975	236.261	6024	0.9988	274.583
101118100	1451	2689	0.9779	75.8241	1547	0.9779	42.3601	1666	0.9766	43.7725	2422	0.9814	67.6988	2433	0.9766	63.27	4248	0.9807	108.758
101109684	5144	2689	0.9998	21.3882	1734	0.9454	13.3931	1732	0.9955	12.8363	3558	0.9965	28.053	3063	0.9948	22.4683	2535	0.9971	18.3072
101102848	2727	2687	0.9949	40.315	2791	0.9688	40.6639	2990	0.9952	41.8003	3349	0.9791	49.8086	1809	0.941	25.0309	2894	0.9608	39.4239
101105452	2774	2687	0.9996	39.6319	2276	0.9989	32.5987	2314	0.9975	31.8017	2302	0.9986	33.6568	1656	0.9986	22.5256	599	0.9903	8.0217
101117822	4951	2685	0.9838	22.1889	3206	0.9867	25.7279	3476	0.9863	26.7658	4835	0.9889	39.6075	2539	0.9891	19.3505	2298	0.9895	17.2426
101114308	3857	2684	0.9971	28.4719	5463	0.9982	56.275	6250	0.9969	61.7766	2544	0.9946	26.7511	4031	0.999	39.4354	1597	0.9922	15.3816
101110186	2709	2684	0.9978	40.5375	1649	0.9945	24.185	1847	0.9926	25.9927	2978	0.9963	44.5851	3719	0.9978	51.8013	4066	0.9952	55.7577
101109363	3147	2683	0.9968	34.8825	1391	0.9759	17.5616	1160	0.9533	14.0525	4192	0.9971	54.0255	4431	0.9946	53.1286	3763	0.9971	44.4205
101119708	1908	2680	0.9874	57.4699	4446	0.9974	92.5817	4968	0.9885	99.2652	2893	0.9969	61.4956	4724	0.9932	93.4232	3770	0.9958	73.4022
101107823	1683	2680	0.9899	65.153	907	0.9673	21.412	860	0.9947	19.4809	2900	0.997	69.8857	2560	0.9745	57.3957	3744	0.9834	82.6414
101122030	4762	2680	0.8639	23.0266	3096	0.8801	25.8313	3345	0.915	26.7794	3438	0.9649	29.2813	3663	0.9933	29.0249	2426	0.9318	18.9255
101103365	3085	2679	0.9955	35.5305	6587	0.9747	84.8333	7526	0.9741	93.0042	2446	0.9786	32.157	2229	0.9712	27.2633	2308	0.9909	27.7924
101108367	4949	2675	0.9871	22.1152	1424	0.9782	11.4321	1462	0.9806	11.2622	3213	0.9899	26.331	2861	0.9931	21.8134	2500	0.9901	18.7659
101122217	2223	2673	0.9523	49.1975	5047	0.9523	90.2044	5109	0.9537	87.6173	2853	0.9496	52.0519	4495	0.978	76.2981	4792	0.9523	80.0799
101104076	1348	2670	0.9889	81.041	3373	0.9955	99.4169	3751	0.9941	106.084	2115	0.9874	63.6348	2767	0.997	77.4538	4200	0.9955	115.746
101114635	541	2669	0.976	201.853	1710	0.9649	125.584	1994	0.9723	140.515	1992	0.9815	149.337	2024	0.9575	141.168	4346	0.9649	298.427
101119699	1595	2667	0.995	68.4142	4095	0.9975	102.006	4620	0.9956	110.427	1571	0.9893	39.9475	1723	0.9962	40.7613	2878	0.9969	67.0311
101114253	800	2667	0.9962	136.401	3811	0.9962	189.27	4137	0.9962	197.147	1881	0.9975	95.3615	1609	0.9888	75.8909	3063	0.9975	142.234
101116205	815	2666	0.9975	133.84	451	0.9755	21.9863	542	0.9988	25.3533	1242	0.9988	61.8071	931	0.9988	43.1038	3449	0.9988	157.211
101118266	1537	2664	0.9987	70.916	1388	0.9935	35.8798	1204	0.9915	29.8639	7347	0.9993	193.87	4569	0.9974	112.168	3626	0.9967	87.6395
101120487	1927	2663	0.9964	56.5423	2467	0.999	50.8653	2481	0.9979	49.0839	3927	0.9974	82.652	6271	0.999	122.794	1972	0.9958	38.0164
101103471	2101	2663	0.961	51.8596	1408	0.9852	26.6263	1869	0.9691	33.9138	3648	0.9752	70.4211	1389	0.9981	24.9459	2642	0.999	46.7146
443093	2542	2661	0.9925	42.8305	5394	0.9969	84.3081	5633	0.9945	84.4808	2458	0.9902	39.2176	2653	0.998	39.3809	3065	0.9913	44.7921
101121229	1353	2660	0.9933	80.4392	4000	0.9985	117.462	4317	0.9985	121.64	1193	0.9882	35.7616	2407	0.9904	67.1277	7984	0.9978	219.214
101110529	591	2659	0.3976	184.083	1193	0.3926	80.2023	1221	0.3942	78.7629	1907	0.3976	130.869	1202	0.3959	76.7433	3067	0.4162	192.785
101118071	1234	2659	0.9676	88.1631	3476	0.9708	111.918	4102	0.9708	126.728	1220	0.966	40.0977	986	0.9514	30.1499	2363	0.9643	71.1369
101109933	3968	2658	0.9725	27.4073	2201	0.9967	22.0385	2405	0.9753	23.1067	2302	0.9735	23.5292	3600	0.9766	34.2337	2408	0.9934	22.544
101110330	4350	2657	0.9352	24.9911	867	0.9614	7.91888	827	0.9237	7.24786	6445	0.997	60.0908	1422	0.9724	12.3348	1395	0.9032	11.9133
101120649	5682	2657	0.9988	19.1326	1373	0.9967	9.60071	1318	0.9907	8.84317	3366	0.9991	24.0263	3879	0.9979	25.7598	1803	0.9887	11.788
101121972	2806	2657	0.8656	38.7425	3942	0.8685	55.8165	3789	0.8696	51.4791	1746	0.8667	25.2366	1677	0.8667	22.5512	2600	0.8642	34.4217
101108081	2605	2657	0.8906	41.7318	1753	0.8468	26.7367	1887	0.785	27.6158	2623	0.909	40.838	2163	0.9044	31.3309	3146	0.8668	44.8639
101102274	2105	2656	0.9967	51.6249	3048	0.9986	57.5303	3130	0.9967	56.6873	3314	0.9967	63.852	3238	0.9981	58.0428	3266	0.9995	57.6382
101102052	973	2654	0.9938	111.602	3693	0.9979	150.8	3332	0.9949	130.553	3193	0.9969	133.095	14808	0.9969	574.258	4706	0.9918	179.674
101115839	3012	2654	0.994	36.052	1858	0.9947	24.5089	1813	0.9897	22.9476	6482	0.996	87.2827	2763	0.994	34.6138	4979	0.996	61.4092
101119744	3919	2649	0.8931	27.6561	1982	0.9058	20.0938	2073	0.89	20.1659	3202	0.9344	33.1375	3651	0.9434	35.1528	2595	0.913	24.5985
100499499	2515	2648	0.9932	43.0788	4009	0.9932	63.3333	4343	0.992	65.8333	2536	0.9968	40.8964	3062	0.973	45.94	2416	0.9718	35.6866
XR_173502.1	969	2648	0.5542	111.809	1175	0.4768	48.1779	1143	0.3653	44.9693	4015	0.4985	168.049	1583	0.485	61.6425	3879	0.4706	148.711
101107402	1717	2647	0.7758	63.0765	1973	0.7111	45.6552	2114	0.7193	46.9384	1960	0.7798	46.2978	1907	0.721	41.9087	2984	0.7257	64.5616
101111087	896	2647	0.8627	120.873	1727	0.7891	76.5805	1704	0.6975	72.5029	2454	0.7578	111.081	1961	0.7511	82.5834	5041	0.7489	209.004
101104824	2285	2644	0.9637	47.3433	2043	0.9716	35.5235	2292	0.972	38.2404	2520	0.9667	44.7289	3018	0.9746	49.8375	3655	0.9764	59.422
101117287	1216	2644	0.9975	88.9634	4268	0.9951	139.452	4499	0.9975	141.051	3870	0.9934	129.078	4836	0.9984	150.064	4917	0.9984	150.215
101104952	1759	2643	0.9943	61.4773	7211	0.9983	162.878	6958	0.9994	150.804	5102	0.9983	117.638	10078	0.9989	216.188	5751	0.9955	121.457
101101854	1820	2643	0.8302	59.4168	6846	0.8335	149.451	6513	0.8335	136.428	5627	0.833	125.395	14124	0.8313	292.826	7155	0.8335	146.044
101117542	4876	2641	0.9926	22.1609	1399	0.9928	11.3996	1446	0.9885	11.3057	3495	0.9918	29.0709	2484	0.9904	19.2226	2361	0.992	17.9878
101113686	3419	2640	0.9544	31.5928	2856	0.9792	33.1889	3120	0.9547	34.7896	3646	0.9851	43.2506	3294	0.9851	36.3536	3619	0.9547	39.322
101103341	4612	2639	0.9829	23.4117	1509	0.9415	12.9997	1528	0.9443	12.6307	5567	0.9456	48.956	3350	0.9447	27.4081	2607	0.9447	20.999
100302071	1461	2637	0.974	73.8488	1988	0.9747	54.063	2045	0.9713	53.3626	1683	0.9774	46.7206	2077	0.976	53.6426	2175	0.961	55.3038
101108500	4091	2636	0.9885	26.3633	1633	0.9826	15.8595	1680	0.989	15.6557	2613	0.988	25.905	3813	0.99	35.1691	1754	0.9897	15.9274
101109302	3634	2634	0.9986	29.6561	2278	0.9992	24.9059	2579	0.9983	27.0558	3235	0.9997	36.1047	2558	0.9992	26.5607	1405	0.9981	14.3627
101115486	8220	2632	0.9799	13.1008	1818	0.9768	8.78731	1722	0.9781	7.98647	2526	0.9788	12.4634	6047	0.9894	27.7582	686	0.8648	3.10026
101107746	1197	2631	0.9958	89.9312	972	0.995	32.2631	963	0.9908	30.6708	2466	0.9958	83.5551	2275	0.9992	71.7151	3431	0.9992	106.481
101122957	2809	2630	0.9947	38.3078	2321	0.9947	32.829	2451	0.9929	33.2648	3211	0.9939	46.3621	2976	0.9947	39.9765	3326	0.9989	43.9862
101106592	5112	2627	0.9992	21.0258	1457	0.9941	11.3241	1561	0.9986	11.6414	2138	0.9992	16.9625	2329	0.9984	17.191	1505	0.9992	10.9368
101118824	2756	2625	0.9971	38.9703	1617	0.9906	23.3112	1506	0.9909	20.8324	2148	0.9949	31.6104	2521	0.9975	34.5157	2238	0.9967	30.1666
101117778	3710	2624	0.9992	28.9383	2555	0.9976	27.3622	2531	0.9962	26.0083	3701	0.9995	40.4594	3850	0.9981	39.1571	3350	0.9992	33.5442
101106311	2082	2623	0.6984	51.5467	5292	0.6988	100.989	4533	0.6984	83.0039	3043	0.6984	59.2783	3309	0.6984	59.9707	3242	0.6984	57.8467
101119545	768	2621	0.9062	139.633	849	0.8932	43.9218	815	0.9023	40.4567	4918	0.9023	259.718	2822	0.9023	138.65	6215	0.9062	300.626
101121801	4379	2620	0.9993	24.4799	3904	0.9993	35.4216	4025	0.9991	35.0417	2438	0.9986	22.5805	2451	0.9961	21.1199	2029	0.9998	17.2129
100302097	1706	2619	0.973	62.8116	2187	0.9748	50.9335	2187	0.9689	48.8724	2029	0.9754	48.2367	2071	0.9742	45.8062	2177	0.9683	47.4051
101107555	3247	2617	0.996	32.9765	2604	0.9988	31.8634	2457	0.9994	28.8481	2978	0.9991	37.1978	3064	0.9969	35.6065	2714	0.9972	31.0509
443011	1110	2611	0.982	96.2426	2758	0.9829	98.72	2363	0.9991	81.1586	3881	0.9838	141.806	18644	0.9955	633.781	3331	0.9829	111.48
101106232	4700	2609	0.9385	22.7122	4571	0.8604	38.6409	4379	0.8309	35.5198	5766	0.9636	49.7566	5722	0.9581	45.9381	6821	0.9617	53.9133
101104182	2697	2608	0.9707	39.5649	1766	0.9752	26.0162	2030	0.9766	28.6952	1339	0.977	20.136	1370	0.9748	19.1674	2661	0.9696	36.653
101123546	2441	2608	0.9537	43.7143	6673	0.9541	108.614	7114	0.9541	111.107	3264	0.9541	54.2321	3323	0.9553	51.3672	1042	0.9553	15.8579
443506	4377	2607	0.9634	24.3696	673	0.9607	6.10903	681	0.9609	5.9315	2870	0.9625	26.5938	2416	0.9618	20.8278	1785	0.9616	15.1498
100620047	2719	2607	0.9864	39.2297	1747	0.9816	25.528	2280	0.9838	31.9683	3422	0.9864	51.044	950	0.9798	13.1837	1003	0.9665	13.7037
101106012	6884	2606	0.9717	15.4888	3292	0.9484	19	3041	0.9692	16.8411	7681	0.9736	45.2534	8213	0.9846	45.0178	2521	0.9683	13.6044
101121817	1013	2605	0.9733	105.216	4080	0.999	160.024	4233	0.9951	159.306	1912	0.997	76.5513	2451	0.9724	91.2972	3241	0.9724	118.855
101115909	7096	2605	0.9987	15.0203	1843	0.9994	10.3192	1929	0.999	10.3636	1983	0.9989	11.334	2316	0.9994	12.3154	795	0.9725	4.16198
101102906	2020	2604	0.9916	52.744	2894	0.9946	56.9221	2820	0.996	53.222	3000	0.9916	60.2343	2492	0.9856	46.55	2045	0.995	37.6087
XR_173302.1	2786	2604	0.9422	38.2423	2315	0.9404	33.0144	2283	0.9451	31.2405	3493	0.9368	50.8501	2942	0.9433	39.846	3047	0.9444	40.6291
XR_173053.1	874	2604	0.8535	121.903	463	0.7952	21.0476	533	0.6487	23.2493	1814	0.7265	84.1783	1874	0.7277	80.9062	3267	0.8558	138.862
101117194	8625	2603	0.9884	12.3481	3956	0.9901	18.2235	3994	0.9932	17.654	3663	0.9855	17.2247	3575	0.9854	15.6401	2918	0.9747	12.5682
101121120	6192	2601	0.9969	17.1867	2764	0.9953	17.7354	2839	0.9953	17.4795	3159	0.979	20.6915	3369	0.9958	20.5302	2045	0.9855	12.269
101119007	4018	2601	0.995	26.4859	1024	0.9786	10.1257	889	0.9863	8.43501	3467	0.9863	34.996	3186	0.9968	29.9198	2549	0.9803	23.5671
443518	1887	2600	0.911	56.3748	1234	0.9067	25.9823	1192	0.9089	24.0823	2466	0.911	53.0024	3570	0.9104	71.3871	798	0.9041	15.71
101116420	3146	2599	0.9917	33.8011	628	0.98	7.93113	601	0.9895	7.28298	3358	0.9917	43.2909	2729	0.9921	32.7317	2627	0.9905	31.0204
101113773	981	2599	0.998	108.398	2272	0.998	92.0181	2474	0.9969	96.1445	1903	0.999	78.6763	1671	0.998	64.2733	3361	0.999	127.276
101106475	2755	2598	0.9626	38.5835	1358	0.9586	19.5845	1434	0.9557	19.8436	3055	0.9593	44.9742	2324	0.9593	31.8301	2467	0.9579	33.2655
101106288	892	2591	0.9978	118.846	902	0.9944	40.1768	914	0.9955	39.0638	4406	0.9989	200.334	3116	0.9989	131.812	4090	0.9989	170.335
101123476	4048	2589	0.9941	26.1683	2308	0.9941	22.6532	2404	0.9948	22.6406	2330	0.9951	23.3448	2658	0.9928	24.7764	2595	0.9936	23.8146
101110861	3137	2586	0.8958	33.7285	2331	0.8891	29.5231	2443	0.8942	29.6895	2203	0.8983	28.4822	1818	0.9251	21.8677	2282	0.8961	27.0238
101121350	1072	2582	0.916	98.5474	549	0.7966	20.3475	512	0.805	18.2083	1506	0.9478	56.9776	1093	0.8116	38.4724	2432	0.8815	84.2781
101120424	17076	2582	0.9955	6.18662	1871	0.9804	4.35333	1678	0.9838	3.74627	18524	0.9984	43.997	5056	0.9963	11.1723	2571	0.8305	5.59322
101107918	1900	2581	0.9421	55.5799	1657	0.9974	34.65	1738	0.9416	34.873	2844	0.9121	60.7086	2118	0.9774	42.0626	2338	0.9153	45.7127
101108966	3473	2580	0.9974	30.3948	1717	0.9983	19.6426	1770	0.9928	19.4295	4464	0.998	52.1307	2225	0.9968	24.174	6357	0.998	67.9976
101104370	1400	2580	0.9921	75.4007	2391	0.9914	67.8556	2463	0.9921	67.0703	2954	0.99	85.5769	2496	0.9907	67.2729	3343	0.9864	88.7063
101116761	3839	2577	0.9982	27.465	2043	0.9922	21.1439	2213	0.9966	21.9764	3325	0.9997	35.1275	1771	0.9987	17.407	1764	0.9966	17.0697
XR_173051.1	7221	2577	0.9992	14.6016	1440	0.9999	7.92317	1591	0.9964	8.39975	3440	0.9989	19.3213	2940	0.9992	15.3629	2234	0.9927	11.493
101121761	2205	2575	0.9601	47.7807	3972	0.9469	71.5706	3566	0.9605	61.6547	2519	0.9601	46.3334	1832	0.9605	31.3502	2315	0.9646	39.0021
101120374	2256	2574	0.9978	46.6824	2439	0.9938	42.9543	2591	0.9969	43.7847	3099	0.9969	55.713	4220	0.9973	70.5825	3259	0.9996	53.665
101103580	4425	2574	0.8766	23.8001	1273	0.8755	11.4301	1329	0.8775	11.45	3576	0.9089	32.7762	3142	0.9263	26.7927	2577	0.8805	21.6345
101119523	2102	2572	0.999	50.0636	1962	0.9986	37.0852	2090	0.9933	37.9059	2716	0.9933	52.4048	2736	0.9962	49.1142	2687	0.9919	47.4877
101110977	473	2572	0.9937	222.481	1113	0.9894	93.4906	1071	0.9915	86.3221	1779	0.9894	152.542	1508	0.9979	120.299	3051	0.9937	239.622
101104367	615	2570	0.9431	170.979	1264	0.9138	81.6593	1549	0.8407	96.0218	1617	0.9512	106.637	1311	0.974	80.4361	3250	0.9902	196.315
XR_173289.1	1312	2569	0.8422	80.115	6574	0.8422	199.081	7692	0.8308	223.511	2318	0.8773	71.6562	3614	0.8079	103.939	3192	0.7957	90.3806
678684	2700	2569	0.9989	38.93	3115	0.9993	45.8383	3186	0.9981	44.9858	3312	0.9993	49.7509	4450	0.9967	62.1899	3432	0.9989	47.2204
101103028	5084	2565	0.9679	20.6427	1186	0.9274	9.26858	1148	0.9394	8.60855	2893	0.9937	23.079	2277	0.9644	16.8998	1782	0.9581	13.0211
101113536	1394	2564	0.995	75.2556	5530	0.9957	157.615	6643	0.9957	181.675	2713	0.9935	78.9335	6568	0.9971	177.784	5134	0.9964	136.817
101118666	3642	2563	0.9997	28.7934	1333	0.9934	14.542	1400	0.9951	14.6549	3737	0.9951	41.6157	2808	0.9956	29.0925	2653	0.9953	27.061
101120214	1027	2562	0.7848	102.069	1062	0.7167	41.0854	1085	0.628	40.2766	2557	0.8744	100.98	2139	0.7274	78.5894	3000	0.629	108.517
101122023	1632	2561	0.9688	64.2056	2182	0.9933	53.1213	2412	0.9896	56.3444	2626	0.9688	65.2603	2324	0.9571	53.7328	2826	0.9485	64.3277
101122467	5421	2561	0.9137	19.3292	3128	0.8963	22.9256	3403	0.8967	23.9318	3804	0.8973	28.46	4416	0.8965	30.7378	2103	0.8949	14.4114
101108422	819	2559	0.9915	127.841	4341	0.9988	210.591	4514	0.9927	210.122	3184	0.9902	157.675	3188	0.9927	146.878	4584	0.9927	207.925
101121220	2963	2559	0.998	35.3364	1050	0.9852	14.0796	1186	0.9929	15.2597	3261	0.997	44.6368	2491	0.9933	31.7224	2119	0.9983	26.5672
101114181	3196	2559	0.9803	32.7602	2266	0.9806	28.17	2357	0.99	28.1155	2790	0.995	35.4056	3056	0.9953	36.0803	2975	0.9959	34.5801
101121065	4073	2557	0.9961	25.6862	1214	0.9816	11.8424	1212	0.9963	11.3444	2887	0.9958	28.7479	2586	0.9934	23.9573	2419	0.9968	22.0632
101114193	2917	2555	0.9986	35.8375	230	0.9829	3.13275	206	0.9647	2.69231	2869	0.999	39.8904	1573	0.9993	20.3477	3329	0.999	42.3959
101112735	8436	2555	0.9979	12.3919	1133	0.9937	5.33614	1129	0.998	5.10212	2884	0.9929	13.8654	3105	0.9976	13.8883	5913	0.9988	26.0386
101112880	4469	2554	0.9946	23.3827	990	0.9944	8.80154	863	0.9946	7.36197	2532	0.9955	22.9788	2162	0.9949	18.2544	1525	0.9727	12.6767
101105097	2064	2549	0.9932	50.5294	935	0.9864	17.9985	954	0.969	17.6211	2085	0.9816	40.9704	1104	0.9874	20.1829	2103	0.9918	37.8509
101122552	4574	2546	0.92	22.7743	1262	0.9423	10.9622	1204	0.9464	10.0352	3133	0.9198	27.7804	2716	0.9204	22.4056	1902	0.9119	15.4476
101118945	3318	2545	0.9678	31.383	2248	0.9696	26.9187	2278	0.9665	26.1741	3963	0.9656	48.442	4843	0.9675	55.0759	1829	0.9647	20.4778
101113739	8764	2545	0.9989	11.8814	1683	0.9901	7.62984	1589	0.9994	6.91218	3663	0.9994	16.9515	2459	0.9982	10.5872	1686	0.9419	7.14663
101114229	2339	2545	0.9902	44.5186	3967	0.9906	67.3854	4227	0.9914	68.8963	3232	0.9906	56.0422	7312	0.9923	117.959	3716	0.9919	59.019
101110071	3619	2544	0.9953	28.7615	1821	0.995	19.992	1883	0.9953	19.8361	3277	0.9906	36.725	2690	0.9959	28.047	2107	0.9837	21.6283
101112098	7766	2544	0.9994	13.403	4011	0.9987	20.5206	3651	0.9977	17.9229	3818	0.9987	19.9394	6240	0.9986	30.3187	835	0.9772	3.99425
100302096	1770	2543	0.9972	58.7837	3884	0.9994	87.1846	3888	0.9972	83.7426	2547	0.9977	58.362	2931	0.9994	62.4836	1471	0.9972	30.8735
101109758	1847	2543	0.9957	56.333	735	0.921	15.8108	808	0.9957	16.6778	3036	0.9989	66.6667	1712	0.9924	34.9752	2119	0.9962	42.6197
101111913	2219	2543	0.9968	46.8892	866	0.9779	15.5058	970	0.9896	16.6651	135	0.9103	2.46746	442	0.9721	7.51603	992	0.9946	16.6074
101104743	2451	2542	0.8703	42.4342	43	0.572	0.697042	47	0.7421	0.731052	732	0.9682	12.1127	100	0.8809	1.5395	1491	0.9829	22.5985
494431	1879	2539	0.9947	55.2866	1715	0.992	36.2636	1739	0.9973	35.2831	3080	0.9984	66.4811	2671	0.9995	53.6377	3126	0.9957	61.8028
101121336	3324	2537	0.9928	31.2279	712	0.9058	8.51046	827	0.948	9.48502	2081	0.9922	25.3913	1144	0.9561	12.9864	1332	0.9552	14.8864
101115046	1490	2537	0.9987	69.6655	3529	0.9987	94.1021	4048	0.9987	103.573	1593	0.998	43.3614	1999	0.9966	50.6232	4004	0.9966	99.8284
101103273	2368	2535	0.9954	43.8006	1954	0.9932	32.7851	2224	0.992	35.8053	2370	0.9975	40.592	1708	0.9903	27.2163	2722	0.9987	42.7024
101119491	1765	2531	0.9977	58.672	2583	0.9949	58.1452	2684	0.9836	57.9738	1403	0.9853	32.2394	1142	0.9654	24.4143	787	0.983	16.5644
101118771	1176	2531	0.852	88.0579	1266	0.9388	42.7721	1323	0.9303	42.889	3053	0.9192	105.292	2174	0.9872	69.755	3318	0.9787	104.813
101119525	9918	2531	0.9236	10.4412	2093	0.9126	8.38454	2078	0.9171	7.98758	2874	0.9279	11.7527	3095	0.9192	11.775	1547	0.877	5.79445
101102870	4301	2529	0.9781	24.0582	2018	0.9809	18.6417	2119	0.9847	18.7826	4349	0.9923	41.0104	3524	0.9907	30.9165	2609	0.9881	22.5346
100302341	1068	2526	0.9972	96.7711	5285	0.9991	196.611	6008	0.9991	214.463	3989	0.9991	151.484	6230	0.9991	220.11	3424	0.9991	119.099
101108967	2158	2525	0.9907	47.8733	1280	0.987	23.5664	1498	0.9903	26.4639	1653	0.981	31.0667	1788	0.9903	31.2636	2230	0.9912	38.3884
101123626	2086	2524	0.9789	49.5061	2992	0.9808	56.9877	2644	0.977	48.3215	5655	0.9842	109.949	5978	0.9823	108.135	6062	0.9823	107.956
101116487	2539	2523	0.9295	40.6573	727	0.9709	11.3764	801	0.9543	12.0272	2218	0.9787	35.4302	804	0.9386	11.9486	2462	0.9291	36.0223
XR_173198.1	3104	2522	0.9958	33.2435	2305	0.9997	29.5041	2362	0.9945	29.0103	2336	0.9945	30.5229	2624	0.999	31.8982	1976	0.9948	23.6489
101104846	8611	2522	0.9973	11.9833	2803	0.9984	12.9331	2881	0.9979	12.7551	3103	0.9984	14.6151	3528	0.9959	15.4596	1850	0.938	7.98113
101107240	5244	2522	0.9813	19.6773	748	0.9535	5.66726	704	0.9516	5.11804	2292	0.9758	17.7266	2511	0.9781	18.0679	2417	0.9779	17.1222
101115370	4544	2520	0.9749	22.6906	3239	0.956	28.3209	3081	0.9721	25.8492	3651	0.9791	32.5873	5456	0.9798	45.3064	2738	0.9599	22.3842
101103823	2036	2519	0.9435	50.6214	3857	0.9455	75.2672	4269	0.9474	79.9359	1690	0.9455	33.6654	1475	0.9406	27.3362	1616	0.943	29.4856
101111009	2846	2515	0.9645	36.1565	2341	0.9543	32.6814	2536	0.967	33.971	2942	0.9596	41.9259	3346	0.9677	44.3623	3029	0.9536	39.5376
101120570	2917	2514	0.9931	35.2625	866	0.9918	11.7955	701	0.9966	9.16168	3474	0.9962	48.3023	4037	0.9955	52.2211	2979	0.9976	37.9385
101118665	1254	2514	0.9809	82.026	159	0.9418	5.03771	140	0.9035	4.25622	3634	0.9841	117.533	401	0.9729	12.0662	1861	0.9848	55.1309
101106535	2475	2512	0.9818	41.5268	2172	0.998	34.8673	2290	0.9992	35.2739	2825	0.9952	46.2932	2600	0.9927	39.6389	3738	0.9798	56.1061
100381249	953	2511	0.9979	107.805	3216	0.9979	134.078	3270	0.9969	130.812	2073	0.9811	88.2228	2370	0.9916	93.838	3283	0.9843	127.975
101110731	5489	2509	0.9874	18.7021	1317	0.9821	9.53293	1324	0.984	9.19578	3108	0.9869	22.9648	2666	0.9882	18.327	1374	0.9871	9.29907
101122729	2943	2508	0.9803	34.8675	1092	0.9793	14.7423	1109	0.9867	14.366	1153	0.9718	15.8896	965	0.9698	12.3726	1347	0.9392	17.0029
101108581	6088	2508	0.9529	16.8553	2426	0.9831	15.8325	2488	0.9532	15.5801	1609	0.9916	10.719	2961	0.9532	18.3522	652	0.9343	3.9785
101118022	1463	2504	0.9938	70.0283	1851	0.9925	50.2685	2004	0.9945	52.2212	3039	0.9938	84.2482	2282	0.9938	58.8565	3219	0.9938	81.7378
101119171	5866	2504	0.9524	17.4653	1516	0.9514	10.2681	1438	0.9333	9.34567	2584	0.9523	17.8659	3001	0.9528	19.304	2029	0.9521	12.8495
101121815	2857	2503	0.9972	35.8455	2019	0.9979	28.0776	2192	0.9968	29.2499	2657	0.9968	37.7186	2349	0.9965	31.0239	1999	0.9972	25.9925
100307049	2250	2502	0.9996	45.4976	1161	0.9987	20.5014	1213	0.9987	20.5528	7185	0.9996	129.515	3579	0.9987	60.0209	2078	0.9978	34.3091
101121208	3365	2501	0.9947	30.4097	1888	0.9941	22.2921	1812	0.9908	20.529	4168	0.9949	50.2362	6618	0.9935	74.2105	4312	0.9816	47.6036
101121793	3373	2494	0.9816	30.2527	5278	0.9846	62.1709	5331	0.9837	60.254	4149	0.9813	49.8886	6980	0.9837	78.0841	5320	0.9843	58.5924
101111125	2778	2492	0.9892	36.7028	1714	0.9989	24.5139	1725	0.9237	23.6728	3626	0.9964	52.9383	2195	0.9881	29.8144	3526	0.9654	47.1516
101108435	1290	2491	0.9992	79.0074	1108	0.9961	34.1259	955	0.9977	28.2233	3654	0.9984	114.882	1942	0.9969	56.8045	3654	1.0008	105.226
101113838	1510	2490	0.9987	67.4693	2353	0.9993	61.9126	2064	0.9993	52.1106	14218	0.9993	381.888	8342	0.9993	208.457	9427	0.9993	231.922
101111234	1796	2489	0.9989	56.7025	41	0.8224	0.907009	51	0.9187	1.08257	509	0.9955	11.4944	148	0.9911	3.10942	258	0.9928	5.33654
101114318	1659	2489	0.9988	61.385	7839	0.997	187.736	8384	0.9976	192.663	1267	0.9958	30.9745	1738	0.9904	39.53	1837	0.9819	41.1348
101116778	2101	2485	0.9976	48.3932	3283	0.9805	62.0839	4169	0.9805	75.6484	2530	0.9948	48.8392	2521	0.9971	45.2762	3048	0.9781	53.8933
101115071	3649	2484	0.9997	27.8523	737	0.994	8.02468	842	0.9964	8.79694	1471	0.9989	16.3498	1289	0.9967	13.3292	800	0.9948	8.14446
101122902	3653	2484	0.9921	27.8218	1177	0.9778	12.8015	1244	0.9792	12.9827	2863	0.9934	31.7867	2511	0.9869	25.937	2155	0.9984	21.9151
101113625	2741	2481	0.9978	37.0341	3824	0.9912	55.4297	4190	0.9901	58.2772	1539	0.981	22.7721	1122	0.9829	15.4457	1697	0.9861	22.9995
101123563	2196	2479	0.9991	46.1879	2112	0.9982	38.2116	2161	0.9932	37.516	3352	0.9954	61.9079	3404	0.9986	58.4899	2595	0.9986	43.8986
101113452	3782	2478	0.8366	26.8079	1000	0.8358	10.5054	928	0.8265	9.35449	1911	0.8337	20.4934	2036	0.8366	20.3133	1769	0.8358	17.3761
101113083	3937	2478	0.9911	25.7525	993	0.9911	10.0212	1129	0.9848	10.9326	2594	0.9891	26.7226	2333	0.9903	22.36	2076	0.9896	19.5888
101106943	4084	2475	0.9958	24.7955	2165	0.9951	21.0623	2151	0.9961	20.0793	2930	0.9953	29.0975	2525	0.9985	23.3292	2066	0.9956	18.7928
101108475	3141	2471	0.9914	32.1876	3373	0.9933	42.666	3993	0.9965	48.4646	2983	0.9857	38.5176	3643	0.9857	43.7638	2063	0.9876	24.3993
101116338	1660	2470	0.9994	60.8797	6125	0.9994	146.599	7085	0.9994	162.714	3976	0.9994	97.1432	3287	0.9976	74.7162	5326	0.9994	119.19
101121124	2012	2470	0.9975	50.2288	2654	0.998	52.4091	2772	0.9975	52.5241	1460	0.997	29.4306	1275	0.9995	23.9114	1303	0.997	24.0582
101123457	5068	2465	0.9957	19.9005	1369	0.9968	10.7325	1302	0.9909	9.79418	3022	0.9939	24.1842	3286	0.9963	24.4655	1979	0.9866	14.5063
101103521	946	2465	0.9884	106.613	5930	0.9958	249.056	6711	0.9937	270.452	2698	0.9905	115.671	2484	0.9947	99.0795	4767	0.9958	187.198
101102351	2669	2461	0.9895	37.7265	2218	0.9839	33.0177	2149	0.9888	30.696	2759	0.9895	41.9254	2962	0.9891	41.8755	2571	0.9891	35.7849
101123163	2917	2460	0.9942	34.505	1794	0.9822	24.4354	1678	0.9966	21.9305	2721	0.9921	37.8326	3150	0.9904	40.7472	1732	0.9647	22.0576
101118965	1461	2458	0.9904	68.836	609	0.9788	16.5615	525	0.976	13.6994	3016	0.9904	83.725	1290	0.989	33.3168	786	0.9932	19.9857
101123189	1188	2456	0.9941	84.5854	2743	0.9646	91.7367	2482	0.9941	79.6488	7158	0.9992	244.371	7065	0.9764	224.398	9390	0.9949	293.626
100135697	3590	2456	0.9997	27.9909	2912	0.9983	32.2278	2726	0.9969	28.9484	3534	0.9964	39.9251	3549	0.9969	37.3022	3340	0.9978	34.5619
101117010	3502	2455	0.9746	28.6826	1173	0.9872	13.3081	1189	0.9877	12.9437	2602	0.9754	30.1346	2626	0.9949	28.2945	1467	0.9917	15.5618
101118449	993	2454	0.9849	101.113	79823	0.999	3193.84	95896	0.999	3681.67	2585	0.997	105.581	14517	0.998	551.634	7466	0.9909	279.309
101114972	1106	2452	0.9593	90.7087	2364	0.972	84.9232	2604	0.9774	89.7593	2741	0.9702	100.514	5569	0.9901	189.996	6224	0.9901	209.055
101113551	2550	2451	0.9776	39.3266	1669	0.9776	26.0046	1856	0.9773	27.748	2135	0.9757	33.9572	2651	0.9773	39.2277	2268	0.9773	33.0407
101104393	5070	2450	0.9394	19.7716	4143	0.9393	32.4669	4109	0.9385	30.8974	2376	0.9375	19.007	3104	0.9493	23.1013	2521	0.9396	18.4719
101121434	2068	2449	0.9483	48.4531	764	0.9279	14.6783	726	0.9284	13.3838	4530	0.9502	88.8427	2312	0.9874	42.1853	3387	0.984	60.843
101117767	8355	2449	0.9664	11.9929	1104	0.9589	5.24997	1096	0.9629	5.00101	2655	0.9775	12.8882	3237	0.9673	14.6191	2225	0.9622	9.89304
101119818	6499	2446	0.9437	15.399	2561	0.9478	15.6566	2286	0.9435	13.4098	5365	0.9615	33.4809	3431	0.9466	19.9204	3166	0.9401	18.0972
101104209	1769	2443	0.883	56.504	2185	0.9536	49.0747	2161	0.9503	46.5715	3463	0.9683	79.3961	3192	0.8332	68.0861	4316	0.935	90.6358
101108427	1811	2441	0.931	55.1484	906	0.9155	19.8767	809	0.8045	17.0304	2141	0.8984	47.9482	3879	0.9415	80.8211	4876	0.8222	100.021
101117847	1674	2439	0.9982	59.6129	2246	0.997	53.3075	2215	0.9988	50.4443	2191	0.9994	53.0837	3212	0.9994	72.4008	1187	0.997	26.3416
101103036	2053	2439	0.999	48.6079	1641	0.9995	31.758	1552	0.999	28.8202	1964	0.9995	38.7996	1615	0.9995	29.6829	1593	0.999	28.8252
101118137	2910	2438	0.9691	34.2787	1555	0.9529	21.231	1633	0.9495	21.3937	2835	0.9797	39.5125	2471	0.9973	32.0408	2789	0.9533	35.6042
101111111	2387	2438	0.9971	41.7893	3079	0.9887	51.2497	3068	0.995	49.0001	2805	0.9971	47.6601	2291	0.9899	36.2156	2582	0.9929	40.1837
101105107	2781	2438	0.9996	35.8688	2925	0.995	41.7887	3147	0.9996	43.1409	2244	0.9975	32.7262	2106	0.9986	28.5746	3226	0.9982	43.0933
101120873	2946	2437	0.9912	33.8459	2208	0.9878	29.7783	2432	0.9898	31.472	3160	0.9952	43.5039	3932	0.9895	50.3621	1098	0.9919	13.8457
101107038	8192	2435	0.9984	12.1617	1420	0.9989	6.88703	1393	0.9951	6.48268	3264	0.9968	16.1597	2705	0.9995	12.4595	1113	0.9482	5.04721
101102961	3640	2434	0.9437	27.3592	467	0.9349	5.09741	479	0.9332	5.01681	1340	0.9363	14.9306	825	0.9393	8.55216	2186	0.9437	22.3098
101104823	512	2434	0.9922	194.507	3904	0.9941	302.952	4283	0.9961	318.913	2083	0.9941	165.004	1668	0.9941	122.928	3345	0.9941	242.701
101102191	2484	2433	0.9875	40.0751	1600	0.9887	25.5919	1666	0.9875	25.5692	3225	0.9871	52.6566	3220	0.9895	48.9134	3534	0.9871	52.852
101106411	4656	2433	0.8675	21.3803	1204	0.7962	10.2742	1216	0.8073	9.95667	3581	0.872	31.1936	2847	0.7816	23.0727	1997	0.8735	15.9335
101106623	5675	2433	0.9931	17.5412	366	0.97	2.56241	441	0.9764	2.96255	2314	0.991	16.5376	515	0.9877	3.42424	513	0.9413	3.35813
101119185	1439	2432	0.9896	69.1491	1196	0.9972	33.0221	1084	0.9903	28.7185	2029	0.9917	57.1868	4378	0.9931	114.799	1622	0.9903	41.8732
101112068	3466	2432	0.9114	28.709	3377	0.9183	38.7112	3242	0.9192	35.6597	3149	0.9183	36.8484	2057	0.9446	22.3939	2239	0.9166	23.9978
101119366	4779	2431	0.9956	20.8129	1807	0.9971	15.0229	1959	0.9962	15.6276	2398	0.9954	20.351	2343	0.9971	18.4994	1748	0.9967	13.5878
101103911	1791	2429	0.9994	55.4901	2879	0.9989	63.8675	3318	0.9983	70.6276	1725	0.9989	39.0632	1719	0.9983	36.2163	2723	0.9983	56.4805
101109674	4386	2429	0.9916	22.6591	2166	0.9902	19.6211	2418	0.9907	21.0175	2953	0.992	27.3067	3571	0.9925	30.7217	2312	0.9911	19.5824
101117850	4151	2426	0.9723	23.9123	381	0.9492	3.64675	421	0.9586	3.86654	2544	0.9615	24.8564	1450	0.9709	13.1807	1335	0.9836	11.9474
100170667	797	2426	0.7604	124.542	4282	0.7917	213.463	4413	0.798	211.091	1077	0.8231	54.8064	1202	0.8908	56.9075	2594	0.7378	120.909
101107519	3074	2425	0.9815	32.2769	2013	0.9759	26.018	2102	0.9834	26.0689	3471	0.986	45.7957	2848	0.9873	34.959	3622	0.9883	43.7714
101114875	2620	2423	0.9855	37.8387	639	0.9668	9.69022	637	0.9374	9.26898	3676	0.995	56.9047	1748	0.9813	25.1747	1862	0.9252	26.4012
101109724	16180	2421	0.999	6.12209	3905	0.9957	9.58907	3884	0.9986	9.15154	3383	0.9959	8.48004	3172	0.9953	7.39738	1230	0.7977	2.82405
101119835	2092	2420	0.9359	47.3301	995	0.8074	18.8971	977	0.9025	17.8044	1398	0.8752	27.1032	937	0.8408	16.9006	1653	0.8881	29.3533
101118201	1524	2420	0.9961	64.9702	2071	0.981	53.992	2164	0.9928	54.1335	2249	0.9895	59.852	1876	0.9803	46.4485	2870	0.9869	69.9589
101112227	508	2420	0.9941	194.911	3891	0.9921	304.321	3818	0.9961	286.527	2253	0.9902	179.875	2144	0.9862	159.252	3835	0.998	280.445
101121274	2172	2419	0.9982	45.568	6663	0.9991	121.883	7203	0.9991	126.429	4601	0.9986	85.9145	4269	0.9991	74.1634	3896	0.9982	66.6354
101122040	3178	2418	0.9651	31.1305	1108	0.9915	13.8522	1222	0.9028	14.6592	2829	0.9868	36.1038	1951	0.9877	23.1647	2358	0.9377	27.5636
101102438	2737	2417	0.9868	36.1315	2290	0.9872	33.2426	2548	0.9868	35.491	2408	0.9861	35.6826	3047	0.9868	42.0069	1350	0.9861	18.3234
101117334	2112	2416	0.7562	46.8044	1442	0.7457	27.1272	1487	0.7775	26.8417	2154	0.7277	41.3643	2150	0.7415	38.4121	2279	0.7576	40.0863
101108848	11768	2415	0.993	8.3965	1626	0.9927	5.48974	1385	0.9865	4.48684	3128	0.9933	10.7805	3528	0.994	11.3123	1193	0.8699	3.76603
101105830	3388	2413	0.997	29.1405	1910	0.9988	22.3988	2100	0.9985	23.6303	2760	0.9973	33.04	2443	0.9938	27.2084	2429	0.9968	26.6336
[truncated: 15,270 more rows]
