# Supplementary material for: Transcriptome analysis of adipose tissues from two fat-tailed sheep breeds reveals key genes involved in fat deposition
Source: BMC Genomics. 2018 May 8;19:338. doi: 10.1186/s12864-018-4747-1 (PMC5941690; doi:10.1186/s12864-018-4747-1)
Supplement: Supplementary file 4 — Table S3. Summary of the number of genes (RPKM> 0) detected in the six adipose tissues of two breeds. (XLS 20 kb) [file 12864_2018_4747_MOESM4_ESM.xls]

## Sheet: Sheet1
Table S3. Summary of the number of genes (RPKM>0) detected in six adipose tissues of two breeds.
Classes	Number of genes
Total genes detected in the six samples	17267
Co-genes detected in all the six samples	14183
Genes detected in GLT	16493
Genes detected in STH	16602
Genes detected commonly in GLT and STH	16021
Genes detected exclusively in GLT	472
Genes detected exclusively in STH	581
Genes detected in all three samples in GLT	14565
Genes detected in all three samples in STH	14817
Total genes detected in the six samples	15567
Genes detected in GLTSUF	15527
Genes detected in GLTTAF	15498
Genes detected in STHPEF	15833
Genes detected in STHSUF	15699
Genes detected in STHTAF	15575
Genes detected specifically in GLTPEF	483
Genes detected specifically in GLTSUF	235
Genes detected specifically in GLTTAF	241
Genes detected specifically in STHPEF	378
Genes detected specifically in STHSUF	301
Genes detected specifically in STHTAF	235
