# Supplementary material for: Transcriptome analysis of adipose tissues from two fat-tailed sheep breeds reveals key genes involved in fat deposition
Source: BMC Genomics. 2018 May 8;19:338. doi: 10.1186/s12864-018-4747-1 (PMC5941690; doi:10.1186/s12864-018-4747-1)
Supplement: Supplementary file 5 — Table S4. The most highly expressed 47 genes and their RPKM values in the six samples. (XLS 24 kb) [file 12864_2018_4747_MOESM5_ESM.xls]

## Sheet: Sheet1
Table S4: The most highly expressed 47 genes and their RPKM values in the six samples.
Gene ID in NCBI	GLTPEF	GLTSUF	GLTTAF	STHPEF	STHSUF	STHTAF	Gene symbol	Gene discription
101115230	1324	1024.69	1098.15	1394.71	890.723	1243.14	UBC	ubiquitin C
443016	955.305	1031.39	1097.56	1324.57	981.302	1462.8	UBB	ubiquitin B
443296	2115.67	1414.73	1520.53	1456.56	1159.75	2050.48	UBA52	ubiquitin A52 residue ribosomal protein fusion product 1
101106384	2966.05	3902.25	4301.73	4617.53	5579.06	6756.7	TMSB4	thymosin beta-4
101119695	953.543	1167.35	1256.07	1432.29	1731.29	2387.07	TMSB4X	thymosin beta 4, X-linked
101122849	1107.25	882.838	829.813	1244.2	1813.35	3191.62	TMSB10	thymosin beta 10
101115115	2122.11	1246.24	1240.3	1310.51	1092.05	1888.36	CD36	cluster of differentiation 36, also named platelet glycoprotein 4 and FAT (fatty acid translocase)
100137067	27283.5	14765.4	14596.7	12425.8	14940.4	42547.1	FABP4	fatty acid binding protein 4, also known as AFBAP, adipocyte fatty acid binding protein
100270712	6460.71	5592.34	5596.83	2750.89	1337.27	5242.44	FABP5	fatty acid binding protein 5, also known as EFABP, epidermal fatty acid-binding protein
101111848	12483.8	8020.88	8149.13	4644.36	3878.08	7812.75	ADIPOQ	adiponectin, C1Q and collagen domain containing
100135445	1797.02	1158.37	1204.17	1798.66	1475.88	2385.29	MYL6	myosin light chain 6
443298	1822.61	1263.57	1122.96	885.359	1504.83	1558.65	LGALS1	galectin-1
100174988	1015.57	1712.57	1743.55	1200.28	1510.32	1151.06	ITM2B	integral membrane protein 2B
101106472	2591.92	1241.15	1380.72	2064.05	1571.37	3403.55	FAU	Finkel-Biskis-Reilly murine sarcoma virus (FBR-MuSV), also known as ubiquitin like and ribosomal protein S30 fusion
101105484	2591.4	2221.22	2533.53	2398.86	1292.69	2969.17	FHC	ferritin heavy chain
101117673	1730.32	1442.19	1559.77	1481.53	787.804	2440.45	FHC-pseudogene	ferritin heavy chain pseudogene
443105	6038.91	3104.75	3050.05	4489.05	8470.52	6886.28	VIM	vimentin
101103639	3190.84	1879	1852.53	2733.2	2644.93	4456.61	ZC3H10	zinc finger CCCH-type containing 10
443340	1006.8	1154.69	1144.94	1103.89	1841.91	1588.71	ACTG1	actin gamma 1
101103316	2511.7	959.365	944.441	2261.19	1242.72	4136.61	RPS28	ribosomal protein S28
443070	2777.2	1011.51	1083.19	2724.22	1706.1	3939.71	RPL32	ribosomal protein L32
101106848	5800.41	3622.07	3768.96	4986.98	3039.75	7109.11	RPLP1	ribosomal protein, large, P1
100037667	4292.97	1820.66	1815.56	3424.44	2284.85	5425.92	RPS12	ribosomal protein S12
101121859	4067.87	1857.48	1831.65	3149.89	2105.88	5221.41	RPS29	ribosomal protein S29
101117800	3956.72	1175.6	1192.95	3124.57	2235.67	4796.84	RPS8	ribosomal protein S8
101103196	3935.35	1055.73	1099.44	2668.22	1724.9	4508.8	RPLP2	ribosomal protein, large, P2
100037666	3905.19	1346.34	1402.41	3242.62	2182.31	4615.79	RPS11	ribosomal protein S11
101123279	3501.26	1215.03	1218.06	3728.7	2431.91	5002.77	RPL27a	60S ribosomal protein L27a
101104219	3429.91	1461.32	1558.72	3325.57	2285.91	5199.15	RPL31	ribosomal protein L31
100125628	3372.22	1401.07	1489.22	2374.32	2007.63	3628.29	RPSA	ribosomal protein SA
101104961	3337.59	1394.43	1384.28	3651.86	2700.14	5384.95	RPS24	ribosomal protein S24
101109830	3214.07	1645.12	1732.41	2676.45	1955.98	4851.49	RPS17	ribosomal protein S17
100036761	2915.86	1272.2	1277.68	2450.61	2111.3	4138.12	RPS18	ribosomal protein S18
101110132	2892.57	981.87	1029.04	2755.84	1632.48	4065.03	RPL7A	ribosomal protein L7a
100270789	2890.24	1069.3	1110.28	3115.91	1947.61	4346.86	RPL19	ribosomal protein L19
101120638	2719.29	1000.96	1000.84	1971.85	1680.75	3163.47	RPL11	ribosomal protein L11
100036764	2710.58	933.313	979.601	2047.86	1899.78	3017.74	RPLP0	ribosomal protein, large, P0
101106101	2676.9	902.56	947.107	1803.24	1225.55	3103.65	RPS19	ribosomal protein S19
780462	2492.24	1122.24	1156.35	2954.67	2371.27	4199.75	RPL4	ribosomal protein L4
100135683	2440.71	854.225	879.234	2040.01	1571.01	3639.5	RPS20	ribosomal protein S20
101102540	2389.58	961.344	1015.67	1910.87	1359.24	2771.08	RPL39	ribosomal protein L39
101112126	2205.86	850.608	884.638	1788.52	1240.44	2798.14	RPL35	ribosomal protein L35
101102145	2180.18	807.1	864.544	2055.26	1396.41	3435.81	RPS14	ribosomal protein S14
101112181	2590.17	946.625	980.563	2337.56	1723.91	3723.75	RPL24	ribosomal protein L24
101108684	2104.78	841.916	878.666	1903.21	1262.53	3017.33	RPS3	ribosomal protein S3
443468	2069.09	924.024	969.06	1496.91	1300.47	3045.11	RPS26	ribosomal protein S26
100135694	1815.97	946.989	951.908	1635.64	1492.83	2759.12	RPS27A	ribosomal protein S27a
