# Supplementary material for: Transcriptome analysis of adipose tissues from two fat-tailed sheep breeds reveals key genes involved in fat deposition
Source: BMC Genomics. 2018 May 8;19:338. doi: 10.1186/s12864-018-4747-1 (PMC5941690; doi:10.1186/s12864-018-4747-1)
Supplement: Supplementary file 6 — Table S5. DE genes with the FDR value≤0.001 and the absolute value of log 2 Ratio ≥ 1. Gene Length, length of all exon in gene; Expression, reads number that uniquely mapped to gene; P value, p value for hypothesis testing. (XLS 2504 kb) [file 12864_2018_4747_MOESM6_ESM.xls]

## Sheet: GLTPEF-VS-STHPEF
Table S5. DE genes with the FDR value≤0.001 and the absolute value of log 2 Ratio≥1.
GLTPEF vs. STHPEF group
gene ID	Symbol	Gene Length	GLTPEF-Expression	STHPEF-Expression	GLTPEF-RPKM	STHPEF-RPKM	RPKM Ratio(STHPEF/GLTPEF)	log2 RPKM Ratio(STHPEF/GLTPEF)	Up-Down-Regulation(STHPEF/GLTPEF)	P value
101119182	PCP4	515	0	243	0.001	19.137	2.05796e-73	14.2241	Up	2.66001e-72
101103600	RNF182	750	0	94	0.001	5.08324	7.6512e-29	12.3115	Up	4.68647e-28
101112841	CKM	1649	0	195	0.001	4.7961	4.69518e-59	12.2276	Up	4.99848e-58
101102845	LOC101102845	390	0	39	0.001	4.05578	2.16696e-12	11.9858	Up	7.56626e-12
101104056	SOSTDC1	1832	0	182	0.001	4.02921	3.63358e-55	11.9763	Up	3.65804e-54
101104380	HOXD11	964	0	80	0.001	3.36579	1.17908e-24	11.7167	Up	6.46845e-24
100233164	-	2103	0	157	0.001	3.02785	1.09288e-47	11.5641	Up	9.80882e-47
101101869	MYL1	1159	0	70	0.001	2.44956	1.15568e-21	11.2583	Up	5.82629e-21
101106707	CDH8	4952	0	282	0.001	2.30963	4.44004e-85	11.1734	Up	6.51379e-84
101108605	NMB	634	0	32	0.001	2.04708	2.69002e-10	10.9994	Up	8.46258e-10
101107434	-	3406	0	161	0.001	1.91715	6.9511e-49	10.9047	Up	6.34711e-48
101112468	EPYC	1518	0	70	0.001	1.87025	1.15568e-21	10.869	Up	5.82449e-21
101104026	S100A8	377	0	17	0.001	1.82887	8.25466e-06	10.8367	Up	1.92369e-05
101105882	S100G	459	0	19	0.001	1.67886	2.0818e-06	10.7133	Up	5.08486e-06
442994	OMYHC2X	5988	0	242	0.001	1.63911	4.09794e-73	10.6787	Up	5.27169e-72
100820743	-	669	0	27	0.001	1.63686	8.4218e-09	10.6767	Up	2.41073e-08
101101982	KIAA1024L	573	0	23	0.001	1.62797	1.3241e-07	10.6689	Up	3.51205e-07
101120619	TH	972	0	39	0.001	1.62732	2.16696e-12	10.6683	Up	7.56464e-12
101118963	LOC101118963	1056	0	42	0.001	1.61309	2.7445e-13	10.6556	Up	1.00207e-12
101106338	KCNS2	3108	0	113	0.001	1.47459	1.58588e-34	10.5261	Up	1.11175e-33
101109898	EEF1A2	1593	0	56	0.001	1.42576	1.78094e-17	10.4775	Up	7.69961e-17
101118478	LOC101118478	1051	0	35	0.001	1.35064	3.40698e-11	10.3994	Up	1.12387e-10
101105498	ARL10	852	0	28	0.001	1.33289	4.22936e-09	10.3803	Up	1.23494e-08
101109774	OPN1LW	1318	0	41	0.001	1.26166	5.46502e-13	10.3011	Up	1.96806e-12
443018	5HT2A	2706	0	82	0.001	1.22902	2.9736e-25	10.2633	Up	1.66381e-24
101120418	WISP1	888	0	26	0.001	1.1875	1.677e-08	10.2137	Up	4.71186e-08
101106091	KRT222	681	0	19	0.001	1.13157	2.0818e-06	10.1441	Up	5.08715e-06
101104310	LRRC72	1005	0	28	0.001	1.12997	4.22936e-09	10.1421	Up	1.23516e-08
101106377	PDZK1IP1	682	0	19	0.001	1.12991	2.0818e-06	10.142	Up	5.0841e-06
101122212	TNNT1	763	0	20	0.001	1.06311	1.04547e-06	10.0541	Up	2.61191e-06
101122997	C1H21orf62	657	0	16	0.001	0.987709	1.64372e-05	9.94794	Up	3.7402e-05
101108049	BMP3	1461	0	35	0.001	0.97161	3.40698e-11	9.92423	Up	1.12364e-10
101107486	LOC101107486	1678	0	38	0.001	0.918472	4.315e-12	9.84309	Up	1.48658e-11
101106473	VSTM5	531	0	12	0.001	0.91656	0.000258432	9.84009	Up	0.000524295
443471	OMYHC2A	6037	0	135	0.001	0.906957	4.16314e-41	9.82489	Up	3.29393e-40
101107769	NKAIN1	729	0	16	0.001	0.890157	1.64372e-05	9.79792	Up	3.73916e-05
101110120	CHRNA1	1371	0	30	0.001	0.887479	1.06664e-09	9.79357	Up	3.23805e-09
101110285	C1H1orf110	891	0	19	0.001	0.864869	2.0818e-06	9.75634	Up	5.08562e-06
101111233	LOC101111233	973	0	20	0.001	0.833665	1.04547e-06	9.70332	Up	2.61111e-06
101111534	-	1300	0	26	0.001	0.811156	1.677e-08	9.66384	Up	4.71267e-08
100135686	CLEC4E	639	0	12	0.001	0.761649	0.000258432	9.57298	Up	0.000524556
101111896	C12H1orf186	891	0	14	0.001	0.637272	6.5176e-05	9.31576	Up	0.000140312
101104163	SHISA6	851	0	13	0.001	0.619567	0.000129783	9.27512	Up	0.000271231
101101873	ATP2B3	3819	0	58	0.001	0.61596	4.4915e-18	9.26669	Up	1.99474e-17
100196904	-	791	0	12	0.001	0.615289	0.000258432	9.26512	Up	0.000524883
101104704	UPK1B	1130	0	17	0.001	0.610161	8.25466e-06	9.25305	Up	1.92341e-05
101115078	CLCA2	3203	0	48	0.001	0.607797	4.40236e-15	9.24745	Up	1.75224e-14
101123194	LOC101123194	874	0	13	0.001	0.603262	0.000129783	9.23664	Up	0.000271161
101113084	DNAI2	2067	0	30	0.001	0.588647	1.06664e-09	9.20126	Up	3.23745e-09
101117674	LOC101117674	849	0	12	0.001	0.573255	0.000258432	9.16303	Up	0.000524686
101108107	STMN4	1215	0	17	0.001	0.567475	8.25466e-06	9.14841	Up	1.92396e-05
101120673	KCNQ3	2514	0	35	0.001	0.564647	3.40698e-11	9.14121	Up	1.12341e-10
101111723	-	5981	0	83	0.001	0.562832	1.49332e-25	9.13656	Up	8.43078e-25
101110282	TBX15	3522	0	47	0.001	0.541231	8.76628e-15	9.0801	Up	3.44293e-14
101113506	METTL21C	1352	0	18	0.001	0.539971	4.14544e-06	9.07674	Up	9.89551e-06
101109024	LOC101109024	1779	0	23	0.001	0.524356	1.3241e-07	9.0344	Up	3.51148e-07
101113823	PPYR1	1134	0	14	0.001	0.500713	6.5176e-05	8.96784	Up	0.000140349
101112939	MAPK4	1695	0	19	0.001	0.45463	2.0818e-06	8.82855	Up	5.08638e-06
101109484	GLRB	3769	0	42	0.001	0.451957	2.7445e-13	8.82004	Up	1.00185e-12
101110863	DPEP2	1467	0	16	0.001	0.442348	1.64372e-05	8.78904	Up	3.74125e-05
101108443	CLSTN2	2971	0	30	0.001	0.409537	1.06664e-09	8.67785	Up	3.23685e-09
101108478	PHF21B	1494	0	15	0.001	0.407207	3.2731e-05	8.66962	Up	7.25333e-05
101113628	CNTN3	3848	0	37	0.001	0.389979	8.5923e-12	8.60725	Up	2.92127e-11
101113348	CNTN2	3075	0	29	0.001	0.382496	2.12396e-09	8.5793	Up	6.32878e-09
101105401	NR1H4	1850	0	16	0.001	0.35077	1.64372e-05	8.45438	Up	3.73968e-05
101111962	LOC101111962	1741	0	15	0.001	0.349435	3.2731e-05	8.44888	Up	7.25235e-05
101115573	LOC101115573	1425	0	12	0.001	0.341539	0.000258432	8.41591	Up	0.000524752
100820749	GATA4	2285	0	18	0.001	0.319492	4.14544e-06	8.31964	Up	9.89696e-06
101120975	BTLA	1655	0	13	0.001	0.318581	0.000129783	8.31552	Up	0.000271127
101104339	GUCY1A2	2883	0	22	0.001	0.309494	2.63664e-07	8.27377	Up	6.84309e-07
101122409	LOC101122409	2267	0	17	0.001	0.304139	8.25466e-06	8.24859	Up	1.92286e-05
101113319	KRT80	2161	0	16	0.001	0.300289	1.64372e-05	8.23021	Up	3.73759e-05
101107837	SLC44A5	2403	0	17	0.001	0.286926	8.25466e-06	8.16453	Up	1.92314e-05
101112819	NDST4	2619	0	18	0.001	0.278748	4.14544e-06	8.12282	Up	9.89841e-06
101113970	NPAS4	3295	0	22	0.001	0.270796	2.63664e-07	8.08106	Up	6.842e-07
101102325	HHIPL2	2419	0	16	0.001	0.268262	1.64372e-05	8.0675	Up	3.74072e-05
101112688	SPTA1	7244	0	47	0.001	0.263144	8.76628e-15	8.03971	Up	3.4421e-14
101110508	ACSBG2	2004	0	13	0.001	0.263099	0.000129783	8.03946	Up	0.000271196
101113141	FAM178B	2019	0	13	0.001	0.261145	0.000129783	8.02871	Up	0.000271092
101118168	IL22RA1	1884	0	12	0.001	0.25833	0.000258432	8.01307	Up	0.000524425
101118431	BPIFC	2189	0	12	0.001	0.222336	0.000258432	7.7966	Up	0.000524621
101113794	-	3798	0	20	0.001	0.213574	1.04547e-06	7.7386	Up	2.61151e-06
101113349	ANGPTL7	2351	0	12	0.001	0.207016	0.000258432	7.6936	Up	0.00052449
101112540	PTCHD1	2749	0	14	0.001	0.206551	6.5176e-05	7.69036	Up	0.000140331
101111648	SLC39A12	2542	0	12	0.001	0.191461	0.000258432	7.58091	Up	0.00052436
101113666	ABCG8	2560	0	12	0.001	0.190115	0.000258432	7.57073	Up	0.000524948
101110483	LOC101110483	4476	0	20	0.001	0.181223	1.04547e-06	7.50163	Up	2.61231e-06
101116873	SYCP2L	2763	0	12	0.001	0.176147	0.000258432	7.46063	Up	0.000524817
101106266	F2RL1	3022	0	12	0.001	0.16105	0.000258432	7.33137	Up	0.000524229
101123470	UNC13C	8620	0	33	0.001	0.155268	1.35091e-10	7.27861	Up	4.31736e-10
101103643	HAPLN1	4858	0	18	0.001	0.150276	4.14544e-06	7.23147	Up	9.89406e-06
101122057	CRABP1	750	1	129	0.0545535	6.97594	1.70554e-37	6.99857	Up	1.27341e-36
101117689	ITGA8	4110	33	4095	0.328515	40.4098	0	6.9426	Up	0
101113097	DSCAML1	6042	0	16	0.001	0.107402	1.64372e-05	6.74688	Up	3.73863e-05
101112962	LOC101112962	726	13	1403	0.73264	78.3782	0	6.74121	Up	0
101111554	ACTC1	1275	4	404	0.128361	12.8513	1.01497e-113	6.64556	Up	1.86505e-112
101112715	KERA	2144	8	782	0.152668	14.793	1.6908e-218	6.59837	Up	5.46792e-217
101117928	HTR4	2915	2	174	0.0280721	2.42095	3.50694e-49	6.43029	Up	3.21845e-48
101121143	-	8247	0	16	0.001	0.0786861	1.64372e-05	6.29804	Up	3.73811e-05
101116855	NKD1	1581	2	155	0.0517585	3.97625	1.34915e-43	6.26347	Up	1.12768e-42
101121536	BFSP1	2428	2	148	0.0337027	2.47222	1.53017e-41	6.1968	Up	1.22436e-40
101121944	-	4032	5	323	0.050738	3.24905	2.33718e-88	6.00081	Up	3.54031e-87
101104991	FBN2	10276	6	384	0.0238897	1.51559	1.01014e-104	5.98735	Up	1.74594e-103
101117308	DES	2264	634	36173	11.4577	648.011	0	5.82163	Up	0
101110051	FOXP2	3050	2	108	0.0268296	1.43614	7.65048e-30	5.74223	Up	4.81077e-29
442995	OMYHCS	6010	1	52	0.00680784	0.350916	7.66762e-15	5.68779	Up	3.02163e-14
101101882	-	14631	103	5020	0.288036	13.9157	0	5.59432	Up	0
101115683	PNOC	1209	3	146	0.101526	4.8978	1.48074e-39	5.59221	Up	1.14165e-38
443524	-	1316	20	936	0.62181	28.8466	1.29616e-245	5.53578	Up	4.70516e-244
101111289	RYR3	14706	8	368	0.0222576	1.01491	3.02712e-97	5.51091	Up	4.92897e-96
101113971	LOC101113971	1470	1	44	0.0278334	1.21397	1.61973e-12	5.44678	Up	5.6958e-12
101110992	DUSP27	3306	2	83	0.024752	1.01824	1.38506e-22	5.36238	Up	7.18267e-22
101120904	LOC101120904	1848	2	83	0.0442804	1.82159	1.38506e-22	5.36238	Up	7.18495e-22
443057	-	614	82	3329	5.46423	219.897	0	5.33067	Up	0
101103874	SCN3A	6000	2	81	0.0136384	0.54753	5.24104e-22	5.3272	Up	2.67618e-21
101113046	PRUNE2	9423	82	3142	0.356048	13.5236	0	5.24726	Up	0
101112654	AGPAT4	1137	1	38	0.0359851	1.35549	8.80884e-11	5.23527	Up	2.84082e-10
101111053	FRMD5	2488	7	265	0.115115	4.31986	8.72254e-69	5.22984	Up	1.06894e-67
101107257	DDX58	2832	123	4618	1.77703	66.1355	0	5.21788	Up	0
101117981	KCNJ15	1959	4	147	0.0835428	3.04339	1.4449e-38	5.18702	Up	1.09997e-37
101116584	SGCG	876	2	71	0.0934135	3.28722	3.9935e-19	5.13709	Up	1.85231e-18
101121279	RGS7	2111	2	70	0.0387637	1.34488	7.74018e-19	5.11663	Up	3.54374e-18
101105337	RGS22	3861	6	209	0.0635821	2.19544	6.27702e-54	5.10974	Up	6.18182e-53
101121119	CTNND2	3660	6	208	0.0670739	2.30492	1.21537e-53	5.10282	Up	1.19047e-52
443271	GRIA1	5863	2	69	0.0139571	0.477313	1.49964e-18	5.09587	Up	6.79151e-18
101120204	SAA1	511	2	68	0.160137	5.39712	2.90442e-18	5.07481	Up	1.29803e-17
101115936	SLC35F3	1959	1	34	0.0208857	0.703913	1.24987e-09	5.07481	Up	3.76833e-09
443053	-	3454	7	233	0.08292	2.73595	1.35161e-59	5.04418	Up	1.44838e-58
101105924	OSR2	1887	6	199	0.130096	4.27716	4.6203e-51	5.03901	Up	4.36811e-50
100270715	-	684	4	130	0.23927	7.70835	1.0923e-33	5.00971	Up	7.52784e-33
101113635	DDAH1	3866	22	704	0.232833	7.38559	3.36942e-176	4.98735	Up	9.00298e-175
101122716	CDH4	2646	1	32	0.015463	0.490495	4.68808e-09	4.98735	Up	1.36473e-08
101107662	ACTA1	1515	29	923	0.783193	24.7095	2.47952e-230	4.97955	Up	8.4371e-229
443433	-	1002	4	127	0.163334	5.14056	7.88054e-33	4.97603	Up	5.31203e-32
101109915	OAS2	3082	426	13500	5.65536	177.654	0	4.97331	Up	0
443135	PTH-RP	1326	11	338	0.339416	10.3383	7.81316e-85	4.92879	Up	1.1452e-83
101108953	PDE4D	3352	21	643	0.25633	7.78003	5.58136e-160	4.9237	Up	1.38675e-158
101117488	PDZRN4	3012	16	469	0.217345	6.31527	2.7254e-116	4.86079	Up	5.11177e-115
101103371	LRRC15	5704	2	57	0.0143461	0.405293	4.05938e-15	4.82024	Up	1.61889e-14
101123191	PNCK	1116	2	57	0.0733246	2.0715	4.05938e-15	4.82024	Up	1.61849e-14
101113454	-	2990	11	313	0.150524	4.24568	1.02998e-77	4.81793	Up	1.3978e-76
101115678	GDF10	2452	3	85	0.0500593	1.40596	5.46396e-22	4.81177	Up	2.78565e-21
101116943	SCUBE3	3905	39	1102	0.408627	11.4455	1.64708e-269	4.80785	Up	6.61225e-268
101102647	SCG5	951	2	56	0.0860465	2.38826	7.81848e-15	4.7947	Up	3.0781e-14
101121152	LYPD6	755	2	56	0.108384	3.00826	7.81848e-15	4.7947	Up	3.07885e-14
101106828	IFI6	605	496	13672	33.5436	916.539	0	4.77209	Up	0
101109248	DPP10	4849	2	55	0.0168757	0.460029	1.50501e-14	4.76871	Up	5.8433e-14
101110959	-	5103	87	2374	0.697553	18.8682	0	4.75751	Up	0
101108869	NRN1	1611	4	105	0.101589	2.64343	1.44375e-26	4.70159	Up	8.36533e-26
101115290	CCL16	1198	12	314	0.409834	10.6303	7.28478e-77	4.697	Up	9.8209e-76
101111311	-	1755	1	26	0.0233134	0.600856	2.42172e-07	4.68779	Up	6.30336e-07
100820750	GATA5	1847	4	104	0.0886088	2.28371	2.77136e-26	4.68779	Up	1.59275e-25
101116876	DKK1	744	1	26	0.0549934	1.41734	2.42172e-07	4.68779	Up	6.30235e-07
101118121	ARMC4	3135	2	50	0.0261021	0.646855	3.9413e-13	4.6312	Up	1.42913e-12
101105029	-	3849	1	24	0.0106301	0.252893	8.94046e-07	4.57231	Up	2.24254e-06
101103501	-	2526	3	71	0.0485928	1.13999	5.0405e-18	4.55213	Up	2.23066e-17
443517	-	1499	584	13792	15.9402	373.164	0	4.54907	Up	0
101102194	IFIT1	1633	247	5832	6.18863	144.846	0	4.54875	Up	0
443146	-	2494	315	7374	5.16771	119.917	0	4.53637	Up	0
101113100	C1QTNF3	3066	21	480	0.28024	6.34956	7.93854e-114	4.50192	Up	1.46039e-112
101118208	LOC101118208	1977	2	45	0.0413911	0.923167	1.01423e-11	4.4792	Up	3.43249e-11
101118760	TMEFF2	2575	2	45	0.0317787	0.708777	1.01423e-11	4.4792	Up	3.43178e-11
101112514	ANKRD55	2288	18	404	0.321885	7.16143	1.06904e-95	4.47563	Up	1.72177e-94
101121592	LGR5	3364	1	22	0.0121626	0.265241	3.28252e-06	4.44678	Up	7.90044e-06
101109187	PI15	1813	59	1298	1.33149	29.037	1.05347e-302	4.44678	Up	4.79623e-301
101108695	MLIP	1289	3	65	0.0952252	2.04519	2.44738e-16	4.42475	Up	1.0189e-15
101122302	MPZL2	2482	2	43	0.0329695	0.702653	3.69702e-11	4.41361	Up	1.2161e-10
101123485	KCNG1	1584	13	278	0.335793	7.1181	1.15996e-65	4.40585	Up	1.3631e-64
101104496	GCNT4	1365	4	85	0.119898	2.52558	6.1934e-21	4.39674	Up	3.04605e-20
101103235	PRDM6	2556	12	254	0.19209	4.03039	5.46464e-60	4.39107	Up	5.90638e-59
101108471	NTS	1203	36	756	1.22439	25.4877	2.68232e-175	4.37966	Up	7.15534e-174
101116238	SBSPON	1261	33	683	1.07074	21.9675	4.89518e-158	4.35869	Up	1.2016e-156
101105542	S100A1	733	2	41	0.111637	2.26858	1.34266e-10	4.3449	Up	4.29182e-10
101104968	FGF16	702	1	20	0.0582836	1.15549	1.19747e-05	4.30927	Up	2.754e-05
101103941	GPR35	834	1	20	0.0490589	0.972609	1.19747e-05	4.30927	Up	2.75362e-05
101110181	-	615	58	1152	3.85866	75.9717	5.07726e-263	4.29929	Up	1.97034e-261
101112701	ADAMDEC1	2131	4	78	0.0767998	1.48452	5.55226e-19	4.27275	Up	2.55928e-18
101117258	SERPINF2	1600	11	211	0.281291	5.34856	4.98572e-49	4.24901	Up	4.56786e-48
101117703	LOC101117703	752	2	38	0.108817	2.04946	9.22148e-10	4.23527	Up	2.81568e-09
101102953	AKNAD1	2361	1	19	0.0173296	0.326386	2.28086e-05	4.23527	Up	5.12204e-05
101121066	SFRP1	814	19	356	0.955021	17.7378	2.64502e-81	4.21515	Up	3.7488e-80
101114256	ACTG2	1327	582	10743	17.9447	328.344	0	4.19358	Up	0
101119165	-	2899	11	203	0.155249	2.84002	8.18536e-47	4.19325	Up	7.25072e-46
101116221	-	2286	3	55	0.0536944	0.9758	1.5004e-13	4.18374	Up	5.57825e-13
101115013	RSAD2	2537	199	3582	3.20934	57.2637	0	4.15727	Up	0
101104903	GALNTL5	1347	1	18	0.030375	0.541975	4.33544e-05	4.15727	Up	9.50287e-05
101118843	RSPO1	807	1	18	0.0507003	0.904635	4.33544e-05	4.15727	Up	9.50159e-05
101115274	B4GALNT3	3797	1	18	0.0107756	0.192268	4.33544e-05	4.15727	Up	9.50415e-05
101123159	LOC101123159	3147	258	4625	3.35434	59.6059	0	4.15136	Up	0
101102171	-	2475	2	35	0.0330627	0.573545	6.2676e-09	4.11663	Up	1.81159e-08
101114628	CCL1	195	3	52	0.629463	10.8154	1.01318e-12	4.10282	Up	3.60092e-12
780504	KIT	5249	91	1569	0.70933	12.1233	0	4.09518	Up	0
101110465	SLC6A17	2900	15	257	0.21163	3.59426	7.30188e-58	4.08608	Up	7.63395e-57
101102915	GRIN2C	2952	1	17	0.0138601	0.233565	8.22208e-05	4.07481	Up	0.000175179
101119396	LTB4R2	408	1	17	0.100282	1.68991	8.22208e-05	4.07481	Up	0.000175156
101108067	SUSD4	2915	4	67	0.0561442	0.932203	6.1171e-16	4.05343	Up	2.50383e-15
101113649	CLDN11	615	29	477	1.92933	31.457	5.0515e-105	4.02721	Up	8.74038e-104
100125352	-	1672	135	2219	3.30355	53.8264	0	4.02622	Up	0
101116383	FOXD4L1	1215	1	16	0.033675	0.534094	0.000155541	3.98735	Up	0.00032291
101111965	LOC101111965	1449	2	32	0.0564736	0.895686	4.20856e-08	3.98735	Up	1.15228e-07
101119120	LOC101119120	266	2	32	0.307632	4.87913	4.20856e-08	3.98735	Up	1.15248e-07
101121216	LOC101121216	572	75	1186	5.36474	84.0936	5.6621e-256	3.97042	Up	2.12642e-254
101102907	LOC101102907	1484	5	78	0.137854	2.13174	4.70496e-18	3.95082	Up	2.08727e-17
101114409	-	6457	4666	71858	29.5663	451.355	0	3.93224	Up	0
101108696	LOC101108696	825	39	598	1.93417	29.3983	7.95794e-129	3.92594	Up	1.61326e-127
100170113	-	2585	16	244	0.253246	3.82828	2.1802e-53	3.91808	Up	2.12912e-52
101113830	-	1971	15	226	0.311378	4.65046	2.15102e-49	3.90063	Up	1.983e-48
443539	-	978	1	15	0.0418355	0.622052	0.00029343	3.89424	Up	0.000592494
101116675	CACNG7	1084	1	15	0.0377446	0.561224	0.00029343	3.89424	Up	0.000592421
101118217	KCNA4	4369	2	30	0.0187297	0.278492	1.48632e-07	3.89424	Up	3.92826e-07
101107858	SFRP4	1412	56	837	1.6227	24.0417	2.26526e-178	3.88907	Up	6.10272e-177
101122744	EPHA3	5802	119	1774	0.839176	12.4008	0	3.88532	Up	0
101102413	HP	1350	872	12794	26.4281	384.368	0	3.86234	Up	0
101119433	-	3645	2	29	0.02245	0.322682	2.78592e-07	3.84533	Up	7.22477e-07
101119373	GPR143	1032	6	87	0.237879	3.41912	1.26164e-19	3.84533	Up	5.94492e-19
101117452	HHATL	1887	2	29	0.0433652	0.623305	2.78592e-07	3.84533	Up	7.22363e-07
101113095	SCN3B	977	4	58	0.167513	2.40773	1.75916e-13	3.84533	Up	6.50614e-13
101112891	LOC101112891	1158	267	3847	9.43379	134.737	0	3.83617	Up	0
101109104	FAM216B	1436	5	72	0.142462	2.03354	2.01642e-16	3.83534	Up	8.42277e-16
101103655	-	1086	116	1629	4.37031	60.8367	0	3.79914	Up	0
101107228	CAV3	914	4	56	0.17906	2.48494	6.12562e-13	3.7947	Up	2.20012e-12
101109259	WIF1	2149	2	28	0.0380783	0.52844	5.21204e-07	3.7947	Up	1.32965e-06
101118136	ASPHD2	1175	19	265	0.661606	9.14708	1.99301e-56	3.78927	Up	2.04174e-55
101106389	EPHB3	3682	17	232	0.188907	2.55552	2.87784e-49	3.75786	Up	2.64557e-48
101112583	-	2568	185	2511	2.94754	39.6576	0	3.75001	Up	0
100381246	-	618	7	95	0.46344	6.23461	6.2147e-21	3.74985	Up	3.05561e-20
100422801	-	528	17	225	1.31734	17.2831	2.17382e-47	3.71366	Up	1.94143e-46
101116406	NT5E	3559	66	872	0.758752	9.93717	4.4204e-179	3.71114	Up	1.1988e-177
101116788	LIPH	1472	5	66	0.138978	1.81849	8.38358e-15	3.70981	Up	3.2958e-14
101105592	JPH2	1392	23	300	0.67604	8.7409	2.05506e-62	3.6926	Up	2.29893e-61
101104413	-	3114	27	352	0.354755	4.58457	5.88824e-73	3.69189	Up	7.56284e-72
100500781	VIPR2	1779	3	39	0.0689968	0.889125	3.5545e-09	3.68779	Up	1.04293e-08
101108981	SLC29A4	1308	2	26	0.0625613	0.806195	1.81307e-06	3.68779	Up	4.44982e-06
101111037	FMOD	2864	198	2542	2.82863	35.9979	0	3.66974	Up	0
101105217	GRB14	2590	65	834	1.02683	13.0599	8.97768e-170	3.66888	Up	2.31165e-168
101113312	-	3558	2	25	0.0229989	0.284976	3.37026e-06	3.6312	Up	8.10444e-06
101106491	ITGB1BP2	1226	4	50	0.133491	1.65407	2.51654e-11	3.6312	Up	8.3623e-11
101103321	HERC6	2979	103	1287	1.41465	17.5219	8.73042e-259	3.63064	Up	3.33249e-257
101103683	-	1452	59	733	1.66253	20.4744	7.1999e-148	3.62237	Up	1.67405e-146
101107276	-	1061	6	74	0.231377	2.82872	3.9395e-16	3.61184	Up	1.62474e-15
101122837	TTN	104306	9	111	0.00353034	0.0431606	1.44886e-23	3.61184	Up	7.72742e-23
101102067	PLN	2617	715	8628	11.1786	133.715	0	3.58036	Up	0
101119731	LOC101119731	1806	71	853	1.60851	19.156	6.95958e-170	3.574	Up	1.79484e-168
101105483	LOC101105483	541	2	24	0.151257	1.79924	6.24952e-06	3.57231	Up	1.47134e-05
101109538	PRSS57	915	3	36	0.134148	1.59572	2.26024e-08	3.57231	Up	6.30276e-08
101111375	HTR1B	1416	2	24	0.0577897	0.68742	6.24952e-06	3.57231	Up	1.47113e-05
101106577	LOC101106577	1512	22	264	0.595326	7.08152	1.17148e-53	3.57231	Up	1.14816e-52
101120046	LOC101120046	3549	2	24	0.0230573	0.274271	6.24952e-06	3.57231	Up	1.47092e-05
443078	NOS2	4187	42	495	0.410421	4.79487	1.20096e-98	3.54631	Up	1.9653e-97
101122131	DKK3	2429	346	4077	5.82817	68.075	0	3.54601	Up	0
101112936	LOC101112936	2081	286	3362	5.62312	65.5239	0	3.54258	Up	0
101121899	IFIT3	2008	237	2773	4.82912	56.0093	0	3.53583	Up	0
101108878	LOC101108878	1890	5	58	0.108241	1.24463	1.14103e-12	3.5234	Up	4.04562e-12
101115616	COL28A1	3444	32	368	0.380164	4.3337	3.94768e-73	3.51091	Up	5.08642e-72
101110876	SEC14L2	2676	4	46	0.0611586	0.697182	2.91858e-10	3.51091	Up	9.16393e-10
101108913	-	1134	2	23	0.0721607	0.822601	1.15582e-05	3.51091	Up	2.66122e-05
101106243	LOC101106243	1647	7	79	0.173895	1.94539	1.13708e-16	3.48377	Up	4.7939e-16
101111507	LOC101111507	1877	66	732	1.43868	15.8169	5.24146e-142	3.45865	Up	1.15603e-140
101103771	S100A12	432	3	33	0.284133	3.09816	1.4133e-07	3.44678	Up	3.74134e-07
101119248	FAM180B	795	7	77	0.360259	3.92824	3.81738e-16	3.44678	Up	1.57478e-15
101120081	SPOCK1	1176	2	22	0.0695835	0.758734	2.13162e-05	3.44678	Up	4.79548e-05
101103537	PDE11A	1744	2	22	0.046921	0.511623	2.13162e-05	3.44678	Up	4.79747e-05
101106908	-	4671	2	22	0.0175188	0.191024	2.13162e-05	3.44678	Up	4.79615e-05
101105034	CDCP1	2451	2	22	0.0333865	0.364044	2.13162e-05	3.44678	Up	4.79681e-05
101112437	-	3153	21	229	0.272508	2.94568	3.1061e-45	3.43423	Up	2.66454e-44
101115321	C2	2559	82	890	1.31107	14.1057	6.31802e-171	3.42746	Up	1.65028e-169
101109448	DDIT4L	582	5	54	0.351504	3.76309	1.29316e-11	3.4203	Up	4.35659e-11
101115334	-	4623	30	323	0.26551	2.83369	6.83116e-63	3.41585	Up	7.7213e-62
101111044	MYBPC2	3556	8	86	0.0920475	0.980869	9.53256e-18	3.41361	Up	4.17216e-17
101120262	-	1176	7	75	0.243542	2.58659	1.27639e-15	3.40881	Up	5.16354e-15
101113683	PERP	2043	14	150	0.280378	2.97781	6.1855e-30	3.40881	Up	3.9016e-29
101105243	CXCL14	1543	8	85	0.212133	2.23423	1.7403e-17	3.39674	Up	7.5319e-17
101119613	KIAA1045	1293	4	42	0.126574	1.31742	3.30126e-09	3.37966	Up	9.71074e-09
101118836	-	2472	2	21	0.0331028	0.344544	3.91922e-05	3.37966	Up	8.61488e-05
101112012	KCNA2	3046	6	63	0.0805944	0.838851	3.15086e-13	3.37966	Up	1.14839e-12
101106552	BEND6	2194	2	21	0.0372973	0.388201	3.91922e-05	3.37966	Up	8.61605e-05
101112990	ITGBL1	1573	120	1251	3.1213	32.2554	6.46692e-236	3.36932	Up	2.26676e-234
443122	-	1152	6	62	0.213099	2.1828	5.74526e-13	3.35658	Up	2.0667e-12
101112476	CCDC136	3432	21	217	0.250355	2.56441	4.1498e-42	3.35658	Up	3.35005e-41
XR_173500.1	-	743	108	1110	5.94728	60.591	2.1875e-208	3.3488	Up	6.72718e-207
101121528	DHX58	2478	175	1795	2.88948	29.379	0	3.3459	Up	0
101123419	LOC101123419	3285	573	5854	7.13679	72.2756	0	3.34016	Up	0
101112016	NLGN1	4980	5	51	0.0410794	0.415351	7.8699e-11	3.33784	Up	2.54507e-10
101106331	SPESP1	1331	2	20	0.0614802	0.609433	7.18222e-05	3.30927	Up	0.000153949
101108995	XIRP2	10662	2	20	0.00767494	0.0760791	7.18222e-05	3.30927	Up	0.000153969
101116343	LOC101116343	821	2	20	0.0996714	0.988009	7.18222e-05	3.30927	Up	0.000153929
101102773	MFI2	2352	6	60	0.104375	1.03464	1.90261e-12	3.30927	Up	6.65749e-12
101110549	LOC101110549	4771	2	20	0.0171516	0.170018	7.18222e-05	3.30927	Up	0.00015399
101123672	C4A	3940	2068	20200	21.4752	207.936	0	3.27539	Up	0
101122701	GRIK2	4751	12	117	0.103343	0.998792	7.4864e-23	3.27275	Up	3.90967e-22
101119957	CCL21	928	303	2951	13.3591	128.972	0	3.27116	Up	0
101117600	CLEC10A	1196	14	136	0.478939	4.61192	2.6362e-26	3.26745	Up	1.51614e-25
101106371	CACNA1D	6633	26	250	0.160379	1.52864	5.80114e-47	3.25269	Up	5.15555e-46
101102383	CLEC4F	2001	9	86	0.184026	1.74311	5.12532e-17	3.24369	Up	2.18342e-16
101106846	NPY5R	1712	9	86	0.215091	2.03737	5.12532e-17	3.24369	Up	2.18285e-16
101116418	PTGIS	1903	199	1899	4.27856	40.4725	0	3.24175	Up	0
101115999	CSRP3	971	2	19	0.0842742	0.793613	0.000131147	3.23527	Up	0.000273836
101123499	CHRNB4	1494	3	28	0.0821588	0.760119	2.86644e-06	3.20974	Up	6.92457e-06
101112452	NEFM	3182	6	56	0.0771498	0.713776	2.0513e-11	3.20974	Up	6.84705e-11
101121820	LOC101121820	1509	25	231	0.677851	6.20865	8.18074e-43	3.19524	Up	6.71051e-42
101110896	NME9	1167	6	55	0.21036	1.91146	3.70288e-11	3.18374	Up	1.21778e-10
101103283	-	3489	2	18	0.0234538	0.209241	0.000238538	3.15727	Up	0.000486539
101115477	-	15369	3	27	0.00798655	0.0712512	5.19122e-06	3.15727	Up	1.23054e-05
101122423	WNT4	1860	2	18	0.0439947	0.392495	0.000238538	3.15727	Up	0.0004866
101111264	LOC101111264	542	2	18	0.150978	1.34694	0.000238538	3.15727	Up	0.000486478
101116271	CCDC19	1859	5	45	0.110046	0.981765	2.78802e-09	3.15727	Up	8.23373e-09
101121856	LOC101121856	471	3	27	0.260606	2.32497	5.19122e-06	3.15727	Up	1.23036e-05
101120045	SHOX2	966	10	90	0.423552	3.77868	2.42206e-17	3.15727	Up	1.04327e-16
101103890	MEI1	5682	11	99	0.0792091	0.706656	6.03588e-19	3.15727	Up	2.77671e-18
101106501	LOC101106501	887	8	72	0.36902	3.29218	3.96038e-14	3.15727	Up	1.50959e-13
101121685	BVES	1337	2	18	0.0612043	0.546029	0.000238538	3.15727	Up	0.000486721
101115732	LOC101115732	2820	2	18	0.0290178	0.25888	0.000238538	3.15727	Up	0.000486661
101108132	GPR151	1444	3	27	0.0850037	0.758352	5.19122e-06	3.15727	Up	1.23018e-05
101123461	-	5562	5	45	0.0367809	0.328137	2.78802e-09	3.15727	Up	8.23224e-09
101102720	DGKB	3945	4	36	0.0414855	0.370109	1.18627e-07	3.15727	Up	3.15571e-07
443369	-	2035	20	179	0.402114	3.56749	4.5467e-33	3.14923	Up	3.08264e-32
101119740	LOC101119740	2109	11	98	0.213403	1.88462	1.0841e-18	3.14262	Up	4.93844e-18
101112521	LOC101112521	3153	34	302	0.441203	3.8847	1.37311e-54	3.13829	Up	1.36799e-53
101121762	LOC101121762	1069	20	177	0.765484	6.71537	1.46149e-32	3.13302	Up	9.81899e-32
101104729	PPFIA2	5370	5	44	0.038096	0.332317	5.0198e-09	3.12485	Up	1.45765e-08
101114861	LOC101114861	1765	14	123	0.324539	2.82641	5.50872e-23	3.12251	Up	2.88796e-22
101106732	LOC101106732	2109	9	79	0.174602	1.51923	3.1495e-15	3.1212	Up	1.26034e-14
101121534	LOC101121534	853	1319	11555	63.2673	549.408	0	3.11835	Up	0
678675	CLEC6A	1056	4	35	0.154981	1.34424	2.13814e-07	3.11663	Up	5.58397e-07
101104655	-	7742	406	3531	2.14564	18.4977	0	3.10787	Up	0
101108597	KCNN4	1263	3	26	0.0971855	0.834919	9.37244e-06	3.10282	Up	2.17485e-05
442998	-	2869	42	362	0.598966	5.11743	2.85786e-64	3.09487	Up	3.29655e-63
101109471	CCDC3	2410	308	2618	5.22898	44.0582	0	3.07481	Up	0
101114354	STK32A	1756	2	17	0.0466003	0.392644	0.00043202	3.07481	Up	0.000857046
101123561	FBXL22	906	22	187	0.993523	8.3712	9.93212e-34	3.07481	Up	6.85367e-33
101115980	KCNT2	3297	2	17	0.0248196	0.209124	0.00043202	3.07481	Up	0.000857151
101107460	ANGPT4	1425	101	853	2.89995	24.2778	8.45368e-148	3.06554	Up	1.95998e-146
101116372	ACTN2	4693	74	624	0.645156	5.39273	1.63735e-108	3.06329	Up	2.91027e-107
101105481	LOC101105481	1077	5	42	0.189949	1.58164	1.61712e-08	3.05773	Up	4.55144e-08
101113171	CPT1C	2552	50	420	0.801628	6.67487	1.8721e-73	3.05773	Up	2.42361e-72
101112589	TNNC2	540	5	42	0.378844	3.15449	1.61712e-08	3.05773	Up	4.55066e-08
101121051	ACTA2	1397	5466	45792	160.087	1329.44	0	3.05388	Up	0
100037695	LOC100037695	2209	30	251	0.55566	4.60842	1.89016e-44	3.052	Up	1.60373e-43
101118933	FNDC4	1325	46	383	1.42045	11.7235	7.41982e-67	3.04498	Up	8.87927e-66
101114931	TPM2	2131	2729	22664	52.3967	431.348	0	3.0413	Up	0
101106981	CD101	3063	19	157	0.253799	2.07887	3.38412e-28	3.03404	Up	2.04439e-27
101115189	-	991	17	140	0.701874	5.72966	2.93582e-25	3.02917	Up	1.64323e-24
101123586	RTL1	4002	69	568	0.705433	5.75633	7.79716e-98	3.02857	Up	1.27341e-96
101112662	PROX1	8083	141	1158	0.713724	5.81046	2.0752e-197	3.02521	Up	6.1386e-196
101104094	WSCD2	2766	17	139	0.251467	2.03815	5.22198e-25	3.01882	Up	2.89599e-24
101108073	-	522	7	57	0.54867	4.42872	5.34368e-11	3.01288	Up	1.74263e-10
101123341	SH3BGR	1223	362	2939	12.1106	97.4647	0	3.00861	Up	0
101102763	LOC101102763	2359	9	73	0.156098	1.25507	1.02532e-13	3.00725	Up	3.84264e-13
101117247	-	4344	70	567	0.659313	5.2938	6.29684e-97	3.00527	Up	1.02325e-95
101120390	-	8173	11174	89678	55.9385	445.019	0	2.99195	Up	0
101109916	-	2870	7	56	0.0997929	0.791372	9.51604e-11	2.98735	Up	3.06647e-10
101113128	COL4A6	5294	69	552	0.533272	4.22892	7.48744e-94	2.98735	Up	1.18945e-92
443361	NPY1R	1594	86	688	2.20746	17.5055	1.49279e-116	2.98735	Up	2.80959e-115
101111152	ELN	1866	905	7238	19.8436	157.319	0	2.98695	Up	0
101103957	LOC101103957	451	54	431	4.89893	38.7592	1.45613e-73	2.984	Up	1.89111e-72
101121631	NTRK3	3401	75	594	0.902274	7.0836	2.23354e-100	2.97285	Up	3.72234e-99
101106824	HOXD10	1768	24	190	0.555409	4.35859	3.64498e-33	2.97224	Up	2.4754e-32
101113499	NOX5	2244	29	228	0.52876	4.12084	2.26068e-39	2.96225	Up	1.74052e-38
101114775	DPYSL3	2705	1011	7915	15.2921	118.675	0	2.95615	Up	0
101112535	DZIP1L	2926	48	373	0.671198	5.17022	4.5646e-63	2.94541	Up	5.18817e-62
101108165	-	2964	8	62	0.110432	0.848375	1.30802e-11	2.94154	Up	4.40392e-11
101102401	TRPC4	3197	13	100	0.166374	1.26862	7.0237e-18	2.93076	Up	3.08736e-17
101112706	COL4A5	6546	218	1673	1.36259	10.3656	4.1823e-275	2.92738	Up	1.73013e-273
101118212	CHST6	1555	6	46	0.157872	1.19978	6.95368e-09	2.92594	Up	2.00102e-08
101109080	LOC101109080	718	116	889	6.61024	50.2171	5.8917e-147	2.9254	Up	1.35252e-145
100302624	KCNMB1	2255	215	1641	3.901	29.5146	3.8722e-269	2.91951	Up	1.55069e-267
101107180	C3H12orf69	727	8	61	0.450235	3.40306	2.3162e-11	2.91808	Up	7.71704e-11
101117410	ART4	984	59	449	2.45324	18.5066	8.2359e-75	2.91527	Up	1.08256e-73
101111072	MTMR7	3008	23	174	0.312848	2.3461	7.5904e-30	2.90673	Up	4.77483e-29
101120392	LOC101120392	471	115	865	9.98989	74.4851	1.07915e-141	2.89841	Up	2.37369e-140
100820746	-	1739	4	30	0.0941118	0.699674	3.90432e-06	2.89424	Up	9.3336e-06
101105176	-	3021	98	730	1.32727	9.80046	2.90034e-119	2.88439	Up	5.58778e-118
101113249	FGF14	3728	7	52	0.0768256	0.56572	9.39314e-10	2.88043	Up	2.8638e-09
101109341	LOC101109341	1851	7	52	0.15473	1.13939	9.39314e-10	2.88043	Up	2.86434e-09
101102086	MRVI1	6332	575	4262	3.71544	27.299	0	2.87724	Up	0
101123641	KLF5	2925	27	199	0.377678	2.75932	1.71791e-33	2.86908	Up	1.17549e-32
101103500	FOXC2	972	14	103	0.589312	4.29779	5.36788e-18	2.86649	Up	2.37103e-17
101113497	CIDEB	1182	20	147	0.692303	5.04399	4.38934e-25	2.86509	Up	2.4417e-24
101108117	KRT18	1259	9	66	0.292483	2.12614	5.59292e-12	2.86181	Up	1.9147e-11
100170325	-	2141	3	22	0.0573308	0.416754	9.61268e-05	2.86181	Up	0.000203688
101119516	NEGR1	5785	12	88	0.0848714	0.616955	1.51819e-15	2.86181	Up	6.13107e-15
101102790	COL4A3	5237	3	22	0.0234381	0.170378	9.61268e-05	2.86181	Up	0.000203715
101119395	HTRA3	1269	351	2565	11.3169	81.9785	0	2.85676	Up	0
100037684	LOC100037684	795	114	831	5.86707	42.3944	5.22344e-134	2.85316	Up	1.10855e-132
101105814	MYCN	861	4	29	0.190082	1.36606	6.91554e-06	2.84533	Up	1.62229e-05
101103679	PKHD1	12216	4	29	0.0133972	0.0962816	6.91554e-06	2.84533	Up	1.62252e-05
101123633	DKK2	2125	24	174	0.4621	3.32097	3.15366e-29	2.84533	Up	1.95369e-28
101113902	RAB26	1237	8	58	0.264609	1.90166	1.27243e-10	2.84533	Up	4.07453e-10
101116950	IGSF10	8834	189	1366	0.875363	6.27144	4.08688e-218	2.84084	Up	1.31644e-216
101113262	LRRC36	2375	38	273	0.654642	4.66201	8.54656e-45	2.83218	Up	7.27417e-44
101120424	RNF213	17076	2582	18524	6.18662	43.997	0	2.83018	Up	0
101106370	SRGAP3	3300	12	86	0.148782	1.05696	4.68406e-15	2.82865	Up	1.86118e-14
101109164	ENO2	1368	12	86	0.358904	2.54969	4.68406e-15	2.82865	Up	1.86163e-14
101114119	RASL11A	798	25	179	1.2818	9.09755	7.75554e-30	2.82731	Up	4.87495e-29
101122693	-	4433	27	193	0.249201	1.76577	4.98798e-32	2.82492	Up	3.30618e-31
101105828	MSC	1120	16	114	0.584501	4.1282	1.81809e-19	2.82024	Up	8.52016e-19
101107790	-	2991	11	78	0.150473	1.05768	1.048e-13	2.81332	Up	3.92586e-13
101104097	-	4082	124	877	1.24289	8.71367	4.43668e-139	2.80958	Up	9.65467e-138
101109455	CRISPLD1	3004	30	212	0.408606	2.86227	7.9001e-35	2.80838	Up	5.57178e-34
443017	-	4020	130	915	1.32313	9.23144	1.19404e-144	2.80261	Up	2.68807e-143
101113652	PDLIM3	1890	356	2497	7.70676	53.5835	0	2.79759	Up	0
678671	-	1110	6	42	0.221163	1.53462	6.74252e-08	2.7947	Up	1.81797e-07
101114770	SLC6A12	2010	3	21	0.0610673	0.423738	0.000170284	2.7947	Up	0.00035235
101107588	MYBPC1	4157	4	28	0.0393698	0.273182	1.22063e-05	2.7947	Up	2.80369e-05
443175	BMP7	1386	17	119	0.501845	3.48223	4.41336e-20	2.7947	Up	2.11444e-19
101118078	CXHXorf21	1338	16	112	0.489269	3.39497	5.56498e-19	2.7947	Up	2.56442e-18
101112367	LOC101112367	875	12	84	0.561121	3.89355	1.43746e-14	2.7947	Up	5.58634e-14
101117918	OLR1	819	22	153	1.09906	7.57673	2.47e-25	2.7853	Up	1.38536e-24
101102441	IFIT5	2376	787	5446	13.5523	92.962	0	2.77811	Up	0
101106511	ERP27	1378	11	76	0.326608	2.23686	3.20952e-13	2.77584	Up	1.16872e-12
101103080	-	1592	16	110	0.411207	2.80236	1.69615e-18	2.76871	Up	7.66443e-18
101109814	MFAP4	820	458	3148	22.8526	155.702	0	2.76836	Up	0
101104490	SLCO4C1	1977	6	41	0.124173	0.841107	1.18231e-07	2.75994	Up	3.1457e-07
101110495	-	1835	45	307	1.00337	6.78542	8.03468e-49	2.75759	Up	7.32833e-48
101107091	KLHL3	2201	16	109	0.297429	2.00854	2.95634e-18	2.75553	Up	1.32087e-17
101103702	LOC101103702	963	5	34	0.212436	1.43195	1.57851e-06	2.75288	Up	3.89171e-06
101104361	APOD	1097	105	706	3.91621	26.1019	3.11364e-109	2.73662	Up	5.57072e-108
101112127	VWA3B	4788	7	47	0.0598174	0.398124	1.56792e-08	2.73458	Up	4.41527e-08
101101941	IFIT2	1545	176	1181	4.66088	31.0024	2.66174e-181	2.73371	Up	7.35317e-180
101103965	LOC101103965	2017	150	1005	3.04277	20.2085	2.0015e-154	2.73151	Up	4.83296e-153
101123221	RGS18	1219	13	87	0.436338	2.89461	1.04548e-14	2.72985	Up	4.09031e-14
101119572	CCL8	829	129	861	6.36677	42.1233	2.84732e-132	2.72599	Up	5.98047e-131
780478	DLL4	3442	440	2936	5.23029	34.5955	0	2.72562	Up	0
101112006	CCDC48	903	6	40	0.271861	1.79658	2.06754e-07	2.72431	Up	5.40652e-07
101111163	SRPK3	1970	6	40	0.124615	0.823508	2.06754e-07	2.72431	Up	5.40478e-07
101110089	RAB3C	2086	3	20	0.0588424	0.388857	0.00030023	2.72431	Up	0.00060525
101119926	LOC101119926	1133	6	40	0.216673	1.43187	2.06754e-07	2.72431	Up	5.40565e-07
101103009	LYVE1	1289	196	1303	6.22138	40.9983	8.89534e-199	2.72026	Up	2.6409e-197
101119132	-	3793	1102	7324	11.8873	78.3141	0	2.71985	Up	0
101123627	CLEC4G	1288	30	199	0.952992	6.2663	1.06307e-31	2.71708	Up	6.98107e-31
XR_173404.1	-	1574	378	2507	9.82586	64.5987	0	2.71685	Up	0
101121799	-	1281	13	86	0.41522	2.72285	1.81731e-14	2.71317	Up	7.02737e-14
100422799	-	471	51	337	4.4303	29.0191	1.67474e-52	2.71152	Up	1.61232e-51
101119849	-	1614	90	590	2.28151	14.826	2.887e-90	2.70006	Up	4.43081e-89
101107751	-	918	84	550	3.74387	24.2993	3.33022e-84	2.69832	Up	4.85069e-83
101120614	LOC101120614	1257	58	377	1.88789	12.1641	5.33476e-58	2.68779	Up	5.59172e-57
101110613	DPEP3	1449	4	26	0.112947	0.727745	3.75958e-05	2.68779	Up	8.27737e-05
100190977	CKB	828	6	39	0.296486	1.91033	3.60524e-07	2.68779	Up	9.28307e-07
101118099	MEST	2036	81	525	1.62776	10.4582	5.5068e-80	2.68367	Up	7.63875e-79
101120775	LOC101120775	1103	39	252	1.44668	9.26615	3.67844e-39	2.67922	Up	2.82406e-38
101117297	CCL26	692	175	1127	10.347	66.0529	4.88846e-169	2.67441	Up	1.25278e-167
101103843	CMKLR1	1158	7	45	0.247328	1.57608	4.75444e-08	2.67184	Up	1.29673e-07
101110748	GPRC5A	2042	26	167	0.520956	3.31692	2.2856e-26	2.67061	Up	1.31776e-25
101110204	ILDR2	1815	17	109	0.383227	2.4357	1.11105e-17	2.66807	Up	4.84976e-17
101103357	IFI44L	1399	158	1013	4.62086	29.3674	9.97984e-152	2.66798	Up	2.37809e-150
101103059	C3H12orf75	1130	82	525	2.96906	18.8432	2.0372e-79	2.66597	Up	2.80916e-78
101120970	SYT11	4477	98	627	0.895618	5.68008	1.78392e-94	2.66496	Up	2.84502e-93
101108991	CCDC160	1180	6	38	0.208043	1.3061	6.26782e-07	2.65031	Up	1.59201e-06
101121999	ENHO	956	34	215	1.45514	9.12126	3.17604e-33	2.64808	Up	2.15963e-32
101115799	PRSS35	3217	18	113	0.228931	1.42463	4.54798e-18	2.6376	Up	2.01872e-17
101119923	DSTN	790	2338	14623	121.088	750.73	0	2.63224	Up	0
101120899	TEX28	1236	4	25	0.132411	0.820344	6.55726e-05	2.6312	Up	0.000141091
101123088	P2RY13	1059	25	156	0.96589	5.97452	2.51098e-24	2.62889	Up	1.36649e-23
101119984	IL17B	652	9	56	0.564779	3.48349	1.46125e-09	2.62478	Up	4.39425e-09
100127208	-	2596	127	789	2.00162	12.3267	2.27714e-116	2.62254	Up	4.27593e-115
780473	CLDN1	636	6	37	0.385992	2.35949	1.08628e-06	2.61184	Up	2.70847e-06
101112642	KIAA1324L	5823	20	123	0.140529	0.856708	2.54726e-19	2.60793	Up	1.18928e-18
101112759	NCAM1	6004	138	846	0.94042	5.71484	1.22501e-123	2.60333	Up	2.42018e-122
101102204	LOC101102204	1450	48	294	1.35443	8.22344	4.95468e-44	2.60206	Up	4.1821e-43
101114024	LOC101114024	1794	42	257	0.957879	5.81012	1.15478e-38	2.60065	Up	8.80755e-38
101122065	SLC15A3	1735	112	682	2.64121	15.9426	1.32962e-99	2.59362	Up	2.20015e-98
101109548	RNF112	1620	24	146	0.60615	3.65521	1.58119e-22	2.59221	Up	8.18412e-22
101118555	TAGLN	1179	4444	27009	154.221	929.114	0	2.59086	Up	0
101117676	PKHD1L1	12931	214	1299	0.677119	4.07428	1.06362e-187	2.58906	Up	3.03606e-186
101120217	CCL19	656	18	109	1.12267	6.73902	3.97504e-17	2.5856	Up	1.70095e-16
101113261	IL34	1703	57	344	1.36944	8.19253	8.59754e-51	2.58072	Up	8.08605e-50
101102957	TNFSF15	1222	8	48	0.267857	1.5931	3.25542e-08	2.57231	Up	8.97954e-08
443109	-	3532	4	24	0.0463365	0.275591	0.000113854	2.57231	Up	0.00023923
443418	-	1494	4	24	0.109545	0.651531	0.000113854	2.57231	Up	0.000239199
101107230	KBTBD12	1872	5	30	0.109282	0.649965	1.44899e-05	2.57231	Up	3.31049e-05
101110364	MMP11	1675	61	366	1.49004	8.86218	9.58902e-54	2.57231	Up	9.41515e-53
101109454	BAI3	5371	4	24	0.0304711	0.18123	0.000113854	2.57231	Up	0.000239169
101110257	SPTLC3	1701	25	150	0.601339	3.57652	6.41152e-23	2.57231	Up	3.35586e-22
101112949	STC1	3873	460	2733	4.85953	28.6198	0	2.55813	Up	0
101107946	ALX1	1517	39	231	1.05187	6.17591	3.13536e-34	2.55369	Up	2.18203e-33
101102434	ME3	2046	34	201	0.679919	3.98442	6.03344e-30	2.55093	Up	3.80716e-29
101120758	COL14A1	5836	1240	7317	8.69341	50.8501	0	2.54826	Up	0
101104034	-	6100	323	1903	2.16649	12.6527	6.1026e-269	2.54602	Up	2.4379e-267
101111709	STEAP1	1262	9	53	0.291788	1.7033	7.44862e-09	2.54534	Up	2.13892e-08
101115884	SLC10A5	1317	16	94	0.49707	2.89479	1.06401e-14	2.54193	Up	4.1618e-14
443095	-	585	58	340	4.05654	23.572	2.51958e-49	2.53876	Up	2.31884e-48
101104441	LOC101104441	539	138	808	10.4755	60.7991	8.24376e-115	2.53703	Up	1.52514e-113
101112455	FAM70A	3438	98	572	1.16628	6.74783	1.26171e-81	2.53251	Up	1.79447e-80
101110829	SIX2	1500	6	35	0.16366	0.946348	3.23046e-06	2.53167	Up	7.77744e-06
101120766	SERTAD4	3718	95	554	1.04544	6.04331	4.5731e-79	2.53123	Up	6.27944e-78
101107359	LOC101107359	923	5	29	0.221642	1.2743	2.4983e-05	2.5234	Up	5.59415e-05
101115816	LPCAT2	2324	43	249	0.757035	4.34548	2.88422e-36	2.52108	Up	2.10053e-35
101114683	-	808	157	909	7.95009	45.6275	5.24094e-128	2.52086	Up	1.05459e-126
101118622	SLC45A4	2727	25	144	0.375093	2.14167	1.58393e-21	2.51341	Up	7.93622e-21
101121543	-	2226	20	115	0.367611	2.0953	1.86647e-17	2.51091	Up	8.06513e-17
101104667	SCG3	2007	44	253	0.896993	5.11267	1.16193e-36	2.51091	Up	8.53846e-36
101114258	CELA1	997	11	63	0.45142	2.56283	3.92584e-10	2.50519	Up	1.22417e-09
101113838	TFPI2	1510	2490	14218	67.4693	381.888	0	2.50085	Up	0
101110988	KCNAB1	2824	179	1022	2.59341	14.6778	2.19096e-142	2.50071	Up	4.85196e-141
101106189	PPFIA4	3546	53	302	0.611534	3.45416	3.29724e-43	2.49783	Up	2.73078e-42
780508	-	2210	569	3237	10.5343	59.4052	0	2.4955	Up	0
101109272	FSTL3	666	27	153	1.65872	9.31733	1.48792e-22	2.48985	Up	7.70871e-22
101112420	ENC1	1656	40	226	0.988288	5.53506	1.50497e-32	2.4856	Up	1.01028e-31
101123366	CMPK2	1113	190	1072	6.98461	39.0637	4.30968e-148	2.48358	Up	1.00491e-146
101121314	LOC101121314	2155	8	45	0.151889	0.846914	1.63731e-07	2.4792	Up	4.3154e-07
101106263	SHROOM3	6092	23	129	0.154473	0.858824	4.06906e-19	2.47501	Up	1.88628e-18
101120253	ATP12A	3465	10	56	0.118081	0.655479	4.97284e-09	2.47277	Up	1.44478e-08
101104941	RIMKLA	1329	10	56	0.307864	1.70898	4.97284e-09	2.47277	Up	1.44504e-08
100270685	KCNMA1	3351	78	434	0.952366	5.25278	1.95344e-60	2.46349	Up	2.12971e-59
101103233	PCDHB10	2400	18	100	0.306863	1.68991	4.84698e-15	2.46128	Up	1.92404e-14
101102121	KIAA1456	1350	23	127	0.697072	3.81544	1.16725e-18	2.45247	Up	5.31127e-18
101108923	-	2483	27	149	0.444909	2.43379	1.22549e-21	2.45163	Up	6.1725e-21
101115620	ANKLE1	1968	8	44	0.166322	0.90678	2.78902e-07	2.44678	Up	7.22936e-07
101113122	LOC101113122	2985	14	77	0.191897	1.04621	8.16662e-12	2.44678	Up	2.77771e-11
101110678	C7H15orf60	818	4	22	0.200074	1.0908	0.000338194	2.44678	Up	0.000678678
101120250	TMEM200A	2975	98	538	1.34779	7.33448	7.60856e-74	2.4441	Up	9.91302e-73
101117111	AKAP6	6960	60	329	0.352716	1.91717	9.18894e-46	2.4424	Up	7.99629e-45
101106925	MGP	1490	6474	35353	177.775	962.308	0	2.43645	Up	0
101120257	CD55	1104	95	516	3.52077	18.9564	2.19924e-70	2.42872	Up	2.74257e-69
101118337	-	7378	412	2236	2.28477	12.2916	9.12962e-299	2.42755	Up	4.08801e-297
101121012	GABRG1	4048	12	65	0.12129	0.651249	4.42214e-10	2.42475	Up	1.37629e-09
101110341	LOC101110341	2913	127	687	1.7838	9.56512	7.09386e-93	2.42283	Up	1.11605e-91
101109029	TNFSF4	762	5	27	0.268472	1.43709	7.33108e-05	2.4203	Up	0.000156975
101107369	LOC101107369	918	15	81	0.668547	3.57863	3.18976e-12	2.4203	Up	1.10499e-11
101109291	PKP1	1269	5	27	0.16121	0.862932	7.33108e-05	2.4203	Up	0.000156995
554325	-	3801	481	2597	5.17763	27.7108	0	2.42008	Up	0
100037704	LOC100037704	3544	1621	8721	18.7143	99.8037	0	2.41495	Up	0
101109407	MBP	1036	8	43	0.315947	1.68338	4.73622e-07	2.41361	Up	1.21148e-06
101117662	C3H12orf60	717	19	102	1.08422	5.76973	5.44116e-15	2.41184	Up	2.15727e-14
101109765	MCF2L2	2889	12	64	0.169949	0.898476	7.47464e-10	2.40238	Up	2.29433e-09
101121135	TNNI2	765	12	64	0.641806	3.39307	7.47464e-10	2.40238	Up	2.2939e-09
101121673	EIF2AK2	1893	313	1669	6.76515	35.7586	9.22956e-221	2.40209	Up	3.00265e-219
101118728	-	5715	90	479	0.644332	3.39933	1.50198e-64	2.39937	Up	1.73869e-63
101110947	-	6128	112	595	0.747796	3.93797	1.14629e-79	2.39674	Up	1.58467e-78
101120690	ANGPTL5	2021	39	207	0.789554	4.15411	9.69522e-29	2.39543	Up	5.91844e-28
101115035	THSD4	3087	57	302	0.755478	3.96775	3.58528e-41	2.39286	Up	2.84362e-40
101119610	MYOZ1	1607	7	37	0.178224	0.933813	3.5807e-06	2.38944	Up	8.58136e-06
101120658	RELN	11514	312	1647	1.10869	5.80152	2.52442e-216	2.38757	Up	8.05196e-215
100145865	-	855	1998	10533	95.6121	499.644	0	2.38563	Up	0
101118991	-	1554	12	63	0.315947	1.64423	1.26057e-09	2.37966	Up	3.79991e-09
101104301	TMEM35	2095	85	446	1.66004	8.63426	1.26695e-59	2.37885	Up	1.35945e-58
101115391	SULF2	3652	466	2423	5.22082	26.909	0	2.36574	Up	0
101121101	TPBG	1781	83	429	1.90677	9.76939	8.30648e-57	2.35714	Up	8.57424e-56
101104753	ANKRD31	5763	6	31	0.0425977	0.218166	2.73216e-05	2.35658	Up	6.09352e-05
101123190	FRRS1L	705	13	67	0.754463	3.85443	4.85298e-10	2.35299	Up	1.50578e-09
101117564	SPEG	1363	107	551	3.21197	16.3957	2.73224e-72	2.35179	Up	3.4737e-71
100169939	-	1239	126	648	4.16086	21.2118	1.24234e-84	2.34992	Up	1.81604e-83
101121399	FREM1	7140	14	72	0.0802257	0.408986	1.11322e-10	2.34992	Up	3.57596e-10
101118547	SLC2A10	2672	14	72	0.214376	1.09287	1.11322e-10	2.34992	Up	3.57525e-10
101117765	LOC101117765	773	97	498	5.13424	26.1291	2.33386e-65	2.34743	Up	2.72881e-64
101119307	CFI	2099	108	554	2.10521	10.7046	1.79791e-72	2.3462	Up	2.29118e-71
101109492	LOC101109492	768	139	713	7.40521	37.6533	9.04416e-93	2.34616	Up	1.42014e-91
101118175	-	714	16	82	0.916865	4.6579	5.89508e-12	2.3449	Up	2.01603e-11
101122038	FGF11	1233	17	87	0.564117	2.86174	1.36023e-12	2.34283	Up	4.80502e-12
101104944	-	822	20	102	0.995501	5.03272	1.68543e-14	2.33784	Up	6.52514e-14
101106827	HTR2B	2155	115	586	2.1834	11.0287	3.4368e-76	2.33661	Up	4.58399e-75
101106727	CD2	1534	148	750	3.94748	19.8294	1.24728e-96	2.32864	Up	2.02283e-95
101121452	FOLR2	930	142	716	6.24725	31.2251	5.44478e-92	2.32141	Up	8.50043e-91
101108307	COL23A1	1745	5	25	0.117235	0.581057	0.000211052	2.30927	Up	0.000432805
101108013	AQP8	1727	7	35	0.16584	0.821959	1.01937e-05	2.30927	Up	2.35904e-05
101117876	-	765	8	40	0.42787	2.12067	2.2739e-06	2.30927	Up	5.53334e-06
101105434	RRAD	840	71	354	3.4583	17.0922	5.90108e-46	2.3052	Up	5.14891e-45
101117094	MAP3K8	2502	97	481	1.58624	7.79708	1.33611e-61	2.29733	Up	1.47742e-60
101123642	EPSTI1	1428	205	1016	5.87367	28.8562	4.10324e-128	2.29655	Up	8.28732e-127
101105716	-	1206	65	322	2.20521	10.8289	9.49508e-42	2.29589	Up	7.62742e-41
101112980	LOC101112980	1455	76	376	2.13715	10.4809	1.96664e-48	2.29401	Up	1.78178e-47
101106234	IFIH1	3574	691	3416	7.91056	38.7648	0	2.2929	Up	0
101105417	VNN2	2058	192	948	3.81715	18.6826	2.53664e-119	2.29113	Up	4.89866e-118
101118470	-	2439	48	237	0.805217	3.94104	4.57072e-31	2.29113	Up	2.95042e-30
101102085	LOC101102085	3702	54	266	0.596817	2.9142	1.27995e-34	2.28774	Up	8.99997e-34
101103495	RNASEL	2428	78	384	1.31441	6.41441	3.00748e-49	2.28691	Up	2.76319e-48
101119257	SERPINA5	2133	24	118	0.460367	2.2437	3.7815e-16	2.28503	Up	1.56077e-15
101105923	TIAM2	2089	12	59	0.235032	1.14548	9.95644e-09	2.28503	Up	2.83706e-08
101103268	WDR66	3579	11	54	0.125752	0.611936	4.3741e-08	2.2828	Up	1.1964e-07
101106065	LOC101106065	1839	70	343	1.5574	7.56461	5.21152e-44	2.28013	Up	4.39434e-43
101119176	CCRL1	2030	92	450	1.85428	8.99064	3.76552e-57	2.27756	Up	3.90173e-56
101105089	FMO1	2133	28	136	0.537095	2.58596	3.0645e-18	2.26745	Up	1.36845e-17
101105513	RAP1GAP2	2565	7	34	0.111659	0.537608	1.70961e-05	2.26745	Up	3.882e-05
101110444	GRIK4	2874	7	34	0.099654	0.479807	1.70961e-05	2.26745	Up	3.88146e-05
101106028	-	7947	13	63	0.0669305	0.321523	3.78664e-09	2.26419	Up	1.10865e-08
101120506	-	1230	6	29	0.199586	0.956241	7.74484e-05	2.26036	Up	0.000165378
101115014	TCF23	1584	29	140	0.749077	3.58465	1.18436e-18	2.25865	Up	5.38463e-18
101107430	C1R	2301	10378	50000	184.536	881.308	0	2.25575	Up	0
443242	-	783	25	120	1.30636	6.21575	4.0116e-16	2.25038	Up	1.65364e-15
101112477	CPVL	1856	5	24	0.110224	0.524454	0.000355262	2.25038	Up	0.000711004
101108303	RAPGEF5	2193	91	436	1.6978	8.06347	1.46342e-54	2.24774	Up	1.45441e-53
101116194	RAB6B	4022	19	91	0.193284	0.917643	1.54932e-12	2.24721	Up	5.45644e-12
101102005	PLEKHA4	2803	172	823	2.51067	11.9083	2.34784e-101	2.24583	Up	3.93698e-100
101122371	DPT	1726	5099	24357	120.873	572.344	0	2.2434	Up	0
101114323	PARP14	5624	945	4513	6.87496	32.5458	0	2.24305	Up	0
101123646	AFMID	1327	31	148	0.955816	4.5234	1.76681e-19	2.2426	Up	8.28699e-19
101106071	LOC101106071	1242	79	377	2.60249	12.311	2.95172e-47	2.24199	Up	2.62897e-46
101123151	RBM46	2348	8	38	0.139404	0.656387	6.3564e-06	2.23527	Up	1.49542e-05
101102091	SVOP	3221	12	57	0.152431	0.717726	2.75562e-08	2.23527	Up	7.64361e-08
101107282	FRAS1	11964	68	323	0.23255	1.09497	1.41932e-40	2.23527	Up	1.11058e-39
100294595	SOCS3	826	60	284	2.97204	13.9448	9.0339e-36	2.2302	Up	6.48936e-35
101108668	-	1633	37	175	0.927042	4.34636	1.30548e-22	2.2291	Up	6.77426e-22
101121017	PRDM1	5237	187	884	1.46097	6.84611	1.05123e-107	2.22835	Up	1.84633e-106
101111847	LOC101111847	2190	21	99	0.392337	1.83343	2.27386e-13	2.22438	Up	8.34722e-13
101107794	TNFAIP8L3	1556	149	702	3.91796	18.2979	1.13542e-85	2.2235	Up	1.67478e-84
101104169	ZBP1	1296	34	160	1.07339	5.00713	1.0155e-20	2.22181	Up	4.9615e-20
101122823	-	1315	163	767	5.07161	23.6561	2.39518e-93	2.2217	Up	3.77554e-92
101114734	KIRREL3	2708	10	47	0.15109	0.70392	5.34398e-07	2.22001	Up	1.36245e-06
101120026	ENPP5	2364	132	619	2.2846	10.6198	1.80636e-75	2.21675	Up	2.39171e-74
101115904	LOC101115904	1271	1144	5358	36.8268	170.975	0	2.21495	Up	0
101111647	LOC101111647	891	446	2083	20.4805	94.8169	8.6485e-249	2.21089	Up	3.17482e-247
101115235	DLEC1	5211	18	84	0.14133	0.653781	1.83139e-11	2.20974	Up	6.12179e-11
101119889	-	754	15	70	0.813961	3.76531	9.05846e-10	2.20974	Up	2.76798e-09
101111346	TMEM54	1255	18	84	0.58683	2.71462	1.83139e-11	2.20974	Up	6.12304e-11
101123612	CNTNAP3	3978	6	28	0.0617121	0.285475	0.000129456	2.20974	Up	0.000270582
101123239	CHRNA3	1641	12	56	0.299196	1.38406	4.56558e-08	2.20974	Up	1.24647e-07
101121244	SP140L	2168	231	1077	4.3595	20.1479	2.20686e-129	2.2084	Up	4.4962e-128
101113125	-	1405	387	1790	11.2699	51.6715	2.14068e-212	2.1969	Up	6.67131e-211
101121433	KLHL1	2253	8	37	0.145282	0.666062	1.05655e-05	2.1968	Up	2.44265e-05
101113069	UGT8	4170	8	37	0.0784942	0.359865	1.05655e-05	2.1968	Up	2.44196e-05
101113663	KIF5C	3173	8	37	0.103158	0.47294	1.05655e-05	2.1968	Up	2.4423e-05
101121285	LOC101121285	353	63	290	7.30213	33.3194	1.03325e-35	2.18997	Up	7.40263e-35
101111151	PTGFRN	6252	611	2808	3.99858	18.216	0	2.18764	Up	0
101121112	ZNFX1	6875	2068	9489	12.3073	55.9786	0	2.18537	Up	0
101108630	PGM5	3305	3707	16955	45.8918	208.066	0	2.18073	Up	0
100101238	-	470	1325	6054	115.346	522.419	0	2.17924	Up	0
101119239	NFATC2	2490	23	105	0.377931	1.71027	9.01898e-14	2.17803	Up	3.38867e-13
101119210	-	1485	57	260	1.57048	7.10103	5.97868e-32	2.17682	Up	3.95642e-31
101102669	TRIM34	2326	215	980	3.78192	17.088	9.41496e-116	2.17579	Up	1.75778e-114
101104763	-	2604	44	200	0.691346	3.11504	7.34864e-25	2.17177	Up	4.05881e-24
101119383	KIF5A	3951	11	50	0.113912	0.51326	3.31324e-07	2.17177	Up	8.54605e-07
101113590	-	2868	177	803	2.5251	11.3556	8.30816e-95	2.169	Up	1.3289e-93
101102861	LOC101102861	1805	320	1450	7.25365	32.581	1.55575e-169	2.16725	Up	3.99955e-168
101111323	STAB1	6306	749	3393	4.85972	21.8225	0	2.16687	Up	0
101105624	EFNA1	1680	615	2785	14.9779	67.2342	0	2.16636	Up	0
101103311	LOC101103311	1458	151	683	4.23744	18.9993	1.0482e-80	2.16468	Up	1.46776e-79
101105672	MILR1	1343	56	253	1.70607	7.64045	6.77362e-31	2.16298	Up	4.35344e-30
101115072	CFB	2484	783	3534	12.8972	57.7018	0	2.16156	Up	0
101117848	FLRT2	3788	342	1543	3.69402	16.5208	1.23069e-179	2.16102	Up	3.35435e-178
101116322	DACT2	2061	61	275	1.21098	5.41164	2.17108e-33	2.1599	Up	1.47937e-32
101107564	LOC101107564	2206	397	1788	7.36323	32.8728	1.52053e-207	2.15848	Up	4.65848e-206
101123668	-	3193	417	1877	5.34344	23.8418	1.13199e-217	2.15765	Up	3.63911e-216
101107882	PAK7	2847	14	63	0.201198	0.897485	1.07029e-08	2.15727	Up	3.04497e-08
101119973	LOC101119973	1028	12	54	0.477608	2.13047	1.24253e-07	2.15727	Up	3.30106e-07
XR_173401.1	-	910	18	81	0.80931	3.61009	8.15112e-11	2.15727	Up	2.6334e-10
780488	MUC2	13928	14	63	0.0411266	0.183454	1.07029e-08	2.15727	Up	3.04444e-08
XR_173377.1	-	3509	22	99	0.256521	1.14426	6.35552e-13	2.15727	Up	2.28068e-12
101102901	NPNT	2262	202	909	3.65378	16.2984	2.29486e-106	2.15727	Up	3.99615e-105
101109979	GEM	1953	784	3517	16.4247	73.0372	0	2.15277	Up	0
101108744	-	795	23	103	1.18371	5.25466	2.42282e-13	2.15028	Up	8.88604e-13
101113859	NOV	1077	394	1752	14.968	65.977	3.13258e-201	2.14008	Up	9.40293e-200
101103417	LOC101103417	1425	9	40	0.258411	1.13846	6.47118e-06	2.13935	Up	1.52133e-05
100192431	-	1335	131	582	4.01489	17.6814	5.17424e-68	2.1388	Up	6.27959e-67
100642178	-	1641	77	342	1.91984	8.45263	1.21363e-40	2.13841	Up	9.51921e-40
101121649	-	1101	25	111	0.929044	4.08893	3.52418e-14	2.13791	Up	1.34711e-13
101106429	SLC9B2	1883	19	84	0.412845	1.80927	5.06338e-11	2.13174	Up	1.65486e-10
101114219	-	9522	1221	5398	5.24652	22.9921	0	2.13171	Up	0
101113322	LRRN3	3504	12	53	0.14012	0.61346	2.04062e-07	2.1303	Up	5.33784e-07
101102203	ICOSLG	1743	84	371	1.97181	8.63278	9.51592e-44	2.1303	Up	7.97429e-43
101117004	-	7432	24	106	0.132126	0.578461	1.50908e-13	2.1303	Up	5.60668e-13
101114153	TNFSF10	864	538	2376	25.4772	111.534	1.31976e-270	2.1302	Up	5.33765e-269
101111716	SHF	1491	80	352	2.19531	9.57501	1.84439e-41	2.12485	Up	1.47217e-40
101113534	-	2921	10	44	0.140072	0.610936	2.40276e-06	2.12485	Up	5.83819e-06
101115814	PROCR	726	112	492	6.31197	27.4854	3.2351e-57	2.12251	Up	3.35426e-56
101110467	LOC101110467	1462	101	443	2.82656	12.2894	1.28133e-51	2.1203	Up	1.21917e-50
101102920	WFDC1	1362	701	3071	21.0584	91.4486	0	2.11857	Up	0
101119919	-	5109	725	3174	5.80612	25.1968	0	2.11759	Up	0
101118856	LOC101118856	1977	8	35	0.165564	0.718019	2.88254e-05	2.11663	Up	6.41487e-05
101120192	-	954	8	35	0.343104	1.48797	2.88254e-05	2.11663	Up	6.41575e-05
101110473	IFI44	1376	187	817	5.56041	24.0812	1.9806e-93	2.11464	Up	3.12505e-92
101111470	PRELP	1395	437	1909	12.8171	55.5017	8.88486e-216	2.11446	Up	2.82289e-214
101117013	LOC101117013	1324	44	192	1.35972	5.88149	3.67562e-23	2.11288	Up	1.93943e-22
101119367	-	1492	40	174	1.09692	4.72993	4.48356e-21	2.10836	Up	2.21581e-20
101107699	NLRP3	3671	29	126	0.323219	1.39207	1.21733e-15	2.10664	Up	4.92949e-15
101120347	ANGPTL1	2560	606	2631	9.68537	41.6826	4.85416e-295	2.10557	Up	2.13832e-293
101112600	PDGFC	1521	74	321	1.99061	8.55953	1.66964e-37	2.10432	Up	1.24775e-36
101123588	SLMAP	4453	1565	6782	14.3796	61.7703	0	2.10289	Up	0
101110498	IGF2BP3	4258	21	91	0.201789	0.866782	1.18856e-11	2.10282	Up	4.00917e-11
101112746	LOC101112746	1038	25	108	0.985431	4.21989	1.52433e-13	2.09838	Up	5.66074e-13
101120891	LOC101120891	1063	127	548	4.88826	20.9084	1.41277e-62	2.09669	Up	1.58477e-61
101122510	FHL2	1386	86	371	2.53874	10.8564	6.79932e-43	2.09636	Up	5.58861e-42
101109123	DTX1	1246	77	332	2.52846	10.8067	1.54513e-38	2.0956	Up	1.17573e-37
100192425	-	1422	1177	5062	33.8657	144.377	0	2.09194	Up	0
101111183	ADAMTSL2	3102	24	103	0.316558	1.3467	6.51084e-13	2.08888	Up	2.33488e-12
101109815	-	2382	25	107	0.42942	1.82187	2.47554e-13	2.08496	Up	9.07531e-13
101121943	CTHRC1	1477	54	231	1.49588	6.34316	4.13726e-27	2.08421	Up	2.42478e-26
101103993	GDPD1	1554	36	154	0.94784	4.01924	1.44566e-18	2.08421	Up	6.5507e-18
101119219	CGNL1	4130	128	547	1.26807	5.3717	6.02422e-62	2.08274	Up	6.7023e-61
101111472	PLA2G4A	2862	401	1711	5.73269	24.2468	1.16947e-189	2.08051	Up	3.36175e-188
101102931	C7	3683	5740	24479	63.7667	269.567	0	2.07977	Up	0
101113925	SLC41A2	2955	50	213	0.692303	2.92345	4.99078e-25	2.0782	Up	2.77154e-24
101122861	-	1629	8	34	0.200934	0.84651	4.72942e-05	2.07481	Up	0.000103206
101123512	PPP1R3C	2566	562	2378	8.96114	37.5863	7.24654e-261	2.06845	Up	2.77257e-259
101121939	JPH4	1314	9	38	0.28024	1.1729	1.7395e-05	2.06535	Up	3.94711e-05
101113832	LOC101113832	1622	14	59	0.353151	1.47528	7.62594e-08	2.06263	Up	2.04972e-07
101118356	LPHN1	3024	127	535	1.71833	7.1754	7.1666e-60	2.06206	Up	7.73566e-59
101102219	LTBP1	5650	1694	7127	12.2673	51.1602	0	2.06021	Up	0
101106345	PPM1E	1815	10	42	0.225428	0.938527	6.42696e-06	2.05773	Up	1.51159e-05
101119261	-	8620	77	323	0.365483	1.51974	1.15539e-36	2.05595	Up	8.49423e-36
101123620	LMO3	3822	16	67	0.171282	0.710982	1.07489e-08	2.05343	Up	3.05699e-08
101111580	PML	2658	352	1467	5.4184	22.3846	1.70512e-159	2.04657	Up	4.21726e-158
101119692	HS3ST4	1284	18	75	0.573576	2.36903	1.52431e-09	2.04624	Up	4.57545e-09
101120029	LOC101120029	1531	291	1211	7.77681	32.0807	8.08936e-132	2.04445	Up	1.69471e-130
101117586	MMRN1	4352	752	3123	7.06989	29.1043	0	2.04147	Up	0
101107273	-	1705	105	436	2.5197	10.3714	1.74442e-48	2.04128	Up	1.58309e-47
101120478	LOC101120478	730	80	332	4.48385	18.4455	2.73614e-37	2.04046	Up	2.0345e-36
101110407	SARDH	2778	28	116	0.412391	1.69356	5.75936e-14	2.03797	Up	2.18053e-13
101122644	GPSM2	2046	109	451	2.17974	8.94016	6.15582e-50	2.03614	Up	5.71702e-49
101114021	RNASE6	852	178	736	8.54799	35.0358	2.31594e-80	2.03517	Up	3.22353e-79
101118853	LOC101118853	1998	15	62	0.30717	1.25855	4.63532e-08	2.03465	Up	1.26488e-07
101106936	-	1090	173	715	6.49387	26.6044	4.35858e-78	2.03452	Up	5.93488e-77
101102213	LOC101102213	1107	24	99	0.887048	3.62712	4.46302e-12	2.03174	Up	1.5366e-11
101112334	C11H17orf50	540	8	33	0.60615	2.47853	7.72288e-05	2.03174	Up	0.000164931
101111679	LIPG	1503	16	66	0.435557	1.78098	1.74006e-08	2.03174	Up	4.8848e-08
101110461	FEZ1	1749	152	625	3.5558	14.4932	3.66444e-68	2.02713	Up	4.45389e-67
101106820	MPZ	897	46	189	2.09821	8.54562	1.05664e-21	2.02603	Up	5.33194e-21
101103717	PTPRZ1	8067	29	119	0.147085	0.598286	3.52812e-14	2.02418	Up	1.3483e-13
101106613	WISP2	684	10	41	0.598174	2.4311	1.04492e-05	2.02297	Up	2.41714e-05
101110817	SLC7A2	2911	66	270	0.927653	3.7618	3.08076e-30	2.01977	Up	1.95459e-29
101105585	RAPGEFL1	2372	11	45	0.189741	0.769435	3.86886e-06	2.01977	Up	9.25155e-06
443243	CHRD	2709	33	135	0.498412	2.02115	7.41328e-16	2.01977	Up	3.02526e-15
101103781	STOX1	2751	12	49	0.178474	0.722403	1.43737e-06	2.01709	Up	3.55289e-06
101111130	SYNM	3234	673	2747	8.51449	34.4503	2.74432e-291	2.01652	Up	1.19598e-289
101106162	PARP12	2948	488	1987	6.77292	27.3366	8.93456e-211	2.01298	Up	2.7738e-209
101102426	LOC101102426	1095	14	57	0.523115	2.11123	2.00062e-07	2.01288	Up	5.23741e-07
101119304	LTC4S	393	15	61	1.56165	6.29523	7.48962e-08	2.01119	Up	2.01474e-07
101114137	MDK	783	142	576	7.42011	29.8356	3.51754e-62	2.00752	Up	3.92419e-61
101119444	DMD	2328	183	742	3.21626	12.9269	1.44337e-79	2.00692	Up	1.99368e-78
101113240	LTB4R	1411	63	255	1.82683	7.32972	2.24368e-28	2.00442	Up	1.35998e-27
101113991	IL3RA	1176	42	170	1.46125	5.86295	2.0421e-19	2.00442	Up	9.55618e-19
101105532	CHEK2	3741	366	1478	4.00292	16.0236	4.47458e-156	2.00108	Up	1.08853e-154
101122413	-	5146	1151	4645	9.15144	36.6092	0	2.00014	Up	0
101108939	CAMK1D	1843	32	129	0.710409	2.83883	5.0146e-15	1.99857	Up	1.9896e-14
101105201	FFAR4	1230	39	157	1.29731	5.17689	5.87206e-18	1.99656	Up	2.59022e-17
101122416	FAM124B	1618	44	177	1.11265	4.43679	4.77658e-20	1.99552	Up	2.28577e-19
101117523	DTL	3097	320	1287	4.22759	16.8543	1.23471e-135	1.99521	Up	2.64101e-134
101107061	SCHIP1	1947	328	1317	6.89273	27.4343	1.54584e-138	1.99283	Up	3.34604e-137
101122319	LOC101122319	2207	66	265	1.22356	4.86988	3.23914e-29	1.9928	Up	2.00588e-28
101114973	NXPE4	1710	110	440	2.63197	10.4359	2.74666e-47	1.98735	Up	2.44767e-46
101107477	SSUH2	1125	37	148	1.34565	5.3356	6.45448e-17	1.98735	Up	2.73749e-16
101115571	LOC101115571	1290	8	32	0.253737	1.00608	0.000125482	1.98735	Up	0.000262715
101105817	ARHGEF5	5669	8	32	0.0577387	0.228938	0.000125482	1.98735	Up	0.000262749
101117553	CCBE1	1104	15	60	0.555912	2.20423	1.20661e-07	1.98735	Up	3.20772e-07
101109602	OLFM1	798	15	60	0.769081	3.04946	1.20661e-07	1.98735	Up	3.20877e-07
443470	-	777	1289	5156	67.8759	269.133	0	1.98735	Up	0
101122559	LST1	446	15	60	1.37607	5.4562	1.20661e-07	1.98735	Up	3.2072e-07
101116178	KIAA1199	4098	10	40	0.0998416	0.395879	1.69184e-05	1.98735	Up	3.84377e-05
101119402	FAM124A	1764	8	32	0.185556	0.735742	0.000125482	1.98735	Up	0.000262681
101104734	LOC101104734	1849	15	60	0.331924	1.3161	1.20661e-07	1.98735	Up	3.20824e-07
101122707	PLXDC1	2684	229	916	3.49089	13.8416	1.41816e-96	1.98735	Up	2.29768e-95
101118025	RASL12	2503	284	1134	4.64238	18.375	6.35842e-119	1.9848	Up	1.21925e-117
101116562	-	6582	86	343	0.534594	2.11354	4.00846e-37	1.98315	Up	2.97107e-36
101112671	LOC101112671	1195	60	239	2.05431	8.11156	2.59716e-26	1.98132	Up	1.49421e-25
101103485	-	3515	350	1392	4.07405	16.0616	5.28194e-145	1.97908	Up	1.19239e-143
101104226	C3AR1	3505	117	465	1.36578	5.38071	1.39049e-49	1.97807	Up	1.28551e-48
101110380	RAMP1	666	30	119	1.84302	7.24681	8.8769e-14	1.97527	Up	3.33682e-13
101116938	IL16	4119	130	514	1.29132	5.06111	2.28742e-54	1.9706	Up	2.26918e-53
101120666	LOC101120666	1062	17	67	0.65495	2.55873	2.72544e-08	1.96597	Up	7.56376e-08
101110190	TTC39A	2296	16	63	0.285123	1.11287	7.26112e-08	1.96463	Up	1.95457e-07
101103318	PHF15	2364	399	1570	6.90572	26.9356	1.23387e-161	1.96365	Up	3.0845e-160
443384	-	2569	320	1259	5.09647	19.8763	5.57636e-130	1.96348	Up	1.1447e-128
101104700	LOC101104700	622	1310	5140	86.1717	335.156	0	1.95955	Up	0
101122060	-	2199	39	153	0.725643	2.82189	3.82258e-17	1.95933	Up	1.63657e-16
101110324	-	1273	90	353	2.89266	11.2466	1.42525e-37	1.95902	Up	1.06756e-36
101115351	-	3873	37	145	0.390875	1.51843	2.62644e-16	1.9578	Up	1.09205e-15
101102396	-	564	12	47	0.870534	3.37982	3.73584e-06	1.95697	Up	8.94002e-06
101113282	LOC101113282	1971	24	94	0.498205	1.93426	4.74684e-11	1.95697	Up	1.55234e-10
101110721	GPR128	3067	23	90	0.30683	1.19015	1.25408e-10	1.95564	Up	4.01655e-10
101109074	FAM46B	2325	102	399	1.79499	6.96024	3.76044e-42	1.95517	Up	3.04025e-41
101102714	LOC101102714	1263	22	86	0.712694	2.76165	3.3162e-10	1.95418	Up	1.03764e-09
101113228	LHCGR	2920	32	125	0.448385	1.73621	3.27178e-14	1.95313	Up	1.25268e-13
101105904	NFAM1	834	10	39	0.490589	1.89659	2.72744e-05	1.95082	Up	6.08466e-05
101118308	LOC101118308	3864	868	3384	9.19107	35.5196	0	1.95031	Up	0
101112561	ABP1	2106	642	2498	12.4727	48.107	3.1738e-253	1.94747	Up	1.18375e-251
101103258	LOC101103258	3168	45	175	0.58118	2.24041	3.0068e-19	1.9467	Up	1.39942e-18
101120125	GFRA1	1539	130	505	3.45612	13.3084	1.47289e-52	1.94512	Up	1.42135e-51
101105159	C1QTNF7	1586	156	606	4.02444	15.4969	9.94622e-63	1.94512	Up	1.12112e-61
101115549	LOC101115549	975	181	703	7.59552	29.2432	1.76654e-72	1.94488	Up	2.25296e-71
100216462	FN1	8236	4160	16130	20.6662	79.4314	0	1.94244	Up	0
101103346	LMO2	1185	590	2287	20.3712	78.2748	3.80174e-231	1.94202	Up	1.29905e-229
101116063	LY6E	498	47	182	3.86147	14.8223	6.98574e-20	1.94055	Up	3.32731e-19
101111631	-	1131	86	333	3.11114	11.9414	4.1489e-35	1.94046	Up	2.94013e-34
101118159	CHP2	2223	385	1489	7.08606	27.1662	7.63788e-151	1.93876	Up	1.80944e-149
101119766	-	1000	45	174	1.84118	7.05706	4.77732e-19	1.93844	Up	2.20832e-18
101112822	LOC101112822	844	702	2714	34.0313	130.419	3.24548e-273	1.93822	Up	1.33581e-271
101105162	ITGA11	4313	208	803	1.97318	7.5511	4.6965e-82	1.93616	Up	6.703e-81
101107299	AGRN	7015	935	3609	5.4534	20.8657	0	1.93591	Up	0
101121855	SLC10A6	3050	14	54	0.187807	0.718072	8.30272e-07	1.93488	Up	2.08836e-06
101109003	FAR2	3430	34	131	0.405572	1.549	1.20066e-14	1.93331	Up	4.68507e-14
101108816	-	4170	102	393	1.0008	3.82235	5.9851e-41	1.93331	Up	4.71946e-40
101105160	SPON2	681	114	439	6.84922	26.1452	1.58452e-45	1.93253	Up	1.36863e-44
101111337	LOC101111337	1509	167	643	4.52805	17.2821	6.93544e-66	1.93232	Up	8.1973e-65
443048	-	1288	12389	47682	393.554	1501.46	0	1.93173	Up	0
101118552	-	1190	46	177	1.58159	6.03255	2.89914e-19	1.93139	Up	1.35047e-18
101121746	MSR1	2137	210	808	4.02067	15.3349	2.76878e-82	1.93131	Up	3.95863e-81
101119562	HERC5	3015	208	800	2.82267	10.7616	1.86048e-81	1.93076	Up	2.64377e-80
101107688	C1S	2859	6877	26436	98.4166	375.021	0	1.93	Up	0
101118515	LOC101118515	1008	31	119	1.2583	4.78807	2.17608e-13	1.92797	Up	8.0045e-13
101110786	PPP1R14A	583	235	902	16.4924	62.7498	1.9798e-91	1.92781	Up	3.07907e-90
101106391	PLAC9	650	104	399	6.54642	24.8962	2.22032e-41	1.92715	Up	1.7679e-40
101112300	LOC101112300	547	12	46	0.897589	3.41071	5.98884e-06	1.92594	Up	1.41201e-05
101115050	SLC45A3	1659	12	46	0.29595	1.12457	5.98884e-06	1.92594	Up	1.4118e-05
443532	NPY3R	1922	306	1172	6.51406	24.7314	5.35788e-118	1.92471	Up	1.019e-116
101105435	ZNF114	802	22	84	1.12236	4.24795	8.42008e-10	1.92023	Up	2.57726e-09
101106078	2017-03-01	837	11	42	0.537713	2.03516	1.61595e-05	1.92023	Up	3.68008e-05
101112220	LOX	4230	800	3052	7.73808	29.263	6.04408e-303	1.91903	Up	2.7672e-301
101112240	PDPN	2504	89	339	1.45425	5.49085	3.70932e-35	1.91675	Up	2.63091e-34
101119619	SHROOM2	3699	41	156	0.453506	1.71047	5.63256e-17	1.9152	Up	2.39263e-16
101102073	TANC2	6006	54	205	0.367868	1.38434	8.40922e-22	1.91194	Up	4.26187e-21
101120993	SP100	1479	76	288	2.10247	7.89766	5.86104e-30	1.90934	Up	3.69981e-29
101113882	CREB3L1	1563	137	519	3.58629	13.4674	1.13626e-52	1.9089	Up	1.0991e-51
101121716	-	2244	825	3118	15.0423	56.3544	1.4e-306	1.9055	Up	6.48256e-305
101115341	BFSP2	1446	9	34	0.254658	0.953641	0.000119118	1.90488	Up	0.000249808
101115599	-	1749	9	34	0.210541	0.78843	0.000119118	1.90488	Up	0.00024984
101116667	-	1968	48	181	0.997929	3.73016	2.66442e-19	1.90223	Up	1.24327e-18
442999	-	823	1742	6562	86.6028	323.378	0	1.90074	Up	0
101103398	LOC101103398	2229	29	109	0.532319	1.98331	3.7815e-12	1.89755	Up	1.30582e-11
100126573	-	2503	629	2364	10.2819	38.3055	1.36598e-231	1.89744	Up	4.67732e-230
101104560	PTAFR	1101	41	154	1.52363	5.67293	1.40856e-16	1.89658	Up	5.92011e-16
101113458	-	1337	187	702	5.72261	21.2951	5.34132e-70	1.89578	Up	6.63553e-69
101120058	ADAM28	2199	20	75	0.372125	1.38328	9.3758e-09	1.89424	Up	2.67723e-08
101112383	LOC101112383	723	36	135	2.03727	7.57303	1.09875e-14	1.89424	Up	4.29461e-14
101113697	MYO7A	7034	100	375	0.581676	2.16224	3.89942e-38	1.89424	Up	2.94926e-37
101122420	-	5484	24	90	0.17906	0.665609	3.03446e-10	1.89424	Up	9.52044e-10
101107579	B3GNT7	1310	12	45	0.374795	1.39321	9.56266e-06	1.89424	Up	2.2171e-05
101113002	KCTD19	2964	8	30	0.110432	0.410504	0.00032602	1.89424	Up	0.000655297
101112675	RAI14	4794	439	1643	3.74671	13.9	7.14946e-161	1.89139	Up	1.78179e-159
101120469	CSGALNACT1	2219	331	1235	6.10315	22.5727	5.10822e-121	1.88695	Up	9.98308e-120
101103837	ABTB2	3030	22	82	0.297073	1.0976	2.11838e-09	1.88547	Up	6.31331e-09
101102282	GLIS2	1152	61	227	2.16651	7.99186	1.58228e-23	1.88316	Up	8.43073e-23
100192433	-	940	347	1291	15.1038	55.7022	4.72664e-126	1.88283	Up	9.42956e-125
101112109	LOC101112109	1138	118	437	4.24252	15.5745	1.26635e-43	1.87619	Up	1.05902e-42
101118379	DMPK	1719	761	2818	18.1131	66.4874	1.65199e-271	1.87605	Up	6.71466e-270
101122295	PRKCZ	1997	84	311	1.72102	6.31621	1.67372e-31	1.8758	Up	1.09339e-30
101103461	LOC101103461	1294	84	311	2.656	9.74766	1.67372e-31	1.8758	Up	1.09382e-30
101106864	PLCB4	5280	1040	3849	8.05904	29.5657	0	1.87525	Up	0
101109025	TNS4	4070	20	74	0.201057	0.737414	1.48455e-08	1.87487	Up	4.18701e-08
101122236	NRAP	5578	10	37	0.0733508	0.269028	6.99176e-05	1.87487	Up	0.000150064
100310794	TRHDE	5135	10	37	0.0796789	0.292237	6.99176e-05	1.87487	Up	0.000150084
101108652	TMEM59L	1435	102	377	2.90825	10.6553	8.74864e-38	1.87334	Up	6.56511e-37
101114236	-	1373	13	48	0.387397	1.4179	5.65426e-06	1.87187	Up	1.33505e-05
100126577	-	2229	55	203	1.00957	3.69369	4.95126e-21	1.87132	Up	2.44325e-20
101117231	LOC101117231	1008	42	155	1.7048	6.23656	2.10974e-16	1.87115	Up	8.81031e-16
101118851	KLHL23	3474	155	572	1.82552	6.67791	2.22358e-56	1.87109	Up	2.27652e-55
101117422	-	2333	123	453	2.15712	7.87513	6.55996e-45	1.8682	Up	5.59209e-44
101108959	ITIH4	3470	1385	5087	16.3307	59.4575	0	1.86427	Up	0
101119440	AGT	2089	9	33	0.176274	0.640693	0.000190314	1.86181	Up	0.000391807
101114790	CCL23	1245	416	1524	13.6712	49.6466	4.1434e-146	1.86055	Up	9.47171e-145
XR_173277.1	-	1440	304	1113	8.63763	31.3478	3.81742e-107	1.85966	Up	6.69034e-106
101109659	ROR1	3351	47	172	0.573861	2.08175	6.7411e-18	1.85902	Up	2.96474e-17
101114701	OLFM2	1302	44	161	1.38269	5.01521	7.63664e-17	1.85883	Up	3.23382e-16
443229	SMAD1	1748	541	1979	12.6631	45.9175	7.40604e-189	1.85842	Up	2.12146e-187
101120386	RND3	2803	742	2714	10.8309	39.27	3.16844e-258	1.85828	Up	1.20379e-256
101122683	-	4524	61	223	0.551685	1.9992	9.64494e-23	1.85751	Up	5.02085e-22
101106961	CDH11	3650	369	1348	4.13635	14.9786	4.48276e-129	1.85647	Up	9.09894e-128
XR_173408.1	-	1293	1268	4631	40.124	145.262	0	1.85611	Up	0
101104997	LGI2	2057	42	153	0.835408	3.0167	5.20982e-16	1.85242	Up	2.13891e-15
101119940	LOC101119940	1336	813	2959	24.8982	89.8282	6.91792e-280	1.85113	Up	2.92112e-278
101104773	POU2F2	1452	11	40	0.309963	1.11729	4.10306e-05	1.84984	Up	9.00441e-05
101105010	LOC101105010	687	11	40	0.655118	2.36144	4.10306e-05	1.84984	Up	9.00563e-05
101118115	-	4527	167	606	1.50935	5.42921	1.31067e-58	1.84682	Up	1.38449e-57
101113691	-	1788	509	1846	11.6475	41.8734	1.03707e-174	1.84601	Up	2.7485e-173
101114662	EPHB1	3090	66	239	0.873915	3.13699	4.88312e-24	1.84382	Up	2.63718e-23
101102632	OSR1	1720	232	839	5.51878	19.7837	3.49696e-80	1.84189	Up	4.85908e-79
101110936	SGCD	1235	81	292	2.6835	9.58937	6.79446e-29	1.83732	Up	4.16483e-28
101104335	HSPB6	678	108	389	6.51745	23.2699	6.25764e-38	1.83608	Up	4.71973e-37
101111729	KCNK2	2444	15	54	0.251116	0.896121	1.97398e-06	1.83534	Up	4.83236e-06
100048995	-	759	10	36	0.539066	1.92369	0.000111135	1.83534	Up	0.000233908
101109832	ITGA9	3895	336	1209	3.52952	12.5891	3.9598e-114	1.83463	Up	7.31755e-113
443334	MYLK	7552	11471	41262	62.1474	221.596	0	1.83417	Up	0
101107090	RFX2	2172	68	244	1.28095	4.55622	2.76452e-24	1.83062	Up	1.50196e-23
101116656	IRF9	1389	1535	5473	45.2158	159.808	0	1.82144	Up	0
101114071	PARP9	3032	720	2566	9.71599	34.3243	1.36407e-237	1.8208	Up	4.81234e-236
497273	ANGPT2	2671	314	1119	4.80994	16.9915	1.08276e-104	1.82072	Up	1.86949e-103
100653388	-	1488	32	114	0.879895	3.10725	4.98134e-12	1.82024	Up	1.71072e-11
101123140	TGM2	3997	2766	9853	28.314	99.979	0	1.82011	Up	0
101106058	LOC101106058	2064	444	1581	8.8015	31.0668	5.21506e-147	1.81955	Up	1.19888e-145
101123618	CSRP2	882	593	2111	27.5087	97.072	1.40205e-195	1.81917	Up	4.11007e-194
101113537	PRIMA1	459	9	32	0.802257	2.82756	0.000302412	1.81742	Up	0.000609272
101108235	LY96	660	164	583	10.1668	35.826	3.00044e-55	1.81715	Up	3.03e-54
443026	ETS2	3400	528	1874	6.35387	22.3545	2.77346e-173	1.81486	Up	7.26762e-172
101109959	GPNMB	3040	146	517	1.965	6.89749	5.507e-49	1.81154	Up	5.03696e-48
101109661	SYT7	1440	37	131	1.05129	3.68963	1.5529e-13	1.81132	Up	5.76162e-13
101104717	TMOD1	2685	461	1630	7.0249	24.6217	2.34984e-150	1.80938	Up	5.55073e-149
101117691	LOC101117691	395	17	60	1.7609	6.16068	6.88548e-07	1.80677	Up	1.74563e-06
101114470	LOC101114470	1749	167	587	3.9067	13.612	5.94198e-55	1.80086	Up	5.95623e-54
442997	-	1171	445	1562	15.5484	54.1001	5.04742e-143	1.79886	Up	1.11929e-141
101116728	TIFA	1359	95	333	2.86014	9.938	8.57302e-32	1.79687	Up	5.65257e-31
101123371	FAM131B	1107	10	35	0.369603	1.28231	0.000175747	1.7947	Up	0.000362916
101111542	LRG1	1697	40	140	0.96441	3.34596	3.31128e-14	1.7947	Up	1.26751e-13
101104808	LOC101104808	4264	24	84	0.230291	0.798981	4.58992e-09	1.7947	Up	1.33711e-08
101117451	-	2044	30	105	0.600515	2.08345	5.33622e-11	1.7947	Up	1.74055e-10
101107634	TMEM144	2993	16	56	0.218724	0.758849	1.83063e-06	1.7947	Up	4.49155e-06
101109111	LOC101109111	1396	582	2036	17.0577	59.1516	3.81238e-185	1.79399	Up	1.07878e-183
101116543	-	8454	601	2102	2.90868	10.0843	4.90306e-191	1.79367	Up	1.41442e-189
101113222	NR4A1	2397	2273	7940	38.7985	134.347	0	1.79189	Up	0
101121698	SLC4A11	2930	71	248	0.991458	3.43288	5.4794e-24	1.79179	Up	2.95236e-23
443108	PGFS	1255	209	730	6.81375	23.5914	1.86865e-67	1.79174	Up	2.25108e-66
101107608	KLHL38	2145	65	227	1.23985	4.29213	4.42264e-22	1.79153	Up	2.25971e-21
101111652	CDH3	3018	175	611	2.37248	8.211	1.0206e-56	1.79116	Up	1.0515e-55
101105669	-	3486	25	87	0.293424	1.0122	2.72414e-09	1.78643	Up	8.05821e-09
101116782	WNT2B	2245	93	323	1.69492	5.83526	1.37726e-30	1.78358	Up	8.81348e-30
100820751	GATA6	2736	284	986	4.24704	14.6162	6.8958e-90	1.78304	Up	1.05535e-88
101114640	TRIM21	1693	282	979	6.81516	23.4531	2.94752e-89	1.78296	Up	4.49828e-88
101117199	LOC101117199	1349	250	867	7.58249	26.0664	3.67274e-79	1.78145	Up	5.04739e-78
101105293	S100A2	882	37	128	1.71639	5.88594	5.86392e-13	1.77789	Up	2.10892e-12
101122939	NCF4	1343	42	145	1.27955	4.37891	1.8333e-14	1.77494	Up	7.08584e-14
101114883	HOXB9	1805	20	69	0.453353	1.55041	1.41835e-07	1.77394	Up	3.75349e-07
101123653	LOC101123653	423	38	131	3.67559	12.5605	3.49428e-13	1.77284	Up	1.27043e-12
101102230	LOC101102230	1743	139	479	3.26288	11.1458	3.35268e-44	1.77229	Up	2.83872e-43
101109720	-	2641	66	227	1.02249	3.48603	9.86718e-22	1.7695	Up	4.98374e-21
101120036	RAB27B	1095	28	96	1.04623	3.55575	5.69224e-10	1.76495	Up	1.75682e-09
101109727	PKIG	1224	309	1059	10.3291	35.0904	4.92854e-95	1.76437	Up	7.89875e-94
101102876	HNMT	999	132	452	5.4062	18.3505	1.62665e-41	1.76313	Up	1.30092e-40
101107285	RHOJ	3215	921	3153	11.7209	39.7756	8.76696e-279	1.7628	Up	3.67333e-277
101122738	NEXN	2556	581	1989	9.30034	31.5608	1.31829e-176	1.76278	Up	3.5282e-175
101118832	OSBPL5	1290	114	390	3.61575	12.2617	5.22288e-36	1.76179	Up	3.77674e-35
101119554	PLXNA4	5847	244	834	1.70742	5.78505	5.28976e-75	1.76051	Up	6.95866e-74
101116017	SLC39A14	2069	115	393	2.27416	7.70382	3.1308e-36	1.76024	Up	2.27909e-35
101101872	CTNNAL1	3448	1222	4165	14.5007	48.9916	0	1.75642	Up	0
101114806	MRE11A	2765	372	1267	5.50467	18.5847	1.51951e-112	1.75539	Up	2.77031e-111
101109779	-	2673	37	126	0.566352	1.91182	1.41022e-12	1.75517	Up	4.97732e-12
101122132	CCDC73	3198	25	85	0.319849	1.07799	6.59082e-09	1.75288	Up	1.90265e-08
101111256	PABPC1L2A	1954	10	34	0.209392	0.705714	0.000276436	1.75288	Up	0.000559011
101114660	-	1818	15	51	0.337583	1.13776	7.61652e-06	1.75288	Up	1.78032e-05
101121925	CECR1	1539	38	129	1.01025	3.39958	8.3891e-13	1.75065	Up	2.9933e-12
101116050	TMEM173	1917	221	750	4.71687	15.8677	4.33958e-67	1.75019	Up	5.20845e-66
101105084	SMAD9	1745	84	285	1.96955	6.62405	1.66987e-26	1.74985	Up	9.65834e-26
101109969	CSF1R	3783	1100	3728	11.8971	39.9681	0	1.74824	Up	0
101115265	FNBP1	2359	550	1862	9.53934	32.013	2.24556e-163	1.7467	Up	5.63083e-162
101112135	HAVCR2	1293	26	88	0.822732	2.76031	3.9009e-09	1.74634	Up	1.14128e-08
101113334	-	633	37	125	2.39156	8.00904	2.18138e-12	1.74368	Up	7.60846e-12
101112093	CNTN4	4936	16	54	0.132626	0.443704	4.46486e-06	1.74223	Up	1.06207e-05
101113565	GABRA3	2605	16	54	0.251302	0.840737	4.46486e-06	1.74223	Up	1.06222e-05
101104810	PID1	2407	633	2134	10.76	35.9578	4.70562e-186	1.74063	Up	1.33851e-184
101111171	S100A13	671	908	3061	55.3665	185.018	5.48238e-266	1.74058	Up	2.15319e-264
101117071	KANK2	2595	836	2814	13.1811	43.9806	2.91608e-244	1.73839	Up	1.04921e-242
101107834	FILIP1L	3413	1878	6320	22.5135	75.1026	0	1.73807	Up	0
101107766	-	1851	236	794	5.21662	17.3976	3.12428e-70	1.7377	Up	3.88722e-69
101115832	PODXL2	1524	33	111	0.885957	2.95401	4.18664e-11	1.73737	Up	1.37328e-10
101117244	HSH2D	1308	11	37	0.344087	1.14728	0.000160241	1.73737	Up	0.00033237
101107654	RARRES1	1062	130	437	5.00844	16.689	2.21436e-39	1.73647	Up	1.70566e-38
101123329	LOC101123329	2610	1447	4864	22.6836	75.5836	0	1.73642	Up	0
101105480	SYNC	1737	39	131	0.918647	3.05876	7.70692e-13	1.73537	Up	2.75593e-12
100036758	-	1858	43	144	0.946905	3.14334	6.24624e-14	1.73101	Up	2.35939e-13
101113713	FMO5	3537	245	820	2.8341	9.40271	4.79998e-72	1.73019	Up	6.09306e-71
101107367	THSD1	2484	216	722	3.55784	11.7885	1.49591e-63	1.72831	Up	1.71341e-62
100359363	-	7476	1791	5977	9.80189	32.4256	0	1.726	Up	0
101106730	LOC101106730	834	15	50	0.735883	2.43152	1.18543e-05	1.72431	Up	2.72784e-05
101117049	-	2499	15	50	0.245589	0.81148	1.18543e-05	1.72431	Up	2.72745e-05
101111208	-	1524	63	210	1.69137	5.58867	1.48494e-19	1.72431	Up	6.98097e-19
101120303	KBTBD10	2899	12	40	0.169362	0.559611	9.30448e-05	1.72431	Up	0.000197414
101107876	CLDN10	1140	31	103	1.1126	3.66443	2.83778e-10	1.71965	Up	8.92054e-10
101107916	PDLIM1	1251	872	2896	28.5196	93.8892	2.02354e-247	1.71901	Up	7.37845e-246
101113774	WSCD1	1693	94	312	2.27172	7.47432	3.53822e-28	1.71816	Up	2.1367e-27
101115469	EFNB2	1064	180	596	6.92173	22.7185	3.3885e-52	1.71466	Up	3.24877e-51
101111960	STEAP2	1871	29	96	0.634173	2.081	1.2486e-09	1.71433	Up	3.7652e-09
101119684	ST14	2457	13	43	0.216482	0.709803	5.41104e-05	1.71317	Up	0.000117514
101108884	CAMK2G	1737	301	995	7.09007	23.2326	8.47278e-86	1.71228	Up	1.25202e-84
101108764	FAM20A	1731	36	119	0.850921	2.7882	1.34717e-11	1.71224	Up	4.53293e-11
101121703	DACT3	1596	78	257	1.99961	6.53092	2.70886e-23	1.70757	Up	1.43396e-22
101104164	LOC101104164	1128	17	56	0.616628	2.01351	4.05942e-06	1.70724	Up	9.69443e-06
101102336	FGB	1916	98	322	2.09273	6.81608	1.05644e-28	1.70355	Up	6.44178e-28
101120210	ZNF521	3921	313	1027	3.26611	10.623	9.8471e-88	1.70155	Up	1.48197e-86
101106543	SYT9	1659	25	82	0.616563	2.00466	2.43438e-08	1.70104	Up	6.77908e-08
101114276	C7H15orf48	642	61	200	3.88757	12.6348	2.31944e-18	1.70046	Up	1.04145e-17
101110796	LOC101110796	3523	18	59	0.209047	0.679225	2.37842e-06	1.70006	Up	5.7825e-06
443115	-	1986	1819	5957	37.4746	121.653	0	1.69879	Up	0
101113586	CREB3L3	1975	73	239	1.51231	4.90801	1.29072e-21	1.69839	Up	6.49502e-21
101112480	LOC101112480	699	179	586	10.4775	34.0012	1.10848e-50	1.69829	Up	1.03894e-49
101103496	-	650	11	36	0.692409	2.24628	0.000249774	1.69784	Up	0.000508248
101102136	NCS1	675	11	36	0.666765	2.16308	0.000249774	1.69784	Up	0.000508185
100505388	-	4368	835	2730	7.82145	25.3486	4.55266e-229	1.6964	Up	1.5427e-227
101121531	-	2799	373	1218	5.45242	17.6489	4.03856e-103	1.69461	Up	6.86387e-102
101105867	-	830	641	2090	31.5983	102.127	2.89966e-175	1.69245	Up	7.72248e-174
101109585	TSPAN2	1123	58	189	2.11316	6.82584	2.57858e-17	1.69161	Up	1.1101e-16
101111757	PDE4B	4279	229	746	2.18966	7.07084	1.11516e-63	1.69117	Up	1.2791e-62
101104376	PPEF1	2445	147	478	2.45993	7.92909	2.51192e-41	1.68854	Up	1.99813e-40
101114816	-	7482	157	510	0.85855	2.76456	6.26222e-44	1.68708	Up	5.2721e-43
101116331	MXRA7	705	329	1068	19.0937	61.4407	5.13472e-90	1.6861	Up	7.86568e-89
101104366	ADAR	4239	1125	3647	10.8586	34.8937	3.27134e-302	1.68413	Up	1.48522e-300
101119324	PFKFB2	3444	185	597	2.19782	7.03049	9.69292e-51	1.67755	Up	9.09527e-50
101105831	SLITRK6	4237	201	648	1.94098	6.20284	7.27228e-55	1.67614	Up	7.28077e-54
101106018	FHL5	1080	121	390	4.58401	14.6459	1.12904e-33	1.67581	Up	7.77775e-33
101118650	CDC42BPG	4248	59	190	0.568265	1.81403	3.57954e-17	1.67456	Up	1.53373e-16
101111090	-	7743	83	267	0.438584	1.39854	1.69697e-23	1.673	Up	9.02413e-23
101101949	-	951	14	45	0.602325	1.91914	4.87382e-05	1.67184	Up	0.000106215
101115032	STAP1	2301	14	45	0.24894	0.793177	4.87382e-05	1.67184	Up	0.000106229
101118775	CLEC1A	837	380	1221	18.5756	59.1649	2.1445e-101	1.67134	Up	3.59971e-100
101104350	GXYLT2	1566	33	106	0.862196	2.74529	3.59584e-10	1.67087	Up	1.12255e-09
101116208	GPR1	1846	115	369	2.54888	8.10716	8.8278e-32	1.66933	Up	5.81586e-31
101105496	GM2A	1033	408	1309	16.1601	51.3941	2.26524e-108	1.66917	Up	4.01317e-107
101122928	EPHB2	3047	59	189	0.792252	2.51573	5.45812e-17	1.66694	Up	2.32095e-16
101106841	2017-03-03	1847	65	208	1.43989	4.56742	1.58177e-18	1.66542	Up	7.15946e-18
101108837	ATP8B4	4007	285	912	2.91011	9.23102	8.03266e-76	1.66542	Up	1.06703e-74
101119106	DTX3L	2571	355	1134	5.6495	17.889	1.2327e-93	1.66288	Up	1.95255e-92
101120121	NTNG1	3137	99	316	1.29123	4.08552	2.8148e-27	1.66177	Up	1.65866e-26
101112591	-	14614	27	86	0.0755924	0.238673	1.99072e-08	1.65872	Up	5.5693e-08
101120367	GBP5	2080	570	1815	11.2123	35.3906	3.73744e-148	1.65828	Up	8.73982e-147
101117759	GABRA1	4467	88	280	0.806028	2.54224	2.94474e-24	1.6572	Up	1.59722e-23
101119873	-	2658	459	1459	7.06548	22.2625	3.24552e-119	1.65576	Up	6.23806e-118
100628316	-	2142	157	499	2.99891	9.44834	6.31484e-42	1.65562	Up	5.08777e-41
101122793	RBPMS2	813	215	683	10.8201	34.0725	1.00132e-56	1.65489	Up	1.03295e-55
101112212	GLT8D2	1626	454	1442	11.424	35.9682	9.75246e-118	1.65465	Up	1.85263e-116
101112309	-	1887	122	387	2.64528	8.31789	8.30652e-33	1.6528	Up	5.59686e-32
101116099	-	1157	258	818	9.12368	28.6744	1.96992e-67	1.65208	Up	2.36958e-66
101103192	FGD2	2094	101	320	1.97346	6.19794	2.30528e-27	1.65106	Up	1.36384e-26
101107513	-	1014	12	38	0.484202	1.51992	0.000223582	1.65031	Up	0.000457235
443147	-	15650	545	1725	1.42484	4.47043	7.25972e-140	1.64961	Up	1.58402e-138
101122713	FAM129A	3261	1469	4646	18.4312	57.7833	0	1.6485	Up	0
101111467	GAS7	1834	253	799	5.64423	17.6694	1.36302e-65	1.6464	Up	1.59712e-64
101107748	OLFML2B	2801	287	905	4.1923	13.1042	6.40044e-74	1.64421	Up	8.35904e-73
100192421	-	613	2279	7184	152.113	475.313	0	1.64373	Up	0
101114752	PDLIM2	1498	79	249	2.15774	6.74158	1.66732e-21	1.64357	Up	8.34888e-21
101118931	LOC101118931	2085	145	457	2.84541	8.88965	3.76418e-38	1.64349	Up	2.8483e-37
101117026	FHL3	994	86	271	3.53994	11.0575	2.9049e-23	1.64323	Up	1.53674e-22
101112175	SGIP1	4677	127	400	1.11102	3.4687	1.43801e-33	1.64252	Up	9.85623e-33
101115232	PIK3IP1	1590	148	466	3.80845	11.8867	7.98766e-39	1.64208	Up	6.10651e-38
101113340	RUNX1T1	1812	244	768	5.50954	17.1901	7.39502e-63	1.64157	Up	8.34705e-62
101106346	KRT10	1683	48	151	1.16692	3.63887	1.38159e-13	1.64079	Up	5.14827e-13
101114947	LOC101114947	946	117	368	5.06032	15.7772	5.82438e-31	1.64054	Up	3.74779e-30
101106984	-	1245	14	44	0.46009	1.43337	7.50364e-05	1.63942	Up	0.000160417
101103732	UST	1200	92	289	3.13682	9.76767	1.29218e-24	1.63871	Up	7.07701e-24
101117688	BMP2	3314	170	534	2.09884	6.53526	4.04568e-44	1.63865	Up	3.41838e-43
101104341	SLIT3	4904	737	2312	6.14895	19.121	9.92348e-185	1.63675	Up	2.80317e-183
101107327	SRGN	1170	921	2888	32.2075	100.112	3.96082e-230	1.63614	Up	1.34495e-228
101102126	C1QA	1357	1977	6196	59.6088	185.185	0	1.63537	Up	0
101102097	CAP2	2085	391	1224	7.67281	23.8095	1.92698e-98	1.63371	Up	3.15023e-97
101102674	C6	3277	24	75	0.299653	0.928237	2.27998e-07	1.6312	Up	5.94202e-07
101113980	EFHD1	1345	958	2993	29.1425	90.2524	2.54664e-237	1.63084	Up	8.96494e-236
101117112	LOC101117112	825	5289	16523	262.303	812.286	0	1.63075	Up	0
101110963	-	1726	105	328	2.48904	7.70739	1.52788e-27	1.63065	Up	9.09527e-27
101111277	C5H19orf66	1470	346	1078	9.63036	29.7424	2.0893e-86	1.62686	Up	3.10991e-85
101111766	ATP2A1	3550	26	81	0.29966	0.925403	7.87258e-08	1.62676	Up	2.11567e-07
101113218	-	2883	473	1472	6.71275	20.708	3.86082e-117	1.62521	Up	7.30017e-116
101111187	STEAP4	1413	54	168	1.56363	4.82216	9.1e-15	1.62478	Up	3.5697e-14
XR_173400.1	-	2374	238	740	4.10185	12.6423	1.01032e-59	1.62391	Up	1.08766e-58
101110249	KL	2682	39	121	0.594962	1.82979	5.40918e-11	1.62081	Up	1.76293e-10
101119138	-	4151	199	617	1.96148	6.02846	6.5836e-50	1.61985	Up	6.11083e-49
101107997	ATP10A	4299	141	437	1.34195	4.12276	8.11038e-36	1.61928	Up	5.83625e-35
101118148	ATP1A2	5098	131	406	1.05137	3.22998	2.1643e-33	1.61926	Up	1.47536e-32
101102123	DLG3	2666	111	344	1.70352	5.23326	1.55528e-28	1.61919	Up	9.44466e-28
101109813	ARL4D	1360	51	158	1.53432	4.71186	6.61068e-14	1.6187	Up	2.49358e-13
101115978	LOC101115978	786	72	223	3.74795	11.5069	5.0472e-19	1.61832	Up	2.32977e-18
101114452	BCL6B	2291	672	2079	12.0013	36.8047	2.01526e-163	1.6167	Up	5.06894e-162
101101871	C1QC	1102	2390	7393	88.736	272.091	0	1.61649	Up	0
101121042	-	7602	1761	5447	9.47797	29.0605	0	1.61641	Up	0
101117683	LOC101117683	2193	98	303	1.8284	5.60374	3.00064e-25	1.61581	Up	1.67836e-24
101106790	LILRA6	948	22	68	0.949507	2.90921	1.00905e-06	1.61538	Up	2.52401e-06
101104107	MYOF	6948	1380	4265	8.12649	24.8962	0	1.61522	Up	0
101106445	TTYH2	1618	96	296	2.4276	7.41972	1.27801e-24	1.61184	Up	7.00414e-24
101117390	ALOX5	2124	24	74	0.462318	1.41303	3.46994e-07	1.61184	Up	8.94175e-07
101122527	PIF1	1590	12	37	0.308793	0.943798	0.000343842	1.61184	Up	0.000689418
101119882	RBM43	2664	316	973	4.85329	14.8133	5.09224e-77	1.60986	Up	6.87642e-76
101117966	-	1665	13	40	0.319457	0.974361	0.000198609	1.60883	Up	0.000408109
101110454	-	10131	378	1163	1.52659	4.65588	1.29813e-91	1.60874	Up	2.02278e-90
101123121	SGMS2	1760	27	83	0.627675	1.91267	7.03288e-08	1.6075	Up	1.89407e-07
641303	PPP1R12A	5500	3560	10941	26.4832	80.6805	0	1.60714	Up	0
101106100	FTSJD1	2671	249	765	3.81425	11.6161	9.15728e-61	1.60666	Up	1.00104e-59
101115982	PLTP	1927	726	2230	15.4148	46.9351	1.50825e-173	1.60635	Up	3.97139e-172
101101867	KYNU	2377	28	86	0.481962	1.46738	4.13596e-08	1.60626	Up	1.13317e-07
101121316	GCNT1	1566	28	86	0.73156	2.22731	4.13596e-08	1.60626	Up	1.13336e-07
101114586	SORBS2	5255	930	2856	7.24092	22.0424	1.21634e-221	1.60604	Up	3.98896e-220
101113005	RELB	1646	147	451	3.65402	11.1127	1.8723e-36	1.60466	Up	1.36907e-35
101115003	CD274	1297	105	322	3.31233	10.0691	1.80307e-26	1.60402	Up	1.0425e-25
101113758	PRKG2	2515	15	46	0.244026	0.741812	6.66922e-05	1.60402	Up	0.000143425
101113410	NIPAL4	1577	15	46	0.389173	1.18304	6.66922e-05	1.60402	Up	0.000143406
443534	LEP	2916	571	1744	8.01184	24.2568	3.64638e-135	1.59818	Up	7.76893e-134
101119956	FAM3B	1047	21	64	0.820647	2.47918	2.6193e-06	1.59503	Up	6.34353e-06
443216	-	1122	443	1348	16.1545	48.7272	2.1171e-104	1.59279	Up	3.6361e-103
101103687	HECTD2	4608	671	2041	5.95791	17.9641	5.18896e-157	1.59224	Up	1.2642e-155
101117250	UCHL1	1146	56	170	1.99934	6.01643	1.66159e-14	1.58938	Up	6.43895e-14
101123093	ASB9	884	30	91	1.38852	4.17507	2.16734e-08	1.58825	Up	6.05303e-08
101102235	ADAMTS19	4234	65	197	0.628125	1.88708	1.50904e-16	1.58703	Up	6.33588e-16
101106646	LOC101106646	4320	230	697	2.17835	6.5437	1.46232e-54	1.58687	Up	1.4542e-53
101109284	TMEM106A	958	40	121	1.70836	5.12264	1.10344e-10	1.58428	Up	3.54592e-10
101117084	-	2192	280	847	5.22638	15.6717	8.94134e-66	1.58428	Up	1.05376e-64
101107288	EPHA7	6657	45	136	0.276578	0.82858	7.96544e-12	1.58296	Up	2.71098e-11
101113519	TPPP3	1038	761	2298	29.9965	89.7898	7.24562e-175	1.58176	Up	1.92653e-173
101119119	BIN1	1503	535	1614	14.5639	43.5531	3.05102e-123	1.58038	Up	6.01313e-122
101110740	LOC101110740	3090	250	754	3.31028	9.89663	1.60355e-58	1.57998	Up	1.69167e-57
101119342	LOC101119342	1520	1654	4988	44.5221	133.094	0	1.57985	Up	0
101116716	SLC8A1	5920	441	1325	3.0479	9.07755	5.67692e-101	1.57449	Up	9.49006e-100
101121312	VCL	5336	4516	13564	34.6276	103.097	0	1.57401	Up	0
101117268	NECAB3	2248	47	141	0.855431	2.54388	4.1923e-12	1.57231	Up	1.44523e-11
101110915	LOC101110915	1758	238	714	5.53913	16.4723	3.95396e-55	1.57231	Up	3.97812e-54
101119190	PDCD1LG2	876	13	39	0.607188	1.80566	0.00030325	1.57231	Up	0.00061081
101108197	NBL1	703	544	1632	31.6612	94.1541	1.10242e-123	1.57231	Up	2.18327e-122
101110429	P2RX5	1290	14	42	0.44404	1.32049	0.000175312	1.57231	Up	0.000362109
101116485	-	8509	104	312	0.500079	1.48713	5.21566e-25	1.57231	Up	2.89347e-24
101104156	HEATR4	3009	22	66	0.299147	0.889603	2.32144e-06	1.57231	Up	5.64481e-06
101113303	CDHR1	2791	1367	4101	20.0398	59.5942	8e-308	1.57231	Up	3.73616e-306
443075	HGF	2487	37	111	0.608709	1.81018	8.07218e-10	1.57231	Up	2.47356e-09
101121595	AGBL3	2757	51	153	0.756863	2.25076	5.1461e-13	1.57231	Up	1.85485e-12
101112310	TMEM176A	955	19	57	0.814018	2.42073	1.16347e-05	1.57231	Up	2.67844e-05
101112250	KLK10	2319	14	42	0.247008	0.734552	0.000175312	1.57231	Up	0.000362063
101106666	LOC101106666	2845	33	99	0.474586	1.41133	6.67672e-09	1.57231	Up	1.92575e-08
101122993	-	3558	997	2990	11.465	34.0831	7.2787e-225	1.57183	Up	2.4162e-223
101105703	PLCE1	8470	302	904	1.45884	4.32872	3.92422e-69	1.56912	Up	4.83088e-68
101113337	-	1614	143	428	3.62507	10.7551	1.2866e-33	1.56894	Up	8.84078e-33
101103186	-	2443	1690	5053	28.3039	83.8881	0	1.56746	Up	0
101102536	OSBPL6	4675	287	857	2.51179	7.43487	2.01866e-65	1.56559	Up	2.36196e-64
101116326	LOC101116326	1238	292	871	9.65041	28.5346	2.28104e-66	1.56405	Up	2.70982e-65
101122079	GPR173	1978	52	155	1.07562	3.17819	4.57242e-13	1.56303	Up	1.65173e-12
443163	RGS2	1337	953	2832	29.1639	85.9085	1.66825e-210	1.55862	Up	5.16937e-209
101114450	-	4608	164	487	1.45618	4.28638	1.21521e-37	1.55757	Up	9.11074e-37
101103544	-	2793	98	291	1.43562	4.22568	3.93974e-23	1.55751	Up	2.07677e-22
101122261	LOC101122261	962	579	1718	24.6256	72.4306	3.24004e-128	1.55644	Up	6.55204e-127
101121569	ANK1	5310	82	243	0.631834	1.85603	1.61847e-19	1.55461	Up	7.59776e-19
101111235	MBOAT1	3077	239	708	3.178	9.33211	8.69042e-54	1.55408	Up	8.53798e-53
101113363	GPR133	5051	574	1700	4.64963	13.6504	1.40914e-126	1.55376	Up	2.81466e-125
101102349	GIPC2	1549	25	74	0.660347	1.93756	7.03984e-07	1.55294	Up	1.78254e-06
101108531	C1H21orf7	1659	98	290	2.41693	7.08967	5.8838e-23	1.55254	Up	3.0836e-22
554318	-	1022	48	142	1.92165	5.63523	5.57944e-12	1.55213	Up	1.91049e-11
101113020	-	23386	3662	10833	6.40687	18.7874	0	1.55207	Up	0
101104336	LOC101104336	2082	46	136	0.903984	2.64931	1.59433e-11	1.55125	Up	5.34362e-11
101115096	MAMLD1	2253	22	65	0.399526	1.17011	3.50328e-06	1.55028	Up	8.40942e-06
101123510	HFM1	4340	22	65	0.207404	0.607432	3.50328e-06	1.55028	Up	8.41066e-06
101106094	NCF2	1768	65	192	1.50423	4.40447	1.14226e-15	1.54994	Up	4.63128e-15
101118035	-	2442	160	472	2.68076	7.83918	3.19394e-36	1.54806	Up	2.32298e-35
101111048	WNT11	1869	193	569	4.22505	12.3474	2.73262e-43	1.54717	Up	2.26661e-42
101106012	PDGFRA	6884	2606	7681	15.4888	45.2534	0	1.5468	Up	0
101122329	-	2450	832	2452	13.8944	40.5909	1.67923e-180	1.54665	Up	4.59995e-179
101104256	RTN4RL1	1927	149	439	3.16365	9.23968	9.49552e-34	1.54625	Up	6.55517e-33
101122270	AMPH	2055	37	109	0.736671	2.15124	1.81978e-09	1.54608	Up	5.4413e-09
101111442	NT5DC3	1642	17	50	0.423603	1.23501	5.18636e-05	1.54374	Up	0.000112815
101120416	PTP4A3	516	32	94	2.53737	7.38843	2.55914e-08	1.54193	Up	7.11192e-08
101102970	LOC101102970	543	15	44	1.13025	3.28645	0.000153931	1.53989	Up	0.000319607
101108418	ARRB1	1905	422	1237	9.06361	26.336	2.41132e-91	1.53888	Up	3.74663e-90
101116864	HEATR7B2	4824	14	41	0.118742	0.344708	0.000265946	1.53754	Up	0.0005386
101111756	PAK1	3005	276	808	3.75793	10.9054	3.47188e-60	1.53703	Up	3.76001e-59
443460	-	3483	659	1929	7.74133	22.4622	4.0779e-141	1.53685	Up	8.92157e-140
101115820	LOC101115820	906	13	38	0.587082	1.7011	0.00046051	1.53483	Up	0.000910573
101119609	FAM13C	3366	490	1430	5.95615	17.2304	1.121e-104	1.53251	Up	1.93345e-103
101107209	GLT25D2	1881	255	744	5.5467	16.042	2.6328e-55	1.53215	Up	2.66038e-54
101123189	C1QB	1188	2456	7158	84.5854	244.371	0	1.53059	Up	0
101105646	BICD1	3602	35	102	0.397565	1.1485	7.83208e-09	1.53049	Up	2.24587e-08
101110657	LOC101110657	869	23	67	1.08291	3.12701	3.08232e-06	1.52987	Up	7.43177e-06
101117731	UNC13B	6406	847	2467	5.40979	15.6191	1.05522e-178	1.52967	Up	2.85224e-177
101123478	HID1	2966	809	2356	11.1599	32.2165	1.0144e-170	1.52947	Up	2.63696e-169
101104938	-	17567	857	2495	1.99603	5.76033	1.34822e-180	1.52902	Up	3.69943e-179
101111324	-	6667	1461	4252	8.9661	25.8665	2e-306	1.52853	Up	9.23456e-305
101110137	VAV2	2736	320	931	4.78539	13.8009	1.67933e-68	1.52805	Up	2.04723e-67
100192432	-	1481	132	384	3.64672	10.516	3.10176e-29	1.52791	Up	1.92227e-28
101104196	SLC9A9	2102	163	474	3.17277	9.14576	1.08833e-35	1.52736	Up	7.78694e-35
443551	-	2611	467	1358	7.31802	21.0944	5.13398e-99	1.52733	Up	8.44387e-98
443318	-	595	203	590	13.9593	40.217	5.51018e-44	1.52658	Up	4.64137e-43
101121828	-	2778	21	61	0.309293	0.890578	9.0132e-06	1.52577	Up	2.09477e-05
780472	CTSS	1842	1695	4921	37.6499	108.352	0	1.52501	Up	0
101116545	MEGF9	1475	29	84	0.804433	2.30973	1.88198e-07	1.52168	Up	4.93634e-07
101123311	TBC1D4	5271	1504	4351	11.6745	33.4788	0	1.51989	Up	0
554259	-	3102	46	133	0.606736	1.73894	5.30954e-11	1.51907	Up	1.73219e-10
101115759	ARSE	2090	73	211	1.42909	4.09459	1.2916e-16	1.51862	Up	5.43833e-16
XR_173307.1	-	830	527	1523	25.9786	74.4211	7.03838e-110	1.51839	Up	1.26342e-108
443366	-	1432	18	52	0.514296	1.47277	4.54438e-05	1.51786	Up	9.93946e-05
101120411	CPZ	2282	36	104	0.645462	1.84838	6.89536e-09	1.51786	Up	1.98564e-08
101112982	CBLN3	939	36	104	1.56863	4.49202	6.89536e-09	1.51786	Up	1.98529e-08
101113711	-	2337	18	52	0.315136	0.902441	4.54438e-05	1.51786	Up	9.93813e-05
101120290	CCDC68	1117	87	251	3.18676	9.1137	1.94803e-19	1.51595	Up	9.1186e-19
101110878	ISLR	2297	1162	3352	20.698	59.1858	7.17712e-239	1.51576	Up	2.54304e-237
101123649	F5	6320	52	150	0.336643	0.962606	3.39596e-12	1.51572	Up	1.17468e-11
101111201	PARP10	3063	559	1611	7.46704	21.3316	1.12882e-115	1.51438	Up	2.1027e-114
101118766	STEAP3	1581	58	167	1.501	4.28409	2.18448e-13	1.51307	Up	8.03177e-13
101121742	ARID5B	7892	1148	3304	5.95166	16.9796	1.00587e-234	1.51244	Up	3.48824e-233
101104909	HS3ST1	1616	48	138	1.2153	3.46347	2.76524e-11	1.51091	Up	9.17002e-11
101121083	FAM19A5	1503	16	46	0.435557	1.24129	0.000134555	1.51091	Up	0.000280592
101109133	-	3042	24	69	0.322802	0.91995	2.70398e-06	1.51091	Up	6.54181e-06
101102699	TNFSF8	1348	16	46	0.485639	1.38402	0.000134555	1.51091	Up	0.000280556
100307049	-	2250	2502	7185	45.4976	129.515	0	1.50925	Up	0
101116811	-	750	84	241	4.58249	13.0326	1.375e-18	1.50792	Up	6.2357e-18
101109931	ZNF516	2274	38	109	0.683718	1.94406	3.57534e-09	1.5076	Up	1.04867e-08
101111623	AFF3	3575	106	304	1.21315	3.44883	4.87492e-23	1.50735	Up	2.56228e-22
101117955	MT2A	412	103	295	10.2288	29.0402	2.3118e-22	1.50542	Up	1.18977e-21
101117937	MOXD1	1758	29	83	0.674936	1.91484	2.8101e-07	1.5044	Up	7.27937e-07
101121909	-	2517	29	83	0.47141	1.33742	2.8101e-07	1.5044	Up	7.27822e-07
101120006	MPP7	1916	65	186	1.38804	3.93724	1.24285e-14	1.50414	Up	4.84391e-14
101123397	-	3444	85	243	1.00981	2.86166	1.21103e-18	1.50277	Up	5.50127e-18
101112306	SAMD9	5170	1435	4102	11.3565	32.1795	3.82404e-288	1.50262	Up	1.65766e-286
101122173	PALM2	1308	14	40	0.437929	1.2403	0.000401302	1.50192	Up	0.000799025
678685	CLEC7A	1482	34	97	0.938673	2.65459	2.95604e-08	1.4998	Up	8.18422e-08
101115659	PRSS42	1251	20	57	0.654118	1.84796	2.31372e-05	1.49831	Up	5.1944e-05
101108203	ADCY3	3426	192	547	2.29297	6.47551	8.16688e-40	1.49778	Up	6.31761e-39
101121705	AMICA1	1739	156	443	3.67036	10.3319	2.05238e-32	1.49311	Up	1.37154e-31
101114282	RHPN1	2011	43	122	0.874863	2.46049	5.67354e-10	1.49182	Up	1.75205e-09
101110337	TMED8	876	60	170	2.8024	7.8708	2.50394e-13	1.48985	Up	9.1753e-13
443136	IRF1	1326	764	2162	23.574	66.1282	1.15713e-150	1.48807	Up	2.73731e-149
101119359	ORAI2	1877	64	181	1.39508	3.91101	4.591e-14	1.48719	Up	1.74629e-13
101102499	KCTD12	2270	567	1603	10.2198	28.6406	4.68728e-112	1.4867	Up	8.50757e-111
XR_173325.1	-	1589	28	79	0.720971	2.0164	7.1192e-07	1.48377	Up	1.8018e-06
101120395	LOC101120395	2324	397	1119	6.98937	19.5285	1.90198e-78	1.48234	Up	2.6007e-77
101116272	SORCS1	4491	44	124	0.400861	1.11983	4.97078e-10	1.48211	Up	1.54116e-09
101109591	CHN1	2284	250	703	4.47845	12.4834	8.9431e-50	1.47894	Up	8.27262e-49
101113582	RAMP3	1382	68	191	2.01319	5.60531	1.24477e-14	1.47731	Up	4.85024e-14
101116509	MAP1B	7401	453	1272	2.50433	6.97061	1.91724e-88	1.47686	Up	2.90689e-87
101111588	-	5637	203	570	1.47344	4.10111	1.35117e-40	1.47683	Up	1.05827e-39
101104121	SEMA4D	3970	178	499	1.83448	5.09782	1.14943e-35	1.47451	Up	8.22055e-35
101102835	CD22	3353	86	241	1.04942	2.91513	5.06284e-18	1.47397	Up	2.23933e-17
101117418	WWC1	3336	35	98	0.429265	1.19145	3.83858e-08	1.47277	Up	1.05435e-07
101112781	KNG1	3173	332	929	4.28106	11.8746	9.21368e-65	1.47184	Up	1.07038e-63
101119755	SERGEF	1632	93	260	2.33156	6.46141	2.90426e-19	1.47055	Up	1.35247e-18
100302099	-	1947	1273	3558	26.7514	74.1164	2.78936e-242	1.47018	Up	9.97013e-241
101114661	PLD1	3533	245	684	2.83731	7.85212	5.47708e-48	1.46856	Up	4.93755e-47
101102144	PDLIM4	671	91	254	5.54884	15.3527	8.19472e-19	1.46824	Up	3.74764e-18
101114695	-	1785	57	159	1.30653	3.61271	2.61712e-12	1.46734	Up	9.09907e-12
101101908	PLXDC2	3132	587	1637	7.66832	21.1983	3.56284e-112	1.46697	Up	6.47388e-111
101108158	LRRC4C	3142	46	128	0.599012	1.65226	3.80048e-10	1.46378	Up	1.18576e-09
101123199	-	2673	262	729	4.01038	11.0612	8.66674e-51	1.4637	Up	8.14174e-50
101111599	-	1956	101	281	2.11269	5.82655	1.46218e-20	1.46356	Up	7.1077e-20
101119408	-	1922	137	381	2.91643	8.03981	2.60468e-27	1.46296	Up	1.53651e-26
101102524	PAQR6	1047	73	203	2.85272	7.86364	2.95022e-15	1.46286	Up	1.18205e-14
101117184	MT1A	387	50	139	5.28619	14.5673	6.89472e-11	1.46243	Up	2.23591e-10
101102833	LOC101102833	906	36	100	1.62577	4.47658	3.34916e-08	1.46128	Up	9.22873e-08
101110294	-	1686	27	75	0.655224	1.80417	1.79858e-06	1.46128	Up	4.41759e-06
101110645	-	2556	371	1030	5.93877	16.3437	8.30822e-71	1.4605	Up	1.04006e-69
101114579	LOC101114579	2403	296	821	5.0399	13.8568	1.01081e-56	1.45913	Up	1.04207e-55
101112761	MS4A7	1150	43	119	1.52987	4.19685	1.83396e-09	1.4559	Up	5.47867e-09
101106308	-	1296	77	213	2.43091	6.66575	7.97614e-16	1.45527	Up	3.25008e-15
101105366	FRMD4B	5053	298	824	2.41296	6.61382	1.13616e-56	1.45468	Up	1.16834e-55
443498	-	1143	217	600	7.76778	21.2902	9.9591e-42	1.45461	Up	7.99623e-41
101107570	-	4194	84	232	0.819473	2.24354	4.54608e-17	1.45301	Up	1.94122e-16
101119158	-	984	42	116	1.74638	4.7812	3.10042e-09	1.45301	Up	9.13481e-09
101118266	FGL2	1537	2664	7347	70.916	193.87	0	1.45091	Up	0
101113185	DARC	1082	233	642	8.81074	24.0648	2.60994e-44	1.44959	Up	2.21099e-43
101103901	-	4026	125	344	1.27034	3.46544	1.87616e-24	1.44783	Up	1.0241e-23
XR_173185.1	-	2504	16	44	0.261438	0.712677	0.000301208	1.44678	Up	0.000607072
101107449	SLC2A12	2713	75	206	1.13108	3.07958	3.30754e-15	1.44503	Up	1.32229e-14
101103391	LOC101103391	3015	217	596	2.9448	8.01739	4.56784e-41	1.44496	Up	3.61063e-40
101116073	ATF3	1803	415	1139	9.41751	25.6214	8.13454e-77	1.44393	Up	1.09574e-75
101115500	-	3777	164	450	1.77656	4.83214	2.2866e-31	1.44357	Up	1.4872e-30
101117818	MID1	2698	82	225	1.24353	3.38232	1.88126e-16	1.44357	Up	7.86625e-16
101105321	LOC101105321	1245	210	576	6.90134	18.7641	1.14321e-39	1.44302	Up	8.82254e-39
101111174	LOC101111174	1240	23	63	0.758909	2.0606	1.52008e-05	1.44106	Up	3.46708e-05
101118905	SLC25A29	1436	134	367	3.81798	10.3654	8.2793e-26	1.44089	Up	4.70681e-25
443231	-	1503	60	164	1.63334	4.42547	2.55796e-12	1.43801	Up	8.89908e-12
101104597	HRC	2202	45	123	0.83614	2.26549	1.39117e-09	1.43801	Up	4.1866e-09
101113269	CAPN5	1947	192	524	4.03477	10.9154	5.60662e-36	1.43581	Up	4.05243e-35
101102850	CXCR7	1193	881	2404	30.2148	81.7275	1.16334e-158	1.43557	Up	2.85993e-157
101108803	ABI3BP	4265	1080	2947	10.3607	28.0243	4.7981e-194	1.43556	Up	1.40403e-192
101116605	-	3498	190	518	2.22238	6.00598	1.56783e-35	1.4343	Up	1.11883e-34
101103840	ADAMTS6	6404	102	278	0.651677	1.76063	8.64342e-20	1.43386	Up	4.10128e-19
101106414	-	2681	455	1240	6.94382	18.7585	1.33044e-82	1.43375	Up	1.90385e-81
101122983	TNFAIP2	1640	316	861	7.88364	21.2928	6.94814e-58	1.43343	Up	7.26879e-57
101118437	BMPER	3325	144	392	1.77196	4.78155	3.18644e-27	1.43213	Up	1.87494e-26
101111207	ATP2A3	3468	339	922	3.99949	10.7827	1.07163e-61	1.43083	Up	1.18658e-60
101121618	-	1068	160	435	6.1296	16.5193	5.58826e-30	1.43029	Up	3.53035e-29
101110557	BCL6	3601	590	1601	6.70367	18.0319	1.9808e-105	1.42753	Up	3.43457e-104
101119490	-	4479	122	331	1.11445	2.99724	4.02932e-23	1.4273	Up	2.12262e-22
101103124	BMX	2361	170	461	2.94603	7.91916	1.47615e-31	1.42658	Up	9.65093e-31
100174906	-	816	1210	3280	60.6707	163.026	1.30787e-213	1.42603	Up	4.09156e-212
101112495	LGALS3BP	2062	1824	4939	36.1926	97.1459	0	1.42446	Up	0
554261	-	2299	105	284	1.86868	5.01018	5.71674e-20	1.42285	Up	2.72927e-19
101121450	SCN2B	844	54	146	2.61779	7.01592	5.82832e-11	1.42228	Up	1.89537e-10
101101878	-	4434	64	173	0.590565	1.58243	1.00178e-12	1.42197	Up	3.56119e-12
101108880	PBX1	1861	232	627	5.10065	13.6646	4.07548e-42	1.42169	Up	3.29332e-41
101117578	LOC101117578	699	20	54	1.17068	3.13322	7.60066e-05	1.4203	Up	0.000162406
101106802	COL21A1	3195	113	305	1.44708	3.87171	2.86042e-21	1.41983	Up	1.42184e-20
101119377	LOC101119377	706	777	2095	45.0298	120.352	4.7236e-136	1.41831	Up	1.01436e-134
101111543	SNCAIP	3507	216	582	2.52001	6.73072	4.84888e-39	1.41733	Up	3.7174e-38
101117733	DUSP19	2377	248	668	4.2688	11.3978	1.53933e-44	1.41685	Up	1.30675e-43
554323	TGFB3	2555	304	818	4.86818	12.9848	4.51414e-54	1.41538	Up	4.45645e-53
101122265	-	4082	908	2441	9.10115	24.2532	1.72156e-157	1.41405	Up	4.21316e-156
101108592	-	3195	686	1844	8.7849	23.408	1.98115e-119	1.4139	Up	3.83046e-118
101118873	NAP1L5	2147	125	336	2.38211	6.34719	3.87608e-23	1.41388	Up	2.04388e-22
101109116	-	1809	192	516	4.34256	11.5687	1.13887e-34	1.41361	Up	8.01144e-34
101122566	SERPINI1	1557	32	86	0.840901	2.24019	5.99508e-07	1.41361	Up	1.52463e-06
101113847	SHC2	1302	48	129	1.50839	4.0184	9.1163e-10	1.41361	Up	2.78461e-09
101118854	-	4233	414	1111	4.00162	10.6449	1.63955e-72	1.4115	Up	2.09428e-71
101122219	HSPA4L	3603	41	110	0.46559	1.23823	1.65882e-08	1.41115	Up	4.66399e-08
101118419	FRZB	2471	147	394	2.43404	6.46692	9.48438e-27	1.40972	Up	5.52487e-26
101102187	PRSS23	1573	691	1850	17.9735	47.6999	4.40564e-119	1.40811	Up	8.45789e-118
101106063	LOC101106063	1264	127	340	4.11093	10.9095	2.93118e-23	1.40805	Up	1.55014e-22
101120021	SEMA7A	2022	179	479	3.62206	9.6079	4.24756e-32	1.40741	Up	2.82115e-31
101106806	LOC101106806	2119	83	222	1.60262	4.24909	1.08882e-15	1.40672	Up	4.4212e-15
101118014	CCDC146	3141	379	1013	4.93691	13.0802	7.11594e-66	1.40571	Up	8.40454e-65
101114169	-	5146	76	203	0.604265	1.59993	1.91699e-14	1.40475	Up	7.40228e-14
101102374	TREX2	711	18	48	1.03583	2.73808	0.000223442	1.40238	Up	0.000457006
101104691	-	2088	48	128	0.940577	2.4863	1.33148e-09	1.40238	Up	4.00993e-09
101102156	LGALS9	1247	500	1332	16.4054	43.3224	1.29291e-85	1.40094	Up	1.90363e-84
100125611	LOC100125611	6468	314	836	1.98629	5.24216	2.36832e-54	1.40008	Up	2.34801e-53
101111612	-	6084	74	197	0.497652	1.31326	5.39458e-14	1.39994	Up	2.04622e-13
101108204	ANTXR1	2050	494	1315	9.85954	26.0163	1.90727e-84	1.39983	Up	2.78055e-83
101118631	LGI4	1705	304	809	7.29513	19.2441	1.28985e-52	1.39941	Up	1.2462e-51
101106385	TGFB1I1	1416	392	1042	11.3268	29.8455	3.8054e-67	1.39778	Up	4.57069e-66
101106340	DCLK1	2496	162	430	2.65555	6.98712	1.23227e-28	1.39569	Up	7.49994e-28
101109393	RASAL1	2340	26	69	0.454612	1.19593	9.79976e-06	1.39543	Up	2.27045e-05
101112674	ARHGEF28	5067	285	756	2.30132	6.05125	4.82296e-49	1.39477	Up	4.42123e-48
101120807	DHRS9	1564	17	45	0.444729	1.16694	0.000383848	1.39174	Up	0.000765114
101117375	JAM3	3380	1122	2966	13.5819	35.5901	4.83684e-186	1.38979	Up	1.37344e-184
101102402	TEX14	4807	290	766	2.46835	6.46292	2.38204e-49	1.38864	Up	2.1935e-48
101123278	ST6GALNAC6	1482	270	713	7.45417	19.5126	4.8944e-46	1.38829	Up	4.27742e-45
101117813	RHBDD2	1777	324	855	7.46004	19.5143	8.38986e-55	1.38728	Up	8.3945e-54
443220	-	2808	22	58	0.32056	0.837732	5.6319e-05	1.38589	Up	0.000122116
443238	-	1816	55	145	1.23917	3.23837	1.56652e-10	1.38589	Up	4.99367e-10
101120573	GADD45B	815	128	337	6.42593	16.7705	1.63478e-22	1.38395	Up	8.45079e-22
101118781	LRRC17	1967	459	1208	9.54755	24.9079	2.2435e-76	1.3834	Up	3.00961e-75
101117646	LOC101117646	1731	19	50	0.449097	1.17151	0.000191803	1.38327	Up	0.000394721
101119445	NMI	1441	876	2304	24.8727	64.8474	8.07682e-144	1.38248	Up	1.8083e-142
101103280	-	4761	118	310	1.01407	2.64081	9.1178e-21	1.38083	Up	4.46279e-20
101109768	PNMA2	1905	29	76	0.622855	1.61805	4.27782e-06	1.37729	Up	1.01966e-05
101103998	-	1842	1159	3037	25.7441	66.8697	7.75844e-188	1.37711	Up	2.21851e-186
101101968	CAPG	1270	156	408	5.02579	13.0296	1.16632e-26	1.37437	Up	6.77712e-26
100037691	-	1119	184	481	6.72777	17.4337	4.04058e-31	1.37368	Up	2.61547e-30
101107100	GPR176	1984	182	475	3.7533	9.71016	1.12208e-30	1.37133	Up	7.18896e-30
101109180	PKM	2416	1922	5016	32.5492	84.2044	6e-307	1.37127	Up	2.78615e-305
101105078	SLC7A7	2309	505	1317	8.94852	23.1332	6.29276e-82	1.37025	Up	8.96553e-81
101105948	OSMR	4471	2036	5308	18.6319	48.1505	0	1.36978	Up	0
101112009	LOC101112009	2311	228	594	4.03663	10.4246	7.57206e-38	1.36877	Up	5.69529e-37
101115456	ECSCR	1093	1678	4371	62.8139	162.194	6.49382e-267	1.36857	Up	2.55659e-265
101104046	LOC101104046	2677	77	200	1.17686	3.03009	1.06524e-13	1.36442	Up	3.98768e-13
101114604	SEMA3C	2633	534	1387	8.29801	21.3649	1.23248e-85	1.3644	Up	1.81629e-84
443491	-	2407	94	244	1.59785	4.11138	2.2363e-16	1.36349	Up	9.32688e-16
101111169	-	5660	84	218	0.607221	1.56212	8.7613e-15	1.36321	Up	3.4418e-14
101110559	KCTD7	955	59	153	2.52774	6.49774	8.7103e-11	1.36209	Up	2.81016e-10
101102001	LOC101102001	862	280	726	13.2903	34.1589	1.52146e-45	1.36189	Up	1.31556e-44
101111664	LOC101111664	896	27	70	1.23293	3.16858	1.23135e-05	1.36174	Up	2.82712e-05
101110679	LOC101110679	423	22	57	2.12797	5.46523	8.24234e-05	1.3608	Up	0.000175541
443217	-	3459	132	342	1.56137	4.01005	2.76298e-22	1.3608	Up	1.42062e-21
101116933	TMEM136	822	22	57	1.09505	2.8124	8.24234e-05	1.3608	Up	0.000175519
XR_173089.1	-	1679	259	671	6.3115	16.2086	3.61082e-42	1.36071	Up	2.92218e-41
101112482	TMEM156	1556	39	101	1.02551	2.63261	1.46103e-07	1.36015	Up	3.86328e-07
101118020	LOC101118020	1833	331	856	7.38838	18.9402	3.57892e-53	1.35813	Up	3.4888e-52
101117505	-	3080	630	1627	8.369	21.4245	3.19218e-99	1.35614	Up	5.27146e-98
101105076	-	3012	594	1534	8.06891	20.6559	1.17867e-93	1.35611	Up	1.86879e-92
101109704	ISYNA1	1317	122	315	3.79016	9.70061	1.53466e-20	1.35582	Up	7.45334e-20
443273	GRIA3	5132	50	129	0.398627	1.01948	3.04254e-09	1.35472	Up	8.96589e-09
101109842	ENTPD1	2043	252	650	5.0468	12.9038	1.2699e-40	1.35436	Up	9.95583e-40
101106372	PRICKLE2	2697	76	196	1.15297	2.94747	2.5728e-13	1.35413	Up	9.42127e-13
101113927	ANKRD23	1014	26	67	1.04911	2.67985	2.09024e-05	1.35299	Up	4.71019e-05
101111868	LOC101111868	578	26	67	1.84047	4.70134	2.09024e-05	1.35299	Up	4.70954e-05
101109317	-	258	26	67	4.12323	10.5324	2.09024e-05	1.35299	Up	4.70889e-05
101111479	KCTD15	2849	501	1291	7.19497	18.3784	7.7596e-79	1.35295	Up	1.06459e-77
101108403	FN3K	1174	106	273	3.69421	9.43124	6.16958e-18	1.35218	Up	2.71852e-17
101121072	PLP1	2716	153	394	2.30486	5.88357	3.35488e-25	1.35201	Up	1.87393e-24
101112277	LOC101112277	1579	61	157	1.58063	4.03266	6.47096e-11	1.35123	Up	2.101e-10
101116668	TNFRSF25	1365	117	301	3.50701	8.94351	1.37343e-19	1.3506	Up	6.46421e-19
101106187	FBXW10	2970	28	72	0.385732	0.983219	1.05618e-05	1.34992	Up	2.44214e-05
101104340	RELT	1779	35	90	0.804963	2.05183	8.15788e-07	1.34992	Up	2.05352e-06
101123209	JUNB	1087	1500	3854	56.4606	143.799	1.97302e-230	1.34874	Up	6.72767e-229
101119364	USP54	5239	401	1030	3.1317	7.97376	6.10836e-63	1.34832	Up	6.9139e-62
101115705	CFD	2199	1411	3623	26.2534	66.8217	1.62075e-216	1.34781	Up	5.17972e-215
101121444	-	10305	1521	3904	6.039	15.3651	5.20972e-233	1.34728	Up	1.79521e-231
101118332	PLAT	2472	440	1129	7.28262	18.5234	1.05345e-68	1.34682	Up	1.28906e-67
101119756	SPI1	1069	91	233	3.48295	8.84	2.1623e-15	1.34374	Up	8.69347e-15
554335	ACE	4032	519	1327	5.2666	13.3483	5.61248e-80	1.34171	Up	7.77873e-79
101121552	AK7	2424	18	46	0.303825	0.769661	0.000481338	1.34098	Up	0.000949683
101108766	-	4908	715	1825	5.96053	15.0811	5.49702e-109	1.33923	Up	9.81335e-108
780441	-	2889	1736	4428	24.5859	62.1633	2.61346e-261	1.33823	Up	1.00702e-259
554262	-	2355	160	408	2.77979	7.02657	1.19604e-25	1.33784	Up	6.77118e-25
101107989	ST5	4177	776	1978	7.60118	19.206	1.05991e-117	1.33726	Up	2.00877e-116
101105590	ASB13	1057	31	79	1.19997	3.03128	4.58252e-06	1.33693	Up	1.08878e-05
101106200	PAMR1	2788	536	1365	7.86603	19.857	1.10061e-81	1.33594	Up	1.56672e-80
101118498	LOC101118498	2106	311	790	6.04207	15.214	7.91224e-48	1.33228	Up	7.11316e-47
101122698	RGS6	1664	65	165	1.59825	4.02166	3.54862e-11	1.3313	Up	1.16799e-10
101111787	LOC101111787	630	104	264	6.75424	16.9956	5.08788e-17	1.3313	Up	2.16804e-16
101118652	CASQ1	1880	69	175	1.50167	3.77533	9.38838e-12	1.33003	Up	3.18198e-11
101106208	KLHDC8B	1914	347	880	7.41773	18.6473	6.12718e-53	1.32991	Up	5.95509e-52
101112686	CTSC	1972	932	2362	19.3372	48.5789	7.42196e-139	1.32895	Up	1.61079e-137
101122617	NDRG3	2611	855	2166	13.3981	33.6454	2.06238e-127	1.32838	Up	4.12957e-126
100272002	-	1341	276	699	8.42101	21.1409	2.59492e-42	1.32797	Up	2.10735e-41
101103576	CEP85L	2647	109	276	1.68483	4.22892	1.17049e-17	1.32769	Up	5.10512e-17
101117657	LOC101117657	856	318	805	15.1998	38.1414	1.96156e-48	1.32731	Up	1.77817e-47
101104352	GFOD1	1289	85	215	2.69805	6.76488	4.66014e-14	1.32615	Up	1.77135e-13
101115404	LRRK1	6030	359	908	2.43591	6.10721	2.4786e-54	1.32605	Up	2.45585e-53
101103742	PRRX1	804	144	364	7.32808	18.362	9.66806e-23	1.32522	Up	5.03128e-22
101110433	CUBN	10863	19	48	0.0715628	0.179211	0.00040999	1.32438	Up	0.000815129
101122929	EPB41L4B	5050	78	197	0.631956	1.58216	5.67336e-13	1.324	Up	2.04218e-12
101117024	FAM65B	3368	200	505	2.42964	6.08126	7.00314e-31	1.32363	Up	4.49741e-30
443331	-	887	692	1746	31.9202	79.8353	2.15206e-102	1.32256	Up	3.6462e-101
101111370	CD276	1299	391	986	12.3155	30.7852	1.45284e-58	1.32176	Up	1.53367e-57
101105444	CDCA4	600	25	63	1.7048	4.25857	5.14902e-05	1.32077	Up	0.000112063
101110138	SOWAHC	1161	27	68	0.951514	2.37548	2.5937e-05	1.31992	Up	5.799e-05
101122432	LOC101122432	1872	120	302	2.62276	6.54298	5.33456e-19	1.31886	Up	2.46033e-18
101121880	MICAL2	3757	113	284	1.23061	3.06585	6.41118e-18	1.31691	Up	2.82192e-17
101119169	-	8631	41	103	0.19436	0.484006	2.24554e-07	1.31629	Up	5.85414e-07
100286737	-	892	748	1877	34.31	85.3441	6.11176e-109	1.31466	Up	1.08989e-107
101112273	PIK3AP1	4726	176	441	1.52371	3.78459	7.65928e-27	1.31255	Up	4.4697e-26
101122001	NOSTRIN	1651	681	1706	16.8766	41.9089	6.5469e-99	1.31224	Up	1.07568e-97
101113203	VSIG4	963	60	150	2.54923	6.31741	4.62794e-10	1.30927	Up	1.43842e-09
101119195	LOC101119195	645	22	55	1.39555	3.45842	0.000174255	1.30927	Up	0.000360246
101113496	EVC	3661	290	725	3.24102	8.03179	6.52486e-43	1.30927	Up	5.36843e-42
101121935	LYL1	771	60	150	3.18405	7.89062	4.62794e-10	1.30927	Up	1.43815e-09
101104993	PCDHGA2	2415	20	50	0.338841	0.839706	0.000348786	1.30927	Up	0.000698644
100568289	CYP2A6	1676	26	65	0.634721	1.57295	4.39226e-05	1.30927	Up	9.61836e-05
101105729	MARCKSL1	1586	184	460	4.74677	11.7633	7.90482e-28	1.30927	Up	4.74027e-27
101115336	DNASE1L2	1436	22	55	0.626833	1.5534	0.000174255	1.30927	Up	0.000360201
101122809	NECAB2	1479	20	50	0.553281	1.37112	0.000348786	1.30927	Up	0.000698729
780518	CLMP	1182	93	232	3.21921	7.96058	9.67248e-15	1.30617	Up	3.79062e-14
101111297	MEDAG	2390	1260	3142	21.5703	53.3191	3.87194e-179	1.3056	Up	1.05181e-177
100642179	SLC22A3	1626	183	456	4.60484	11.3741	1.86715e-27	1.30454	Up	1.10785e-26
101120596	SBSN	1979	104	259	2.15016	5.30797	3.04724e-16	1.30371	Up	1.26218e-15
101115387	C13H20orf196	1113	51	127	1.87482	4.62789	1.12106e-08	1.3036	Up	3.18276e-08
101111615	S100A14	1156	546	1359	19.325	47.68	2.5395e-78	1.30292	Up	3.46951e-77
101123570	NXN	1233	172	428	5.70754	14.0785	8.2496e-26	1.30255	Up	4.69156e-25
100294605	VCAN	11233	639	1590	2.3275	5.74084	2.83158e-91	1.30248	Up	4.38706e-90
101117126	LOC101117126	1805	78	194	1.76808	4.35912	1.66273e-12	1.30186	Up	5.84196e-12
101121488	TMEM246	5286	384	954	2.97227	7.31974	2.41864e-55	1.30023	Up	2.4455e-54
101121508	PDE1C	2691	91	226	1.3836	3.40619	2.67548e-14	1.29973	Up	1.02751e-13
101118430	ARHGEF25	2261	1133	2813	20.5028	50.4596	2.08938e-159	1.29931	Up	5.15982e-158
101116539	-	3649	25	62	0.280317	0.689116	7.43928e-05	1.29769	Up	0.000159083
101111515	LDB3	1860	44	109	0.967884	2.37677	1.40622e-07	1.2961	Up	3.7238e-07
101112248	EXOC3L1	2217	170	421	3.13738	7.70177	3.22248e-25	1.29563	Up	1.80183e-24
101112470	SLC38A1	1461	78	193	2.18438	5.35774	2.3728e-12	1.2944	Up	8.26197e-12
101107462	CDH5	3103	3142	7768	41.4293	101.532	0	1.29321	Up	0
101106381	ADAMTSL4	4138	840	2075	8.30563	20.3377	4.37766e-117	1.292	Up	8.26784e-116
101119226	LYNX1	913	132	326	5.91544	14.4818	8.60942e-20	1.29168	Up	4.08634e-19
101116024	ARSD	2055	160	395	3.1856	7.79578	1.22408e-23	1.29113	Up	6.53928e-23
101121169	SHROOM1	2871	79	195	1.12584	2.75471	2.03304e-12	1.2909	Up	7.10627e-12
101108612	F13A1	3900	1456	3592	15.275	37.3548	8.5931e-201	1.29012	Up	2.57461e-199
101122442	SLC22A17	2290	429	1058	7.66488	18.7381	1.95864e-60	1.28964	Up	2.13395e-59
101119650	KHDRBS3	1640	67	165	1.67153	4.08051	1.09608e-10	1.28758	Up	3.52367e-10
100145864	-	969	239	588	10.0915	24.6109	3.29572e-34	1.28615	Up	2.29266e-33
101102414	LOC101102414	3501	190	467	2.22047	5.41002	1.84687e-27	1.28477	Up	1.09622e-26
100142676	FBXO32	1635	451	1108	11.2861	27.485	8.49026e-63	1.2841	Up	9.57666e-62
101117513	CD109	4545	370	909	3.33082	8.11156	7.78436e-52	1.2841	Up	7.41972e-51
101103126	SCN2A	8839	44	108	0.203673	0.495558	2.0115e-07	1.2828	Up	5.26505e-07
101114771	ELMO1	3811	649	1592	6.9677	16.9425	3.36598e-89	1.2819	Up	5.1321e-88
100302348	PMP22	483	305	748	25.8367	62.81	7.82618e-43	1.28157	Up	6.42614e-42
101102289	PRKRA	1789	177	434	4.04806	9.83906	1.5679e-25	1.28129	Up	8.84571e-25
101123150	SEMA5A	3829	396	970	4.23149	10.2745	6.40148e-55	1.27983	Up	6.41289e-54
101122506	-	1152	29	71	1.02998	2.49966	2.71298e-05	1.27911	Up	6.05323e-05
101104530	LOC101104530	1257	884	2164	28.774	69.8226	3.85162e-120	1.27893	Up	7.45577e-119
443346	-	1631	150	367	3.76289	9.12612	9.37166e-22	1.27816	Up	4.7408e-21
101102435	RIMS3	1394	110	269	3.2286	7.82643	2.45136e-16	1.27745	Up	1.02029e-15
101112832	CD300A	1162	27	66	0.950695	2.30363	5.38216e-05	1.27685	Up	0.00011695
XR_173334.1	-	1250	268	655	8.7722	21.2523	1.68489e-37	1.27661	Up	1.25857e-36
101107611	NBEA	3184	271	662	3.48241	8.43256	7.50956e-38	1.27588	Up	5.6535e-37
101115839	S1PR1	3012	2654	6482	36.052	87.2827	0	1.27562	Up	0
101102112	BCHE	2437	409	998	6.86675	16.6092	4.36788e-56	1.27428	Up	4.45229e-55
101109437	TFEC	1527	25	61	0.669861	1.62019	0.000107042	1.27423	Up	0.000225585
101114717	-	3000	41	100	0.559173	1.35193	6.6055e-07	1.27365	Up	1.67595e-06
101117835	NACC2	1896	78	190	1.68322	4.06434	6.83648e-12	1.2718	Up	2.3321e-11
101108888	-	1322	809	1969	25.0381	60.4072	2.1342e-108	1.2706	Up	3.78513e-107
101110090	TPPP	807	67	163	3.39692	8.19197	2.2196e-10	1.26998	Up	7.01246e-10
101113934	MIDN	1302	234	569	7.35341	17.7246	1.62717e-32	1.26927	Up	1.09051e-31
101119723	PCYOX1L	1792	79	192	1.80374	4.34548	5.84496e-12	1.26853	Up	1.99931e-11
101108769	C13H20orf96	1101	21	51	0.780397	1.8787	0.000427314	1.26745	Up	0.000848434
101116019	FAM171B	5824	98	238	0.688475	1.65741	1.82912e-14	1.26745	Up	7.07135e-14
101121882	C15H11orf70	1207	21	51	0.711862	1.71371	0.000427314	1.26745	Up	0.00084833
101107064	HSPA6	2080	42	102	0.82617	1.98889	5.6301e-07	1.26745	Up	1.43428e-06
101108867	IER3	1165	570	1383	20.0185	48.1471	2.79564e-76	1.26611	Up	3.73493e-75
101110330	SYNPO2	4350	2657	6445	24.9911	60.0908	0	1.26573	Up	0
101104647	NPAS2	3688	113	274	1.25364	3.01324	2.17898e-16	1.2652	Up	9.0948e-16
101119909	STX11	2090	219	531	4.28728	10.3044	2.63236e-30	1.26513	Up	1.67401e-29
101120264	HAS3	2490	59	143	0.969474	2.32922	3.1946e-09	1.26457	Up	9.41059e-09
101119821	PPM1K	4566	2023	4902	18.1277	43.5423	7.90102e-265	1.26422	Up	3.08822e-263
101107745	-	1192	26	63	0.892444	2.14357	9.08608e-05	1.26419	Up	0.000192881
101122474	TEAD3	2551	274	663	4.39464	10.5409	2.66646e-37	1.26218	Up	1.9845e-36
101117476	GLDC	3987	31	75	0.318126	0.762938	1.96122e-05	1.26197	Up	4.42741e-05
101108490	PDE6B	2583	55	133	0.871208	2.08834	1.21584e-08	1.26127	Up	3.44523e-08
101104661	LOC101104661	1029	345	834	13.7179	32.8719	2.08396e-46	1.2608	Up	1.8291e-45
101111278	TNFAIP8L1	2538	458	1107	7.38342	17.6901	5.1988e-61	1.26058	Up	5.70992e-60
101115711	KLHL33	2421	203	490	3.43072	8.20872	7.0306e-28	1.25865	Up	4.22069e-27
101107725	-	2772	92	222	1.35793	3.24813	1.88318e-13	1.2582	Up	6.94906e-13
101109823	CEP89	2489	252	608	4.14247	9.90725	3.56122e-34	1.25799	Up	2.47524e-33
101104839	BZRAP1	5370	228	550	1.73718	4.15396	4.61674e-31	1.25774	Up	2.97777e-30
101119201	FAM118A	2263	301	726	5.44209	13.0115	1.83777e-40	1.25755	Up	1.43457e-39
101121924	FOXRED2	2126	34	82	0.654334	1.56432	8.43714e-06	1.25743	Up	1.96369e-05
100036757	CYBB	4074	630	1519	6.32708	15.1221	1.09537e-82	1.25704	Up	1.573e-81
101122596	CD97	3258	1115	2688	14.0026	33.462	8.05816e-145	1.25683	Up	1.8166e-143
101118617	-	2580	468	1128	7.42181	17.7322	7.85524e-62	1.25653	Up	8.72751e-61
101115767	PHF19	2334	215	518	3.76896	9.00126	2.74472e-29	1.25596	Up	1.70489e-28
101108797	LOC101108797	530	76	183	5.86707	14.0039	2.66852e-11	1.25512	Up	8.85468e-11
101108755	SYNE2	2892	1734	4175	24.5321	58.5508	2.55658e-223	1.25502	Up	8.43516e-222
101121575	LAPTM5	2181	2181	5250	40.9151	97.6288	3.66272e-280	1.25467	Up	1.55061e-278
101110264	DIXDC1	2084	145	349	2.84678	6.79207	3.26766e-20	1.25452	Up	1.57201e-19
101102013	ORAI1	1395	170	409	4.98607	11.8911	2.10074e-23	1.25391	Up	1.11604e-22
780489	NCF1	1194	42	101	1.43922	3.43077	8.01334e-07	1.25324	Up	2.01838e-06
101109391	-	2208	203	488	3.76167	8.96386	1.39855e-27	1.25275	Up	8.33761e-27
101102592	ZNF710	1731	67	161	1.58366	3.77227	4.46432e-10	1.25217	Up	1.38863e-09
101107764	RAI2	1581	97	233	2.51029	5.97721	6.06156e-14	1.25162	Up	2.29122e-13
101113321	SEMA3D	4127	132	317	1.30865	3.11529	1.97712e-18	1.25129	Up	8.90197e-18
101112603	TWF2	1143	347	833	12.4213	29.5579	8.48842e-46	1.25073	Up	7.39064e-45
101112167	-	5688	200	480	1.43865	3.4226	4.43646e-27	1.25038	Up	2.59547e-26
101116128	FAM189A2	1701	30	72	0.721607	1.71673	3.29646e-05	1.25038	Up	7.29815e-05
101112423	-	2910	887	2128	12.4714	29.6588	4.54032e-114	1.24984	Up	8.38082e-113
101122115	KIAA0408	4053	188	451	1.89786	4.51309	1.60691e-25	1.24974	Up	9.05949e-25
101103719	NFIX	1700	351	841	8.44777	20.0642	4.55444e-46	1.24798	Up	3.98245e-45
XR_173055.1	-	2020	447	1071	9.05399	21.5037	3.45094e-58	1.24796	Up	3.62182e-57
101104422	CMTM3	3063	874	2092	11.6748	27.7006	1.02922e-111	1.24652	Up	1.86392e-110
101108864	ITPR1	9256	1146	2743	5.06576	12.0192	7.21786e-146	1.24649	Up	1.64767e-144
101107786	N4BP3	1899	89	213	1.91756	4.54914	8.53694e-13	1.24632	Up	3.04405e-12
101109536	GALNT10	2178	102	244	1.91613	4.54366	1.95016e-14	1.24566	Up	7.5268e-14
101112091	PCSK6	3910	439	1050	4.59379	10.8915	6.5901e-57	1.24544	Up	6.80685e-56
101119095	AFAP1L2	2580	279	667	4.42454	10.4853	9.58268e-37	1.24477	Up	7.05138e-36
101115555	ABCA6	5313	1040	2486	8.00898	18.9774	4.50858e-132	1.24459	Up	9.45757e-131
101114880	WASF3	1224	160	382	5.34838	12.6577	1.11035e-21	1.24285	Up	5.60123e-21
100302075	-	831	627	1496	30.871	73.0138	5.75232e-80	1.24192	Up	7.96577e-79
101114278	PELI2	1821	130	310	2.9209	6.9044	7.58402e-18	1.2411	Up	3.33096e-17
101108064	IFI35	1160	641	1527	22.6091	53.3894	2.34204e-81	1.23965	Up	3.32227e-80
101120009	NUMBL	2215	257	612	4.74726	11.206	1.27016e-33	1.23911	Up	8.73147e-33
101120134	-	2472	179	426	2.9627	6.98933	7.21436e-24	1.23824	Up	3.86672e-23
101120836	EFS	2414	174	414	2.94914	6.95564	3.13292e-23	1.23789	Up	1.65575e-22
101114468	TMEM132D	3294	29	69	0.360212	0.849571	5.53898e-05	1.23789	Up	0.000120197
101117946	KRT19	1365	29	69	0.869259	2.05017	5.53898e-05	1.23789	Up	0.000120213
101103198	EFEMP2	1377	762	1813	22.6415	53.3996	4.94736e-96	1.23786	Up	7.99178e-95
101118327	PAPOLB	1920	66	157	1.40646	3.31644	1.04685e-09	1.23757	Up	3.17918e-09
101103673	FAM105A	2657	805	1913	12.3962	29.201	5.2592e-101	1.23612	Up	8.80079e-100
101101993	-	4104	234	556	2.33288	5.49467	1.40515e-30	1.23592	Up	8.98843e-30
101107639	PRKCD	2669	259	615	3.97041	9.34546	1.30325e-33	1.23498	Up	8.94386e-33
101118410	PRKCB	1914	59	140	1.26123	2.96661	9.07456e-09	1.23399	Up	2.59303e-08
101102347	LURAP1	720	27	64	1.53432	3.60514	0.000109949	1.23246	Up	0.000231502
101121016	PKIB	1692	57	135	1.37835	3.23599	1.76898e-08	1.23127	Up	4.96429e-08
101114839	LOC101114839	1458	210	497	5.89312	13.8253	2.56512e-27	1.2302	Up	1.51427e-26
101114654	PELI3	1419	71	168	2.0472	4.80177	3.3275e-10	1.22992	Up	1.04098e-09
100049062	-	450	66	156	6.00088	14.06	1.47675e-09	1.22835	Up	4.43841e-09
101121663	PRPS2	921	47	111	2.08796	4.88807	3.56166e-07	1.22717	Up	9.17375e-07
101113167	HCK	1905	130	307	2.79211	6.53608	2.1086e-17	1.22707	Up	9.0993e-17
101107312	CAND2	2574	53	125	0.842463	1.96959	6.73384e-08	1.22521	Up	1.81593e-07
101118864	-	2409	392	924	6.65783	15.5564	5.2645e-49	1.22438	Up	4.82057e-48
101113976	CHST15	2484	452	1065	7.4451	17.3889	3.55466e-56	1.2238	Up	3.62789e-55
101116686	ANKS1A	1053	205	483	7.96543	18.6034	2.1854e-26	1.22374	Up	1.26043e-25
100170316	ADRA1D	1740	79	186	1.85764	4.33549	4.64378e-11	1.22272	Up	1.51925e-10
101116200	LOC101116200	765	96	226	5.13444	11.9818	3.94248e-13	1.22256	Up	1.42924e-12
101119419	APLNR	1164	108	254	3.79625	8.85024	1.48761e-14	1.22114	Up	5.77713e-14
101116048	-	1269	37	87	1.19295	2.78056	7.32872e-06	1.22084	Up	1.71625e-05
101105550	COL13A1	2355	37	87	0.642828	1.49831	7.32872e-06	1.22084	Up	1.71649e-05
101116049	-	3090	575	1352	7.61365	17.7457	1.44758e-70	1.22081	Up	1.81076e-69
101116818	GPSM1	1653	80	188	1.98016	4.61274	3.95386e-11	1.22001	Up	1.29875e-10
101116590	-	4839	977	2294	8.26081	19.227	3.9773e-118	1.21878	Up	7.58199e-117
101112917	-	6836	371	871	2.22052	5.16762	5.8161e-46	1.2186	Up	5.07748e-45
101115137	HOXB7	1349	297	697	9.008	20.9554	4.2987e-37	1.21804	Up	3.1833e-36
101108615	FADS2	1517	199	467	5.36724	12.4855	2.17704e-25	1.218	Up	1.22315e-24
101106564	-	3949	159	373	1.64738	3.83086	1.39954e-20	1.21749	Up	6.80927e-20
100135449	NRP2	3393	688	1613	8.29637	19.2808	2.16772e-83	1.21661	Up	3.1378e-82
101104133	LOC101104133	667	163	382	9.99874	23.228	5.28622e-21	1.21605	Up	2.6046e-20
101109384	ZNF227	2640	292	684	4.52546	10.5082	2.59428e-36	1.21537	Up	1.89276e-35
101118411	JAM2	1622	1178	2758	29.7152	68.9632	7.09126e-141	1.21463	Up	1.54934e-139
100913154	ALDH1L1	2703	1987	4651	30.0771	69.787	4.41854e-236	1.21429	Up	1.55211e-234
101119297	-	3957	1274	2982	13.1731	30.5644	4.37834e-152	1.21426	Up	1.04484e-150
101104142	-	2067	65	152	1.28664	2.98248	3.43822e-09	1.21291	Up	1.01027e-08
101109798	-	1158	627	1465	22.1535	51.3102	1.94702e-75	1.21171	Up	2.57168e-74
101112690	NXPE3	2613	226	528	3.53877	8.19537	2.84702e-28	1.21156	Up	1.7212e-27
101107886	-	1893	238	556	5.14411	11.9124	1.10728e-29	1.21147	Up	6.94139e-29
443465	-	1284	268	626	8.53991	19.7735	3.32016e-33	1.21128	Up	2.25668e-32
443512	LOC443512	5071	20959	48937	169.107	391.397	0	1.2107	Up	0
101122194	-	3820	2721	6353	29.144	67.4512	0	1.21065	Up	0
101119513	SHISA5	1002	272	635	11.1067	25.7028	1.25895e-33	1.2105	Up	8.65807e-33
101107287	LYSMD2	972	93	217	3.91472	9.05457	1.76312e-12	1.20974	Up	6.18136e-12
101116091	CDH6	4563	30	70	0.269001	0.622188	6.65458e-05	1.20974	Up	0.000143148
101107515	-	3375	1910	4456	23.1549	53.5483	7.04022e-225	1.20952	Up	2.34181e-223
101107908	LOC101107908	1158	4265	9942	150.693	348.209	0	1.20834	Up	0
100101227	WT1	897	74	172	3.37538	7.77697	4.04772e-10	1.20416	Up	1.26145e-09
101113479	KHK	1288	145	337	4.60613	10.6118	1.92193e-18	1.20404	Up	8.65824e-18
101119498	LOC101119498	1362	142	330	4.26575	9.82678	4.34494e-18	1.20392	Up	1.93018e-17
101106542	LOC101106542	2043	68	158	1.36183	3.13663	2.11096e-09	1.20366	Up	6.29349e-09
101117713	MOV10	3372	821	1906	9.96183	22.925	1.97456e-96	1.20244	Up	3.19596e-95
101102949	-	3615	1773	4116	20.0671	46.1787	5.82046e-206	1.2024	Up	1.76992e-204
XR_173410.1	-	1362	56	130	1.68227	3.87115	5.80868e-08	1.20236	Up	1.57347e-07
101109491	TAP2	2655	1700	3944	26.198	60.2486	3.34526e-197	1.20147	Up	9.87761e-196
101112987	GCH1	1016	75	174	3.02031	6.94592	3.44058e-10	1.20147	Up	1.07491e-09
101111462	-	14036	4200	9744	12.243	28.1558	0	1.20147	Up	0
101120425	KCNAB3	1152	25	58	0.887915	2.04197	0.000310792	1.20147	Up	0.00062546
101121684	-	1227	1635	3791	54.5201	125.309	2.00676e-189	1.20063	Up	5.75848e-188
101120639	SLC46A2	2648	44	102	0.679858	1.56227	1.63324e-06	1.20034	Up	4.0224e-06
100294659	STAT3	4337	3477	8058	32.8019	75.355	0	1.19992	Up	0
101115047	MAP2K6	1866	95	220	2.08303	4.78173	1.78656e-12	1.19885	Up	6.26083e-12
101121179	ZFPM2	4442	540	1250	4.97392	11.4132	1.56909e-63	1.19824	Up	1.79597e-62
101105757	-	1731	395	913	9.33649	21.3918	9.48568e-47	1.19611	Up	8.38888e-46
101120824	AKR1B1	1380	267	617	7.91618	18.1334	3.99878e-32	1.19578	Up	2.65808e-31
101113744	-	5934	26	60	0.179271	0.410089	0.000262072	1.1938	Up	0.00053115
101105897	LOC101105897	5200	298	687	2.34475	5.35831	1.99095e-35	1.19234	Up	1.41829e-34
101123061	-	3699	950	2190	10.5081	24.0123	4.58574e-109	1.19228	Up	8.1955e-108
101122807	MPHOSPH6	1070	154	355	5.88872	13.4561	4.52336e-19	1.19223	Up	2.09331e-18
101117556	CCL24	351	59	136	6.87747	15.7147	3.54984e-08	1.19217	Up	9.7685e-08
101109529	IL1RL1	2487	33	76	0.542902	1.2394	4.01794e-05	1.19088	Up	8.82474e-05
101114894	GMFG	539	76	175	5.76911	13.1681	4.09018e-10	1.19063	Up	1.27395e-09
101120054	XPNPEP2	2967	754	1736	10.3977	23.7305	1.21297e-86	1.19048	Up	1.81046e-85
101113702	-	1380	190	437	5.63324	12.8433	5.01864e-23	1.18898	Up	2.63442e-22
101111396	HHIP	2201	30	69	0.55768	1.27146	9.4012e-05	1.18898	Up	0.000199389
101121578	-	1287	80	184	2.54329	5.79847	1.52358e-10	1.18898	Up	4.85775e-10
101116575	BST1	651	137	315	8.6104	19.6247	5.1368e-17	1.18852	Up	2.18717e-16
101109846	GALNT1	3980	1141	2623	11.7297	26.7294	1.4592e-129	1.18826	Up	2.97665e-128
101122798	LHFP	1810	1271	2921	28.731	65.4527	5.58812e-144	1.18784	Up	1.25456e-142
101106709	NOL3	699	74	170	4.3315	9.86384	7.92562e-10	1.18728	Up	2.43002e-09
XR_173489.1	-	2146	1997	4586	38.0743	86.672	1.42875e-224	1.18675	Up	4.73316e-223
101107704	LDB2	2576	702	1612	11.15	25.3801	3.47718e-80	1.18665	Up	4.83571e-79
101111065	-	2507	304	698	4.96138	11.2921	1.05853e-35	1.1865	Up	7.58042e-35
101104231	CADPS2	4756	223	512	1.91843	4.36619	1.27477e-26	1.18645	Up	7.39413e-26
101101964	FPGS	1867	176	404	3.85702	8.7763	2.49524e-21	1.18613	Up	1.24259e-20
101118811	-	1153	122	280	4.32927	9.84925	3.05128e-15	1.18589	Up	1.22134e-14
101104478	CLEC4A	888	75	172	3.45567	7.85579	6.7287e-10	1.18479	Up	2.07044e-09
101106582	-	7293	147	337	0.824698	1.87412	5.26326e-18	1.18428	Up	2.32545e-17
101122719	NDRG4	1023	253	580	10.1188	22.9946	7.35904e-30	1.18426	Up	4.63287e-29
101106617	RCN3	1500	545	1249	14.8658	33.7711	2.63946e-62	1.18379	Up	2.95066e-61
101104390	-	882	48	110	2.22667	5.05823	8.41208e-07	1.18374	Up	2.11457e-06
101113985	DAPK1	4740	244	559	2.10618	4.78308	8.39076e-29	1.18331	Up	5.12982e-28
101112614	KCNN3	2574	86	197	1.36702	3.10407	4.09844e-11	1.18313	Up	1.34489e-10
101112256	-	1995	597	1367	12.2438	27.7907	6.53084e-68	1.18256	Up	7.91421e-67
101108415	ZNF345	1173	52	119	1.8138	4.11456	3.09306e-07	1.18172	Up	7.99711e-07
101102058	LOC101102058	671	561	1283	34.2077	77.5494	1.05742e-63	1.18079	Up	1.21373e-62
101104358	KIAA1598	2726	122	279	1.83112	4.151	4.24788e-15	1.18073	Up	1.69323e-14
101108832	NDNF	2465	63	144	1.0457	2.3693	1.83726e-08	1.17999	Up	5.14969e-08
101111469	CBX2	1560	28	64	0.734374	1.66391	0.00018625	1.17999	Up	0.000383682
101113638	-	3354	512	1170	6.24584	14.1481	3.67708e-58	1.17964	Up	3.85667e-57
101103744	-	1310	383	875	11.9622	27.0901	6.47e-44	1.17928	Up	5.44141e-43
101105560	LOC101105560	644	534	1219	33.9265	76.7701	2.10622e-60	1.17813	Up	2.29321e-59
101102346	-	1401	110	251	3.21246	7.26624	1.12055e-13	1.17753	Up	4.19281e-13
101105675	CD34	2477	4442	10129	73.373	165.85	0	1.17656	Up	0
101110605	GRAP	890	93	212	4.2754	9.66096	9.37e-12	1.17611	Up	3.17641e-11
101111036	TUBG2	1392	169	385	4.96742	11.2175	4.0089e-20	1.17518	Up	1.92293e-19
101120453	BCL2L15	809	36	82	1.8207	4.11093	2.422e-05	1.17497	Up	5.42628e-05
101113404	-	2136	661	1505	12.6615	28.5765	8.73066e-74	1.17439	Up	1.13659e-72
101113888	STXBP6	1002	109	248	4.45084	10.0383	1.83418e-13	1.17336	Up	6.77436e-13
101105373	PCP4L1	1342	62	141	1.89027	4.26129	3.02464e-08	1.1727	Up	8.36278e-08
101114659	DGKG	3072	33	75	0.439518	0.99018	5.6498e-05	1.17177	Up	0.000122471
101108865	-	4711	1275	2896	11.0734	24.9322	1.39257e-139	1.17091	Up	3.03443e-138
101108211	STAT2	3471	1600	3633	18.8603	42.4507	1.73768e-174	1.17043	Up	4.59035e-173
443489	-	3029	203	460	2.74208	6.15932	1.64504e-23	1.1675	Up	8.75083e-23
101110318	CREG2	496	34	77	2.80466	6.29627	4.76662e-05	1.16667	Up	0.000103962
101102232	IL27RA	2471	625	1415	10.3488	23.2251	9.8451e-69	1.16622	Up	1.2056e-67
101104445	HHEX	1513	186	421	5.02988	11.2854	1.32323e-21	1.16586	Up	6.65246e-21
101110504	ARRDC5	1057	76	172	2.94186	6.59975	1.10837e-09	1.16568	Up	3.3585e-09
101110619	PLK2	2903	3235	7315	45.5943	102.198	0	1.16444	Up	0
101114623	CYSLTR2	2069	138	312	2.72899	6.11601	2.26216e-16	1.16422	Up	9.43232e-16
101121717	HRH1	2945	181	409	2.51465	5.63264	5.71802e-21	1.16346	Up	2.81395e-20
XR_173181.1	-	1672	162	366	3.96426	8.87808	6.4047e-19	1.1632	Up	2.94057e-18
101107949	-	1959	357	806	7.4562	16.6869	1.07968e-39	1.1622	Up	8.33621e-39
494191	TGFBR2	1653	1332	3007	32.9697	73.7794	3.85416e-143	1.16208	Up	8.58182e-142
101102065	SNAPC5	297	39	88	5.37269	12.0171	1.45834e-05	1.16137	Up	3.33138e-05
101122639	TWIST2	711	39	88	2.24429	5.01981	1.45834e-05	1.16137	Up	3.33092e-05
101111238	FRRS1	2674	86	194	1.31589	2.94249	1.10401e-10	1.16099	Up	3.54706e-10
101109135	VWCE	2562	63	142	1.00611	2.24793	3.56878e-08	1.15981	Up	9.81731e-08
101108972	CTSK	2411	4218	9498	71.5802	159.775	0	1.15841	Up	0
101116916	PTPRK	4341	326	734	3.07264	6.85773	4.1351e-36	1.15825	Up	2.9968e-35
100820740	-	12043	6344	14279	21.5532	48.0881	0	1.15778	Up	0
443483	-	5273	16202	36465	125.717	280.474	0	1.15769	Up	0
101115787	AOAH	1722	56	126	1.33057	2.96764	2.21754e-07	1.15727	Up	5.78391e-07
101113613	RASSF2	1169	76	171	2.66001	5.93275	1.54007e-09	1.15727	Up	4.62107e-09
101107499	NHS	8169	144	324	0.721236	1.60861	8.49362e-17	1.15727	Up	3.59298e-16
101109357	PDE5A	2940	741	1665	10.3123	22.969	2.21012e-79	1.15532	Up	3.04246e-78
101117081	NEO1	4862	462	1037	3.88786	8.65044	5.15692e-50	1.1538	Up	4.79753e-49
101114082	LOC101114082	1957	127	285	2.6552	5.90647	6.9597e-15	1.15348	Up	2.74597e-14
101115637	CNST	2579	304	682	4.82287	10.7252	1.9346e-33	1.15305	Up	1.32099e-32
101108087	LY86	944	29	65	1.25693	2.79264	0.000220368	1.15173	Up	0.000450945
101108012	HDAC4	3954	199	446	2.05921	4.5748	2.20632e-22	1.15162	Up	1.1362e-21
101123626	-	2086	2524	5655	49.5061	109.949	2.00376e-263	1.15116	Up	7.79458e-262
101106057	CLIC2	1495	691	1548	18.9113	41.9956	1.68007e-73	1.15099	Up	2.17675e-72
101123294	SLC22A4	2155	50	112	0.949306	2.10788	1.17338e-06	1.15084	Up	2.91938e-06
101109162	TMEM106C	1568	238	533	6.21033	13.7865	2.10912e-26	1.15052	Up	1.21687e-25
101110646	ERG	2135	837	1873	16.0403	35.5807	2.36776e-88	1.1494	Up	3.5833e-87
101121720	LOC101121720	3225	278	622	3.52695	7.82231	1.73567e-30	1.14918	Up	1.10853e-29
101118918	F3	1699	547	1223	13.1728	29.1949	3.17568e-58	1.14816	Up	3.33508e-57
101106339	NIPAL2	2025	170	380	3.43485	7.61084	3.31804e-19	1.14781	Up	1.54208e-18
101119927	CX3CL1	1242	248	554	8.16984	18.091	2.99902e-27	1.14689	Up	1.76593e-26
101110193	-	3435	30	67	0.357337	0.791084	0.000185431	1.14654	Up	0.000382091
101103047	GALNT12	1702	277	618	6.65892	14.7266	3.88076e-30	1.14507	Up	2.45641e-29
101118868	BBS9	3561	269	600	3.09075	6.83366	2.7127e-29	1.1447	Up	1.68564e-28
101103375	PIR	1320	222	495	6.88118	15.2092	1.97059e-24	1.14421	Up	1.07456e-23
101103256	THBD	3477	1067	2379	12.5558	27.7501	6.61776e-111	1.14414	Up	1.19317e-109
101123464	LOC101123464	1186	795	1772	27.4262	60.5973	4.86956e-83	1.1437	Up	7.03002e-82
101115091	-	1338	88	196	2.69098	5.9412	1.52291e-10	1.14262	Up	4.85657e-10
101114151	ALCAM	4863	535	1191	4.50125	9.93303	2.86814e-56	1.14191	Up	2.9309e-55
101104065	-	1869	1456	3241	31.8739	70.3305	6.82908e-150	1.14177	Up	1.61081e-148
101105335	TSPYL4	2902	536	1193	7.55703	16.6731	2.43808e-56	1.14163	Up	2.49299e-55
101109631	FBLIM1	2206	1121	2495	20.7914	45.8711	8.19854e-116	1.1416	Up	1.53243e-114
101119535	STK17B	1690	220	489	5.32623	11.7354	5.18526e-24	1.13968	Up	2.79757e-23
101106030	CDC42EP5	447	27	60	2.47138	5.444	0.000436432	1.13935	Up	0.000865483
101120924	-	4053	27	60	0.272565	0.600411	0.000436432	1.13935	Up	0.000865378
101106006	TGFBI	2532	1407	3125	22.736	50.0565	5.86532e-144	1.13858	Up	1.31498e-142
101103483	-	696	421	935	24.7489	54.485	2.41548e-44	1.13849	Up	2.04732e-43
101106587	-	862	50	111	2.37327	5.22264	1.63037e-06	1.13791	Up	4.01654e-06
101108743	CREB3L2	1991	382	848	7.85011	17.2742	2.43176e-40	1.13784	Up	1.89552e-39
101110348	LBR	2059	756	1678	15.0227	33.0529	4.44386e-78	1.13763	Up	6.04595e-77
101113901	TAL1	1745	160	355	3.75153	8.25101	8.52112e-18	1.13709	Up	3.73751e-17
101105614	LOC101105614	2072	96	213	1.89568	4.16931	2.92678e-11	1.13709	Up	9.68994e-11
101106161	HOXA2	1116	32	71	1.17319	2.58029	0.000131297	1.13709	Up	0.000274114
XR_173476.1	-	1357	435	965	13.1157	28.8418	1.30801e-45	1.13686	Up	1.1322e-44
101109152	PQLC2	951	56	124	2.4093	5.28829	4.27448e-07	1.13419	Up	1.09733e-06
101106919	LOC101106919	1010	451	998	18.27	40.0759	7.02366e-47	1.13326	Up	6.23183e-46
101119376	TMEM194B	1554	174	385	4.58123	10.0481	4.50786e-19	1.13312	Up	2.08673e-18
101105543	FAM43A	2076	1280	2832	25.227	55.3274	1.22723e-129	1.13302	Up	2.50659e-128
101108384	GRAMD3	1544	212	469	5.61788	12.3197	6.88872e-23	1.13287	Up	3.601e-22
101122576	CCDC141	4584	33	73	0.294546	0.645881	0.000110485	1.13278	Up	0.000232571
101103861	CPXM2	3286	387	856	4.81867	10.5653	2.03208e-40	1.13262	Up	1.58549e-39
101118797	SLC2A4	2482	1927	4260	31.7661	69.6117	1.11796e-193	1.13184	Up	3.2597e-192
101106278	LOC101106278	2805	38	84	0.554287	1.21456	3.36058e-05	1.13174	Up	7.43002e-05
101107561	ABCA4	7723	38	84	0.201317	0.441131	3.36058e-05	1.13174	Up	7.42901e-05
101106232	-	4700	2609	5766	22.7122	49.7566	2.93688e-261	1.13142	Up	1.12897e-259
101119425	WDR25	1908	72	159	1.54397	3.37982	1.1021e-08	1.1303	Up	3.13111e-08
101103301	-	2664	231	510	3.54782	7.76444	1.17766e-24	1.12995	Up	6.46286e-24
101109307	ZCWPW2	1254	39	86	1.27248	2.78148	2.83136e-05	1.12821	Up	6.30442e-05
101117042	HIP1	3369	807	1777	9.80068	21.3925	2.85686e-81	1.12615	Up	4.03501e-80
101109967	SSBP4	1256	502	1105	16.353	35.6818	3.51944e-51	1.12563	Up	3.33121e-50
100302357	-	1347	55	121	1.67062	3.64328	7.00328e-07	1.12485	Up	1.77384e-06
101111241	BLNK	1841	86	189	1.9113	4.16373	5.5852e-10	1.12332	Up	1.72542e-09
101120631	-	1057	523	1148	20.2447	44.0495	8.31756e-53	1.12159	Up	8.06472e-52
443270	PPARGC1A	6324	159	349	1.0287	2.23825	3.59402e-17	1.12155	Up	1.53953e-16
101102186	FOXC1	795	72	158	3.70552	8.06054	1.52086e-08	1.1212	Up	4.28645e-08
101111955	GPR19	1699	31	68	0.746538	1.62327	0.000217512	1.12061	Up	0.000445604
101119818	-	6499	2446	5365	15.399	33.4809	1.68977e-239	1.1205	Up	6.00034e-238
101119780	ZNF174	2078	270	592	5.31621	11.5545	5.53064e-28	1.11998	Up	3.32512e-27
101122281	SIPA1L1	5418	558	1222	4.21385	9.14759	7.75602e-56	1.11825	Up	7.88126e-55
101113197	C26H4orf47	1644	317	694	7.88935	17.1211	1.99292e-32	1.1178	Up	1.3329e-31
101106077	PCDH12	4121	662	1449	6.57263	14.2607	8.29686e-66	1.1175	Up	9.78513e-65
101117936	-	13926	3090	6762	9.07853	19.6935	6.90106e-300	1.11719	Up	3.1158e-298
101104087	ZNF614	1668	85	186	2.085	4.52263	9.08772e-10	1.11711	Up	2.7764e-09
101108448	FBXL18	1896	32	70	0.69055	1.49739	0.000182794	1.11663	Up	0.000376896
101105574	PRKCH	3385	713	1558	8.61816	18.6674	2.22058e-70	1.11507	Up	2.76707e-69
101117254	-	1595	211	461	5.41259	11.7223	5.42756e-22	1.11487	Up	2.76882e-21
443074	-	2874	358	782	5.09659	11.0356	3.63372e-36	1.11455	Up	2.6393e-35
101113626	ZNF26	2893	185	404	2.61642	5.66379	1.90672e-19	1.11418	Up	8.9278e-19
101114384	-	1209	49	107	1.65826	3.58948	3.7034e-06	1.1141	Up	8.86369e-06
101113825	SLC40A1	3334	7288	15911	89.4389	193.556	0	1.11378	Up	0
101111645	MTHFR	2927	490	1069	6.84947	14.8125	1.08544e-48	1.11275	Up	9.87807e-48
101111451	WIPF3	1440	437	953	12.4166	26.8414	1.46571e-43	1.11219	Up	1.22323e-42
101122149	-	672	316	689	19.2398	41.5838	6.02056e-32	1.11192	Up	3.98251e-31
443140	ITGA5	3972	1735	3782	17.872	38.6177	2.75294e-167	1.11156	Up	7.02194e-166
101118952	GNA15	1544	39	85	1.03348	2.23278	3.9259e-05	1.11133	Up	8.62724e-05
101121117	TRPC6	4074	442	963	4.439	9.58693	6.45622e-44	1.11083	Up	5.43262e-43
101109178	EMCN	1202	1523	3313	51.8417	111.787	3.6827e-146	1.10857	Up	8.43038e-145
101114035	NLRP1	4365	63	137	0.590527	1.27295	1.8104e-07	1.1081	Up	4.75394e-07
101113388	C25H1orf198	831	126	274	6.20373	13.3728	1.46116e-13	1.1081	Up	5.43607e-13
101122718	LOC101122718	1117	711	1546	26.0435	56.1346	3.73872e-69	1.10796	Up	4.60949e-68
101117219	-	4467	714	1552	6.53982	14.0913	2.28728e-69	1.10748	Up	2.82856e-68
101103230	PION	3579	202	439	2.30926	4.97482	8.41114e-21	1.10721	Up	4.12186e-20
101105469	ADARB1	3951	312	678	3.23096	6.9598	2.969e-31	1.10708	Up	1.92642e-30
101102179	SPRY1	2361	3075	6682	53.2884	114.785	4.63912e-292	1.10704	Up	2.02716e-290
101103274	DAAM2	3229	422	917	5.34722	11.518	1.1178e-41	1.10702	Up	8.96607e-41
101116586	ZNF286A	4711	436	947	3.78667	8.15288	6.018e-43	1.10638	Up	4.96394e-42
101117085	WDR27	2843	70	152	1.00741	2.16841	4.03538e-08	1.10599	Up	1.10672e-07
101122523	MCTP1	3202	82	178	1.04779	2.25462	2.83836e-09	1.10553	Up	8.37784e-09
101104287	SERPINB8	1254	166	360	5.41619	11.6434	2.9062e-17	1.10416	Up	1.24883e-16
101110014	LOC101110014	2430	496	1075	8.3514	17.9422	2.632e-48	1.10327	Up	2.38195e-47
101105161	NREP	2312	1499	3243	26.5276	56.8897	1.71518e-141	1.10067	Up	3.76761e-140
101115366	-	1141	99	214	3.55004	7.60681	8.72938e-11	1.09946	Up	2.81576e-10
101115295	RAB7L1	619	31	67	2.04906	4.38994	0.000301982	1.09924	Up	0.000608481
101113703	ELP6	2198	168	363	3.12727	6.69812	2.85152e-17	1.09885	Up	1.22566e-16
101121333	LOC101121333	1783	81	175	1.85873	3.98071	4.60738e-09	1.09871	Up	1.34171e-08
101108714	-	5766	1203	2597	8.5364	18.2672	3.49248e-113	1.09755	Up	6.39595e-112
101116311	C5H5orf54	2406	202	436	3.4351	7.34962	2.14568e-20	1.09732	Up	1.03714e-19
101109513	LOC101109513	2409	38	82	0.645402	1.38055	6.45166e-05	1.09697	Up	0.000138984
101119637	-	4158	108	233	1.06273	2.27272	1.41446e-11	1.09664	Up	4.75345e-11
443139	ETBR	1861	471	1016	10.3552	22.1422	2.60644e-45	1.09645	Up	2.243e-44
780455	LOC780455	1510	51	110	1.3819	2.95454	3.6288e-06	1.09628	Up	8.69152e-06
101122041	-	3882	676	1458	7.12484	15.2327	3.08646e-64	1.09624	Up	3.55772e-63
101117790	CCRN4L	1932	166	358	3.51548	7.51537	5.42776e-17	1.09612	Up	2.30924e-16
443232	CD40	896	52	112	2.37454	5.06972	3.05846e-06	1.09426	Up	7.37751e-06
101106884	-	3820	157	338	1.68159	3.58862	4.5124e-16	1.0936	Up	1.85633e-15
101115568	FIBIN	1819	260	559	5.84823	12.4639	1.6648e-25	1.09168	Up	9.38261e-25
101121645	CH25H	2038	120	258	2.40913	5.1344	1.3921e-12	1.09168	Up	4.91653e-12
101118672	SLITRK2	2848	154	331	2.2124	4.7137	1.01425e-15	1.09125	Up	4.12457e-15
101109907	MPEG1	4131	1314	2824	13.0144	27.7258	9.25574e-122	1.09112	Up	1.81104e-120
101111251	-	3702	476	1023	5.26083	11.2076	2.88894e-45	1.09112	Up	2.48217e-44
101115074	C1H1orf109	808	68	146	3.44335	7.32851	1.06617e-07	1.08971	Up	2.84458e-07
101102734	LOC101102734	2811	246	528	3.58062	7.61811	4.26418e-24	1.08923	Up	2.30903e-23
101122903	DENND2C	3948	329	706	3.40959	7.25274	1.15808e-31	1.08893	Up	7.5897e-31
100217406	-	663	1214	2602	74.9185	159.173	1.07006e-111	1.0872	Up	1.93573e-110
101103774	DSEL	3974	217	465	2.23417	4.74569	2.43614e-21	1.08688	Up	1.21353e-20
101107077	RECK	4423	1211	2594	11.2024	23.7863	3.23228e-111	1.08633	Up	5.84068e-110
101120777	PLEKHA7	3678	149	319	1.65752	3.51765	4.33714e-15	1.08559	Up	1.72712e-14
101112271	CD53	1608	440	942	11.1957	23.7596	1.73467e-41	1.08557	Up	1.38595e-40
101108618	LEPREL1	3459	349	747	4.12818	8.75879	3.13048e-33	1.08523	Up	2.12954e-32
101115375	ABRACL	818	114	244	5.7021	12.0979	7.07958e-12	1.08519	Up	2.41301e-11
101115373	SPTLC2	2056	665	1423	13.2337	28.0709	1.02648e-61	1.08485	Up	1.13813e-60
101108933	FKBP10	2648	566	1211	8.74545	18.5481	9.01922e-53	1.08467	Up	8.73985e-52
101116402	REC8	2474	216	462	3.57222	7.57385	3.91434e-21	1.08421	Up	1.93744e-20
101112041	MEIS1	3156	681	1456	8.82864	18.7111	5.423e-63	1.08363	Up	6.15097e-62
101113295	CDH19	2313	228	487	4.03314	8.5394	3.92986e-22	1.08223	Up	2.01171e-21
101112837	CASZ1	5327	133	284	1.02153	2.16227	1.58555e-13	1.08181	Up	5.87873e-13
101104674	-	2277	37	79	0.664848	1.40714	0.000105856	1.08167	Up	0.000223259
101114760	EXOSC2	2461	659	1407	10.9561	23.1877	9.37522e-61	1.08162	Up	1.02417e-59
100135448	ARNT2	6238	67	143	0.439454	0.929747	1.72998e-07	1.08113	Up	4.54863e-07
101103814	OCIAD2	1645	1223	2610	30.4189	64.35	5.1812e-111	1.08097	Up	9.35198e-110
101111928	-	2997	381	813	5.20142	11.0022	8.57692e-36	1.08081	Up	6.16381e-35
101102315	SLC35F1	1784	45	96	1.03205	2.18248	1.92236e-05	1.08045	Up	4.34269e-05
101117303	PNPLA4	1007	45	96	1.82838	3.86648	1.92236e-05	1.08045	Up	4.34329e-05
101120148	LOC101120148	1024	196	418	7.83141	16.5558	3.7142e-19	1.07999	Up	1.72374e-18
101103699	CXHXorf38	957	84	179	3.59129	7.58604	5.20002e-09	1.07884	Up	1.5089e-08
101108737	-	3195	300	639	3.84179	8.11156	2.22142e-28	1.0782	Up	1.34698e-27
101101854	HTRA1	1820	2643	5627	59.4168	125.395	8.15946e-236	1.07754	Up	2.85388e-234
101115223	ZNF565	1768	148	315	3.42502	7.22608	9.50248e-15	1.0771	Up	3.72489e-14
101108826	LEPREL2	2265	508	1081	9.17654	19.3567	9.28088e-47	1.07681	Up	8.21222e-46
101102299	LOC101102299	2321	47	100	0.828526	1.74743	1.36127e-05	1.07661	Up	3.11619e-05
101116676	OAF	885	369	785	17.0595	35.975	2.1176e-34	1.07642	Up	1.47942e-33
101118213	-	9461	55	117	0.237853	0.50156	2.5111e-06	1.07635	Up	6.09417e-06
101103558	-	4224	71	151	0.68773	1.44986	8.76724e-08	1.076	Up	2.35028e-07
101114836	B4GALT6	2322	79	168	1.39203	2.93441	1.65345e-08	1.07588	Up	4.65049e-08
100126575	CTTNBP2	5857	508	1080	3.54872	7.47864	1.25865e-46	1.07548	Up	1.11071e-45
101108948	-	1830	121	257	2.70532	5.69582	2.9845e-12	1.07411	Up	1.03543e-11
101115147	MLKL	2113	162	344	3.13689	6.60288	6.75118e-16	1.07376	Up	2.75921e-15
101115086	TNIK	5834	571	1212	4.00455	8.42579	6.16204e-52	1.07317	Up	5.87683e-51
101114721	-	5175	74	157	0.585066	1.23045	5.26754e-08	1.07251	Up	1.43069e-07
101103420	-	3840	1479	3137	15.7587	33.1328	2.72476e-131	1.07211	Up	5.65743e-130
101102261	FAM168A	1798	174	369	3.95953	8.3236	6.71278e-17	1.07188	Up	2.8463e-16
101112178	TNFAIP8L2	1170	83	176	2.90252	6.101	8.40062e-09	1.07174	Up	2.40509e-08
101115511	CALCRL	2125	934	1978	17.9834	37.7521	3.25202e-83	1.06989	Up	4.70317e-82
101113655	HEPH	3784	120	254	1.29752	2.72243	4.80102e-12	1.06914	Up	1.65019e-11
443200	ZO1	5265	4435	9387	34.465	72.3107	0	1.06908	Up	0
101120930	LLGL1	3356	515	1090	6.27869	13.1728	1.3348e-46	1.06903	Up	1.17727e-45
101106607	TAF1A	1823	243	514	5.45385	11.4354	8.14876e-23	1.06816	Up	4.24877e-22
101103054	IL1R1	3737	1749	3699	19.1492	40.1454	1.7019e-153	1.06795	Up	4.09738e-152
101112110	TTYH3	1449	244	516	6.88978	14.4429	6.90088e-23	1.06784	Up	3.6062e-22
101103839	ATG16L2	2073	183	387	3.6119	7.57157	1.4964e-17	1.06784	Up	6.50047e-17
101117602	SPSB1	1026	186	393	7.41736	15.5353	9.07308e-18	1.06657	Up	3.97319e-17
101118154	C1H3orf70	1299	62	131	1.95284	4.09012	7.57672e-07	1.06657	Up	1.91284e-06
101123237	-	16065	1137	2402	2.89577	6.0641	4.07608e-100	1.06635	Up	6.7585e-99
101107151	GRK5	1905	732	1546	15.7217	32.9146	4.63122e-65	1.06597	Up	5.39173e-64
101114174	C2H9orf3	4353	1617	3415	15.1986	31.8183	1.98874e-141	1.06591	Up	4.36265e-140
100125614	LOC100125614	5862	242	511	1.68909	3.53549	1.30415e-22	1.06566	Up	6.76955e-22
101107690	HK2	3377	63	133	0.763296	1.59733	6.3861e-07	1.06535	Up	1.62104e-06
100240715	TNFRSF1B	3933	1434	3026	14.9179	31.2046	2.57866e-125	1.06471	Up	5.13182e-124
101108098	LXN	1070	173	365	6.61525	13.8351	1.46075e-16	1.06447	Up	6.13628e-16
101103341	PLCG1	4612	2639	5567	23.4117	48.956	1.06856e-228	1.06425	Up	3.60589e-227
101110008	PKNOX2	1817	128	270	2.8823	6.02675	1.25351e-12	1.06416	Up	4.43765e-12
101119043	ZNF554	1986	92	194	1.89536	3.96184	1.83296e-09	1.0637	Up	5.47669e-09
101111546	-	2321	323	681	5.69392	11.9	1.65701e-29	1.06347	Up	1.03478e-28
101112719	MANSC1	1882	518	1092	11.2614	23.533	2.72502e-46	1.06329	Up	2.38791e-45
101118591	DFNB31	2448	37	78	0.618406	1.29228	0.000145515	1.06329	Up	0.000302558
101106287	-	1675	1252	2639	30.5825	63.8997	2.85678e-109	1.0631	Up	5.11678e-108
101118146	-	2834	1950	4110	28.1526	58.8188	4.64344e-169	1.06301	Up	1.19187e-167
101123041	SPARCL1	2939	13346	28120	185.796	388.052	0	1.06253	Up	0
101104295	-	4029	458	965	4.65106	9.71414	4.62966e-41	1.06253	Up	3.65772e-40
101119958	LURAP1L	1051	160	337	6.22875	13.0047	2.35818e-15	1.06202	Up	9.46932e-15
101111813	PDP1	4199	722	1520	7.03518	14.6816	1.47531e-63	1.06135	Up	1.69101e-62
101111625	CERK	1816	303	637	6.82669	14.2265	1.53602e-27	1.05932	Up	9.13705e-27
101111838	SEMA3G	2487	549	1154	9.03192	18.8193	1.61279e-48	1.05911	Up	1.46445e-47
101118145	-	2424	157	330	2.65003	5.52148	5.27982e-15	1.05905	Up	2.09381e-14
101112835	LIN9	3058	237	498	3.17099	6.6049	7.43824e-22	1.0586	Up	3.77447e-21
101107206	C11H17orf58	846	169	355	8.17335	17.0189	5.23416e-16	1.05814	Up	2.14782e-15
101108287	KLHL4	2328	154	323	2.70658	5.62722	1.18191e-14	1.05595	Up	4.61411e-14
101122892	-	4710	676	1416	5.87232	12.1932	1.08987e-58	1.05407	Up	1.15424e-57
101117179	HES2	1996	338	708	6.92851	14.3862	3.39344e-30	1.05407	Up	2.15045e-29
101113406	LOC101113406	3396	234	490	2.81924	5.85198	2.24188e-21	1.05362	Up	1.11847e-20
101110591	SEC24D	3827	873	1828	9.33339	19.3728	3.52036e-75	1.05356	Up	4.63476e-74
101105778	EFCAB9	1280	32	67	1.02288	2.12295	0.000481482	1.05343	Up	0.000949852
101111290	PDE7B	2681	185	387	2.82331	5.85448	3.60534e-17	1.05215	Up	1.54397e-16
101113869	VASH2	1192	98	205	3.36383	6.97512	9.02364e-10	1.05212	Up	2.75837e-09
101119338	LOC101119338	2145	599	1253	11.4257	23.6918	5.5323e-52	1.0521	Up	5.28242e-51
101105408	IRF5	1575	88	184	2.28605	4.73818	6.659e-09	1.05148	Up	1.92097e-08
101104479	-	1290	33	69	1.04667	2.16937	0.00040342	1.05148	Up	0.000802948
101119435	MVP	2736	2283	4772	34.1408	70.739	2.12652e-192	1.05101	Up	6.16729e-191
101104766	-	3114	300	627	3.94172	8.16626	8.42776e-27	1.05085	Up	4.91639e-26
101119495	GNAO1	2429	56	117	0.943288	1.95359	3.94286e-06	1.05036	Up	9.42297e-06
780476	CLDN3	1233	34	71	1.12823	2.33544	0.000338098	1.04963	Up	0.000678569
101108793	UBTD1	886	114	238	5.26447	10.8948	4.46564e-11	1.04927	Up	1.46273e-10
101123010	LOC101123010	497	57	119	4.69248	9.71102	3.31926e-06	1.04927	Up	7.98651e-06
101121082	LOC101121082	1154	142	296	5.03461	10.403	2.19178e-13	1.04705	Up	8.05498e-13
101115509	CSF2RA	1757	190	396	4.42451	9.14108	2.1113e-17	1.04685	Up	9.10854e-17
101120875	LOC101120875	2262	745	1551	13.4756	27.8095	2.92092e-63	1.04523	Up	3.32924e-62
101120972	GPAM	2901	1984	4127	27.9819	57.698	7.00412e-165	1.04403	Up	1.76992e-163
101113577	GRASP	1561	413	859	10.8251	22.3185	9.78058e-36	1.04386	Up	7.01028e-35
101113058	DOCK4	8355	1222	2541	5.98423	12.3348	3.4722e-102	1.0435	Up	5.85853e-101
101102535	AKAP4	2865	295	613	4.2129	8.67781	6.40784e-26	1.04252	Up	3.65691e-25
101111135	-	4271	389	808	3.72652	7.67284	1.2882e-33	1.04193	Up	8.84801e-33
101102666	TULP2	1533	91	189	2.42875	5.00028	5.42428e-09	1.04179	Up	1.5723e-08
100034672	PTX3	1768	1296	2691	29.9921	61.7313	9.2722e-108	1.04142	Up	1.63029e-106
101116374	P4HA1	2869	1363	2829	19.4379	39.9923	4.36086e-113	1.04085	Up	7.97729e-112
101119517	LOC101119517	2968	426	884	5.87259	12.0799	1.51943e-36	1.04054	Up	1.11305e-35
101102508	-	1515	281	583	7.58887	15.6074	1.19817e-24	1.04027	Up	6.57099e-24
101104138	NLRC4	3269	54	112	0.675869	1.38956	7.57432e-06	1.03981	Up	1.77173e-05
101103907	ST6GALNAC2	2080	781	1618	15.3628	31.5493	3.3085e-65	1.03816	Up	3.86284e-64
101119749	CDYL2	2402	56	116	0.953891	1.95866	5.36214e-06	1.03797	Up	1.26939e-05
101106224	-	1269	394	816	12.7033	26.0797	1.01625e-33	1.03772	Up	7.00668e-33
101118052	PCDH18	3633	708	1466	7.97355	16.366	3.50564e-59	1.03741	Up	3.73943e-58
101117637	P2RY14	1014	71	147	2.86486	5.87968	3.004e-07	1.03727	Up	7.77301e-07
101119924	TCFL5	1429	199	412	5.69776	11.6934	8.5209e-18	1.03722	Up	3.73842e-17
443089	LDHA	1727	1433	2966	33.9498	69.6551	9.8891e-118	1.03683	Up	1.8764e-116
101104570	TTC26	2036	86	178	1.72824	3.54582	1.71695e-08	1.03681	Up	4.82244e-08
101108282	-	8209	146	302	0.72769	1.49208	2.03988e-13	1.03593	Up	7.51198e-13
101117650	NGFRAP1	880	388	802	18.0398	36.9629	4.98492e-33	1.03489	Up	3.37414e-32
101110859	PPP1R12B	2127	75	155	1.4427	2.95555	1.51577e-07	1.03465	Up	4.0022e-07
101108810	AMOT	3312	166	343	2.0507	4.20028	5.25672e-15	1.03437	Up	2.08516e-14
101102057	LOC101102057	784	318	657	16.5957	33.9878	2.51734e-27	1.03421	Up	1.48714e-26
101120656	-	14003	16378	33830	47.8546	97.984	0	1.03389	Up	0
101111287	-	2205	61	126	1.13189	2.31759	2.26492e-06	1.03389	Up	5.51231e-06
101122481	FRMD8	2302	337	696	5.98974	12.2625	7.9061e-29	1.03368	Up	4.83714e-28
101105821	ARAP3	4520	2277	4701	20.6114	42.1819	2.21524e-184	1.03318	Up	6.23596e-183
101120733	SP140	2899	746	1540	10.5287	21.545	1.16146e-61	1.03303	Up	1.28518e-60
100233239	-	1627	963	1986	24.2171	49.5069	8.1256e-79	1.0316	Up	1.11387e-77
443265	-	3141	1257	2592	16.3739	33.4689	2.89464e-102	1.03143	Up	4.89416e-101
101112907	IFNGR1	1964	2273	4687	47.3524	96.7894	2.5038e-183	1.03141	Up	6.9999e-182
101106184	TMEM107	1315	97	200	3.01807	6.16849	2.64836e-09	1.03129	Up	7.84402e-09
XR_173378.1	-	2000	1379	2843	28.211	57.6529	6.239e-112	1.03114	Up	1.13114e-110
101110813	CARD11	3917	606	1249	6.32999	12.9325	3.62078e-50	1.03073	Up	3.37808e-49
101122262	LOC101122262	517	50	103	3.95697	8.08018	2.05742e-05	1.02999	Up	4.63944e-05
101102504	MMP23B	900	188	387	8.54671	17.4398	1.31225e-16	1.02895	Up	5.52385e-16
101109678	IQSEC2	3912	294	605	3.07491	6.27236	4.48798e-25	1.02846	Up	2.49572e-24
443426	-	1331	35	72	1.0759	2.19396	0.00038725	1.02799	Up	0.000771612
101102896	PIK3CG	4024	142	292	1.44382	2.94306	7.25974e-13	1.02742	Up	2.5983e-12
101104313	ZNF354B	1913	323	664	6.9083	14.0776	2.65386e-27	1.02699	Up	1.56439e-26
101102437	TGFBR3	2583	1681	3455	26.6273	54.2498	1.15056e-134	1.02671	Up	2.44497e-133
100415775	-	1045	2230	4579	87.3117	177.717	1.94267e-177	1.02533	Up	5.20783e-176
101120768	EPB41L1	2861	77	158	1.10118	2.23982	1.45587e-07	1.02434	Up	3.85026e-07
100125358	-	847	59	121	2.85005	5.79397	4.33128e-06	1.02357	Up	1.03195e-05
101121563	LOC101121563	1819	217	445	4.88102	9.92205	1.01869e-18	1.02346	Up	4.64697e-18
101108984	DPYSL2	2329	1286	2637	22.592	45.9214	1.07077e-102	1.02335	Up	1.81607e-101
101110976	SOX4	741	120	246	6.62593	13.4645	5.38428e-11	1.02297	Up	1.75517e-10
101108128	PCDH1	4600	421	863	3.74462	7.60899	8.96434e-35	1.02289	Up	6.31144e-34
101119674	-	6720	584	1197	3.55572	7.22436	1.46284e-47	1.02273	Up	1.30932e-46
101106855	RPL30	474	4589	9402	396.117	804.482	0	1.02213	Up	0
101122583	GLS	2963	1006	2061	13.8915	28.2111	1.63803e-80	1.02206	Up	2.28385e-79
101103328	BAALC	1608	127	260	3.23148	6.55785	1.64977e-11	1.02103	Up	5.52602e-11
101104803	TSPAN15	939	276	565	12.0262	24.4038	2.93872e-23	1.02093	Up	1.55362e-22
101118330	FSTL1	3534	15352	31416	177.739	360.544	0	1.02042	Up	0
101102150	AJUBA	2148	351	718	6.68585	13.557	4.48644e-29	1.01986	Up	2.76359e-28
101102444	ARHGAP28	2475	364	744	6.01741	12.1919	5.1394e-30	1.01871	Up	3.24805e-29
101104998	RASL11B	1885	331	675	7.18456	14.5233	3.0281e-27	1.0154	Up	1.78241e-26
101111697	LOC101111697	1599	105	214	2.68673	5.428	1.23645e-09	1.01457	Up	3.72994e-09
443295	-	386	23368	47608	2476.95	5002.27	0	1.01402	Up	0
101106039	VGLL4	1412	192	391	5.56353	11.2309	2.18048e-16	1.01341	Up	9.09873e-16
101118325	ZC3H12A	1332	110	224	3.37887	6.82053	5.2943e-10	1.01334	Up	1.63804e-09
101119688	PDCD4	2175	1526	3107	28.7064	57.937	1.04525e-118	1.01311	Up	1.99959e-117
101116915	GPR126	3765	361	735	3.92307	7.91766	2.03376e-29	1.01309	Up	1.26714e-28
100174903	-	1845	756	1539	16.7652	33.8311	1.02576e-59	1.01288	Up	1.10282e-58
101121201	UBE2L6	1060	1293	2631	49.9087	100.667	1.1273e-100	1.01223	Up	1.88257e-99
101119357	LOC101119357	3861	267	543	2.82941	5.70393	4.2611e-22	1.01146	Up	2.17853e-21
XR_173201.1	-	1369	184	374	5.49918	11.0801	1.11955e-15	1.01068	Up	4.5437e-15
101120439	-	1752	534	1085	12.4707	25.1171	1.96393e-42	1.01013	Up	1.60131e-41
101123571	LOC101123571	927	99	201	4.36957	8.79408	4.60556e-09	1.00904	Up	1.34142e-08
101116359	CTTNBP2NL	3142	495	1005	6.44589	12.9728	2.3065e-39	1.00904	Up	1.77496e-38
101119071	SERTAD1	1229	397	806	13.2167	26.5985	6.73516e-32	1.00899	Up	4.4534e-31
101105349	ISM1	2841	108	219	1.55538	3.12642	9.9825e-10	1.00725	Up	3.03497e-09
101117371	DEF6	2303	108	219	1.91873	3.85678	9.9825e-10	1.00725	Up	3.03554e-09
101109509	ZFP37	1921	154	312	3.28002	6.58721	3.12438e-13	1.00596	Up	1.13925e-12
101102020	PPAP2B	3113	8703	17628	114.386	229.667	0	1.00563	Up	0
101118392	ITPR3	8028	323	654	1.64619	3.30404	4.925e-26	1.0051	Up	2.82252e-25
443208	TYROBP	555	327	662	24.1067	48.377	2.5257e-26	1.00489	Up	1.45413e-25
101115803	CAB39L	3430	329	666	3.92451	7.87507	1.80876e-26	1.00478	Up	1.04542e-25
101116531	PLEKHO1	1651	795	1609	19.7017	39.526	1.59435e-61	1.00448	Up	1.76178e-60
101104195	RAB31	4231	1056	2136	10.2119	20.4754	5.73902e-81	1.00365	Up	8.06382e-80
101109764	RADIL	3114	179	362	2.3519	4.71481	4.64908e-15	1.00338	Up	1.84818e-14
101122126	PLCG2	4148	137	277	1.35134	2.70842	7.36466e-12	1.00306	Up	2.50808e-11
101112448	SIPA1L2	6247	1040	2102	6.81154	13.6469	1.45175e-79	1.00252	Up	2.00356e-78
101113156	TNFAIP3	2418	199	402	3.36729	6.74286	1.61482e-16	1.00177	Up	6.76954e-16
101108683	-	1719	100	202	2.38017	4.76595	5.21522e-09	1.0017	Up	1.51305e-08
101106554	LOC101106554	1348	51	103	1.54798	3.099	3.1671e-05	1.00142	Up	7.02607e-05
101102693	CDIP1	1602	367	741	9.37319	18.7599	4.25504e-29	1.00104	Up	2.62402e-28
XR_173471.1	-	4045	742	0	7.50532	0.001	1.64989e-225	-12.8737	Down	5.52188e-224
101104062	HINT1	381	64	0	6.87288	0.001	4.07384e-20	-12.7467	Down	1.95293e-19
100272215	-	1991	204	0	4.19221	0.001	1.57966e-62	-12.0335	Down	1.77076e-61
101119869	LOC101119869	755	70	0	3.79345	0.001	6.1997e-22	-11.8893	Down	3.15285e-21
101121518	LOC101121518	558	48	0	3.51958	0.001	2.86434e-15	-11.7812	Down	1.1482e-14
101113442	LOC101113442	612	50	0	3.34274	0.001	7.0982e-16	-11.7068	Down	2.89741e-15
101102148	PPP2R2C	1405	82	0	2.38793	0.001	1.43583e-25	-11.2215	Down	8.11184e-25
101122543	SULT2B1	1084	57	0	2.15144	0.001	5.37744e-18	-11.0711	Down	2.37461e-17
101112981	LOC101112981	1344	58	0	1.76568	0.001	2.67694e-18	-10.786	Down	1.199e-17
101105149	LOC101105149	834	32	0	1.56988	0.001	2.01394e-10	-10.6164	Down	6.37259e-10
101105437	LOC101105437	608	23	0	1.54778	0.001	1.07275e-07	-10.596	Down	2.86071e-07
101103684	C1H1orf146	625	12	0	0.78557	0.001	0.000230582	-9.6176	Down	0.000471077
101102522	C8B	2247	42	0	0.764768	0.001	1.88217e-13	-9.57888	Down	6.9469e-13
101113889	LOC101113889	1017	19	0	0.764392	0.001	1.74684e-06	-9.57817	Down	4.29438e-06
101123601	-	873	16	0	0.749876	0.001	1.41602e-05	-9.55051	Down	3.23744e-05
101119741	PLD5	2485	45	0	0.740917	0.001	2.3219e-14	-9.53317	Down	8.93405e-14
XR_173470.1	-	4113	1352	2	13.4494	0.0197218	0	-9.41353	Down	0
101103745	SPAG6	1780	27	0	0.620622	0.001	6.58782e-09	-9.27757	Down	1.90212e-08
101117363	GZMK	1197	17	0	0.581083	0.001	7.04904e-06	-9.1826	Down	1.65241e-05
101116014	SGOL1	819	11	0	0.549531	0.001	0.000463194	-9.10206	Down	0.000915658
101120130	ACPP	1349	18	0	0.545939	0.001	3.50906e-06	-9.0926	Down	8.42081e-06
100337686	PON3	2234	25	0	0.457868	0.001	2.6584e-08	-8.83879	Down	7.38525e-08
443393	-	2089	5400	16	105.764	0.310639	0	-8.4114	Down	0
101121732	ASAH2	2328	18	0	0.316354	0.001	3.50906e-06	-8.3054	Down	8.42205e-06
101108201	PADI1	2370	16	0	0.27622	0.001	1.41602e-05	-8.10967	Down	3.23789e-05
100141301	-	669	4992	19	305.304	1.15187	0	-8.05013	Down	0
101109370	LOC101109370	3708	23	0	0.253788	0.001	1.07275e-07	-7.98748	Down	2.86118e-07
101107030	LOC101107030	2349	228	1	3.97133	0.017266	9.82872e-68	-7.84554	Down	1.18665e-66
101105605	AP3B2	3554	19	0	0.218736	0.001	1.74684e-06	-7.77305	Down	4.29502e-06
101104950	SYT4	3863	18	0	0.190648	0.001	3.50906e-06	-7.57476	Down	8.41957e-06
101120932	-	3063	13	0	0.173652	0.001	0.000114785	-7.44006	Down	0.000241093
101118685	GYS2	2974	11	0	0.151334	0.001	0.000463194	-7.24159	Down	0.000915769
101111150	LOC101111150	2141	264	2	5.04511	0.0378868	9.49668e-77	-7.05705	Down	1.27817e-75
101106291	LOC101106291	675	1324	14	80.2542	0.841199	0	-6.57599	Down	0
101106297	-	1434	147	2	4.19423	0.056566	8.35304e-42	-6.21233	Down	6.71995e-41
494434	UCP-1	1574	145	2	3.76918	0.0515347	3.28174e-41	-6.19256	Down	2.60541e-40
101122136	-	9975	14	0	0.0574247	0.001	5.71408e-05	-5.8436	Down	0.000123799
101121307	ACSM3	2608	1769	33	27.7526	0.513193	0	-5.75698	Down	0
101112018	LOC101112018	475	4731	96	407.514	8.19694	0	-5.63562	Down	0
101117229	LOC101117229	1523	1027	24	27.5902	0.639125	2.14682e-270	-5.43191	Down	8.66114e-269
101113339	FABP9	578	143	4	10.1226	0.280677	5.9753e-38	-5.17253	Down	4.50886e-37
101110322	FAM221A	950	139	4	5.98653	0.17077	8.7169e-37	-5.1316	Down	6.423e-36
101120131	ACSM2B	2707	34	1	0.513895	0.0149826	9.27128e-10	-5.10012	Down	2.83035e-09
101113510	-	2982	67	2	0.919286	0.0272017	3.15006e-18	-5.07874	Down	1.40588e-17
101110052	STK31	3217	130	4	1.65339	0.0504293	3.58356e-34	-5.03502	Down	2.4897e-33
101104075	WFIKKN2	1833	51	2	1.13839	0.0442529	1.32381e-13	-4.68508	Down	4.93862e-13
101111288	CA12	1032	50	2	1.98232	0.0786004	2.56264e-13	-4.65651	Down	9.38617e-13
443264	-	2757	264	11	3.91788	0.161819	8.14876e-65	-4.59762	Down	9.47337e-64
101103150	LOC101103150	669	48	2	2.93561	0.121249	9.58266e-13	-4.59762	Down	3.40872e-12
XR_173079.1	-	1147	140	6	4.994	0.212159	8.16596e-35	-4.55698	Down	5.75679e-34
101106576	LOC101106576	1090	23	1	0.863346	0.037209	1.40022e-06	-4.53622	Down	3.46314e-06
443250	LAT2	3832	153	7	1.63361	0.0740878	1.82901e-37	-4.46269	Down	1.36497e-36
101103232	LOC101103232	409	40	2	4.00148	0.198327	1.81321e-10	-4.33458	Down	5.7553e-10
101115407	CHRNA5	912	19	1	0.852398	0.0444713	1.92918e-05	-4.26058	Down	4.35751e-05
101111913	GLYCTK	2219	2543	135	46.8892	2.46746	0	-4.24815	Down	0
101104673	FAM64A	1347	56	3	1.701	0.0903292	4.92998e-14	-4.23505	Down	1.87348e-13
101119822	KCTD8	2559	91	5	1.45497	0.0792454	5.85744e-22	-4.19852	Down	2.98252e-21
101116376	KLKB1	2266	837	46	15.1129	0.823327	9.57952e-191	-4.19818	Down	2.7586e-189
101112094	-	12708	382	22	1.2299	0.0702134	6.03874e-87	-4.13065	Down	9.04645e-86
101104222	LOC101104222	2872	1606	93	22.8794	1.31333	0	-4.12275	Down	0
101122246	LOC101122246	1431	478	28	13.667	0.793584	5.88526e-108	-4.10617	Down	1.03701e-106
101120062	LOC101120062	892	17	1	0.779772	0.0454684	7.07688e-05	-4.10012	Down	0.000151791
101121996	LOC101121996	1176	227	14	7.89773	0.482831	2.17142e-51	-4.03185	Down	2.06007e-50
101113056	IFLTD1	1104	30	2	1.11182	0.0734743	1.15124e-07	-3.91955	Down	3.06603e-07
101123656	LOC101123656	1633	29	2	0.7266	0.0496727	2.1768e-07	-3.87064	Down	5.6822e-07
101109600	OPRD1	1492	28	2	0.767844	0.054367	4.10818e-07	-3.82001	Down	1.05481e-06
101110548	-	1535	167	12	4.45135	0.317064	1.17332e-36	-3.8114	Down	8.61824e-36
101109515	CITED1	942	562	43	24.4101	1.85136	1.31914e-117	-3.72082	Down	2.49717e-116
101112261	DEPDC1B	3107	26	2	0.342386	0.0261074	1.45425e-06	-3.71309	Down	3.59296e-06
101111765	C23H18orf63	2136	26	2	0.49803	0.0379755	1.45425e-06	-3.71309	Down	3.59351e-06
101112665	OTOR	486	26	2	2.18887	0.166904	1.45425e-06	-3.71309	Down	3.59242e-06
101112182	-	5559	975	77	7.17615	0.561783	9.18254e-201	-3.67513	Down	2.74617e-199
101108020	DYDC1	920	25	2	1.11182	0.0881691	2.72694e-06	-3.65651	Down	6.59638e-06
101105752	-	8452	148	12	0.71645	0.0575832	1.69172e-31	-3.63715	Down	1.1047e-30
101106957	-	4413	59	5	0.547018	0.0459526	3.82062e-13	-3.57337	Down	1.3866e-12
101114607	NMRK2	905	23	2	1.03983	0.0896305	9.51654e-06	-3.53622	Down	2.20703e-05
101114041	PHACTR3	2693	46	4	0.698884	0.0602418	1.99852e-10	-3.53622	Down	6.32749e-10
101123448	-	1306	23	2	0.720557	0.0621099	9.51654e-06	-3.53622	Down	2.20672e-05
101105124	CCDC39	3036	80	7	1.07813	0.0935127	3.23284e-17	-3.52723	Down	1.38809e-16
101110222	CDCA3	1115	79	7	2.89892	0.254623	5.9842e-17	-3.50908	Down	2.54067e-16
[truncated: 637 more rows]

## Sheet: GLTSUF-VS-STHSUF
Table S5. DE genes with the FDR value≤0.001 and the absolute value of log 2 Ratio≥1.
GLTSUF vs. STHSUF Group
gene ID	Symbol	Gene Length	GLTSUF-Expression	STHSUF-Expression	GLTSUF-RPKM	STHSUF-RPKM	Ratio(STHPEF/GLTPEF)	log2 RPKM Ratio(STHSUF/GLTSUF)	Up-Down-Regulation(STHPEF/GLTPEF)	P value
XR_173470.1	-	4113	0	1180	0.001	10.8255	0	13.4021	Up	0
780772	-	477	0	136	0.001	10.7583	3.76042e-40	13.3932	Up	1.49508e-39
101119869	LOC101119869	755	0	104	0.001	5.19768	7.14914e-31	12.3437	Up	2.43879e-30
XR_173471.1	-	4045	0	534	0.001	4.98134	1.47047e-155	12.2823	Up	1.57065e-154
101123586	RTL1	4002	0	181	0.001	1.70657	3.36216e-53	10.7369	Up	1.60558e-52
101117706	CCR2	1113	0	50	0.001	1.69511	3.25534e-15	10.7272	Up	7.83948e-15
101108886	DUSP26	636	0	28	0.001	1.66121	7.79688e-09	10.698	Up	1.52612e-08
101112300	LOC101112300	547	0	24	0.001	1.65557	1.12667e-07	10.6931	Up	2.10632e-07
101106795	MAB21L2	1104	0	42	0.001	1.4355	6.79752e-13	10.4873	Up	1.5321e-12
101121194	GPR97	1680	0	58	0.001	1.30269	1.55898e-17	10.3473	Up	3.98905e-17
101118205	PAPPA2	5382	0	159	0.001	1.11475	8.05272e-47	10.1225	Up	3.51759e-46
780509	-	590	0	16	0.001	1.02327	2.35262e-05	9.99897	Up	3.93771e-05
100141301	-	669	0	18	0.001	1.01524	6.1889e-06	9.98761	Up	1.06871e-05
101111072	MTMR7	3008	0	75	0.001	0.940821	1.83385e-22	9.87778	Up	5.2563e-22
100913167	-	686	0	17	0.001	0.935079	1.20665e-05	9.86894	Up	2.05148e-05
101109455	CRISPLD1	3004	0	74	0.001	0.929512	3.57546e-22	9.86033	Up	1.01908e-21
101106910	NDP	1885	0	43	0.001	0.860757	3.48642e-13	9.74946	Up	7.92939e-13
101102333	LOC101102333	675	0	14	0.001	0.782614	8.94316e-05	9.61216	Up	0.000145008
101107556	LOC101107556	672	0	13	0.001	0.729957	0.000174365	9.51167	Up	0.000278591
101111233	LOC101111233	973	0	18	0.001	0.698044	6.1889e-06	9.44718	Up	1.06893e-05
101110641	RAB17	762	0	14	0.001	0.693261	8.94316e-05	9.43725	Up	0.000144979
101123656	LOC101123656	1633	0	30	0.001	0.6932	2.05108e-09	9.43713	Up	4.10443e-09
101108988	ERAS	705	0	12	0.001	0.642267	0.000339962	9.32703	Up	0.000534986
101119551	C3H12orf55	2973	0	50	0.001	0.634598	3.25534e-15	9.3097	Up	7.84064e-15
101119402	FAM124A	1764	0	29	0.001	0.62033	3.999e-09	9.27689	Up	7.92068e-09
101121152	LYPD6	755	0	12	0.001	0.599733	0.000339962	9.22818	Up	0.000534831
101103766	LOC101103766	1026	0	16	0.001	0.588432	2.35262e-05	9.20073	Up	3.9369e-05
101119097	IQCG	1793	0	27	0.001	0.568207	1.52016e-08	9.15027	Up	2.93596e-08
101113832	LOC101113832	1622	0	24	0.001	0.558321	1.12667e-07	9.12495	Up	2.1068e-07
101118212	CHST6	1555	0	23	0.001	0.558111	2.19668e-07	9.12441	Up	4.05413e-07
101115274	B4GALNT3	3797	0	56	0.001	0.556507	5.92626e-17	9.12026	Up	1.49455e-16
101122591	LOC101122591	1656	0	24	0.001	0.546858	1.12667e-07	9.09502	Up	2.10656e-07
101115032	STAP1	2301	0	32	0.001	0.524755	5.39564e-10	9.0355	Up	1.10041e-09
101113319	KRT80	2161	0	30	0.001	0.523829	2.05108e-09	9.03295	Up	4.10392e-09
101112742	NALCN	5285	0	72	0.001	0.514057	1.35916e-21	9.00578	Up	3.82307e-21
101117928	HTR4	2915	0	36	0.001	0.466002	3.73392e-11	8.86419	Up	7.93087e-11
101115034	DUOXA1	1885	0	23	0.001	0.460405	2.19668e-07	8.84676	Up	4.05367e-07
101113084	DNAI2	2067	0	25	0.001	0.456376	5.77868e-08	8.83408	Up	1.09414e-07
100145863	QRFPR	1577	0	19	0.001	0.454617	3.17428e-06	8.82851	Up	5.55798e-06
101107078	ZCCHC12	1206	0	14	0.001	0.43803	8.94316e-05	8.77489	Up	0.000145051
101108822	MCHR1	1419	0	16	0.001	0.425462	2.35262e-05	8.73289	Up	3.93812e-05
101109781	CSRNP3	1995	0	22	0.001	0.416105	4.28288e-07	8.7008	Up	7.80793e-07
101113880	KCNC1	3215	0	34	0.001	0.399045	1.4194e-10	8.64041	Up	2.95396e-10
101122924	SCN9A	5964	0	60	0.001	0.379609	4.10112e-18	8.56837	Up	1.06476e-17
101108471	NTS	1203	0	12	0.001	0.376391	0.000339962	8.55609	Up	0.000534573
101120899	TEX28	1236	0	12	0.001	0.366342	0.000339962	8.51705	Up	0.00053447
101113077	PMP2	1454	0	14	0.001	0.363318	8.94316e-05	8.50509	Up	0.00014495
101117107	LOC101117107	1572	0	15	0.001	0.360049	4.58692e-05	8.49205	Up	7.56468e-05
101104339	GUCY1A2	2883	0	27	0.001	0.35338	1.52016e-08	8.46508	Up	2.93631e-08
101120971	SLAMF6	1617	0	15	0.001	0.35003	4.58692e-05	8.45133	Up	7.56545e-05
101121436	LRRC48	2053	0	18	0.001	0.330832	6.1889e-06	8.36995	Up	1.06882e-05
101113892	-	1494	0	13	0.001	0.328334	0.000174365	8.35902	Up	0.000278618
101113274	IL31RA	2313	0	20	0.001	0.32627	1.62808e-06	8.34992	Up	2.89138e-06
101105297	-	1622	0	14	0.001	0.325687	8.94316e-05	8.34734	Up	0.000144965
101105401	NR1H4	1850	0	15	0.001	0.305945	4.58692e-05	8.25713	Up	7.56315e-05
101113743	PLEKHG7	1742	0	14	0.001	0.303252	8.94316e-05	8.24437	Up	0.00014508
101110161	FHAD1	4233	0	33	0.001	0.294164	2.76742e-10	8.20048	Up	5.69821e-10
101104056	SOSTDC1	1832	0	14	0.001	0.288354	8.94316e-05	8.1717	Up	0.000144994
101118733	SERPINA12	1763	0	13	0.001	0.278237	0.000174365	8.12017	Up	0.000278564
101102891	ANKS1B	3576	0	25	0.001	0.263795	5.77868e-08	8.04327	Up	1.09401e-07
101102800	-	1746	0	12	0.001	0.259335	0.000339962	8.01867	Up	0.000534779
101105583	GSDMA	1798	0	12	0.001	0.251834	0.000339962	7.97633	Up	0.000534934
101102897	CHRM2	2364	0	14	0.001	0.223462	8.94316e-05	7.80389	Up	0.000145066
101121543	-	2226	0	13	0.001	0.220364	0.000174365	7.78375	Up	0.000278509
101115980	KCNT2	3297	0	19	0.001	0.217449	3.17428e-06	7.76454	Up	5.55917e-06
101103838	PIWIL4	3069	0	17	0.001	0.209014	1.20665e-05	7.70746	Up	2.05126e-05
101121916	EGFL6	1710	3	655	0.0697042	14.4534	6.64732e-184	7.69594	Up	8.14734e-183
101106266	F2RL1	3022	1	204	0.0131474	2.54718	7.26148e-58	7.59798	Up	3.66426e-57
101113628	CNTN3	3848	0	19	0.001	0.186312	3.17428e-06	7.54158	Up	5.55857e-06
101114632	MYO3A	4889	0	24	0.001	0.185231	1.12667e-07	7.53318	Up	2.10608e-07
101118443	-	2871	0	13	0.001	0.170857	0.000174365	7.41665	Up	0.000278536
101105536	SLC6A11	2715	0	12	0.001	0.166776	0.000339962	7.38177	Up	0.000534676
101112454	CCDC148	2833	0	12	0.001	0.15983	0.000339962	7.32039	Up	0.000534625
101110051	FOXP2	3050	0	12	0.001	0.148458	0.000339962	7.21392	Up	0.000534728
101116141	SPINK5	3623	0	14	0.001	0.145809	8.94316e-05	7.18793	Up	0.000145037
101104482	LOC101104482	4458	0	16	0.001	0.135426	2.35262e-05	7.08137	Up	3.93731e-05
101118494	COL6A5	7563	6	841	0.0315204	4.1959	9.57654e-232	7.05655	Up	1.42981e-230
101121238	ABCB11	3978	0	14	0.001	0.132797	8.94316e-05	7.05307	Up	0.000145023
101117128	-	6705	0	22	0.001	0.123808	4.28288e-07	6.95196	Up	7.80705e-07
101103643	HAPLN1	4858	0	15	0.001	0.116508	4.58692e-05	6.86429	Up	7.56391e-05
101111972	DUOX1	4191	0	12	0.001	0.108041	0.000339962	6.75543	Up	0.000534521
101118463	ASTN1	4306	0	12	0.001	0.105155	0.000339962	6.71638	Up	0.000534418
101120384	HAND2	580	2	202	0.137005	13.1416	1.37196e-55	6.58377	Up	6.72721e-55
101120522	-	4758	0	12	0.001	0.0951657	0.000339962	6.57237	Up	0.000534883
101116575	BST1	651	9	841	0.549282	48.7459	1.35374e-226	6.47159	Up	1.96534e-225
100135687	HIF3A	2059	80	5682	1.54372	104.128	0	6.07581	Up	0
101107564	LOC101107564	2206	229	12881	4.12443	220.327	0	5.73931	Up	0
101120634	SCRG1	487	1	49	0.081584	3.79656	1.60928e-13	5.54026	Up	3.69516e-13
101106197	KCNJ14	1068	1	49	0.0372017	1.7312	1.60928e-13	5.54026	Up	3.69569e-13
101116157	ASGR1	1278	390	18095	12.1246	534.258	0	5.46153	Up	0
101111932	-	5892	5	214	0.0337164	1.37049	1.0458e-54	5.34509	Up	5.08358e-54
101113242	TMEM63C	2412	4	171	0.0658896	2.67511	5.94788e-44	5.34341	Up	2.49768e-43
101113586	CREB3L3	1975	4	171	0.0804687	3.26702	5.94788e-44	5.34341	Up	2.49832e-43
101107164	-	381	1	42	0.104282	4.15956	1.49174e-11	5.31787	Up	3.21373e-11
101109070	GPR64	3033	30	1255	0.392991	15.6133	0	5.31214	Up	0
101108200	LRP2	14539	0	15	0.001	0.0389296	4.58692e-05	5.2828	Up	7.56238e-05
101104991	FBN2	10276	18	730	0.0695957	2.68054	3.68918e-182	5.26738	Up	4.48121e-181
101120006	MPP7	1916	2	79	0.0414733	1.5558	1.02632e-20	5.22933	Up	2.834e-20
101123485	KCNG1	1584	6	232	0.150498	5.52658	1.82525e-58	5.19857	Up	9.28817e-58
101111183	ADAMTSL2	3102	8	300	0.102467	3.64924	6.42606e-75	5.15437	Up	3.85966e-74
101112089	SDSL	1230	8	299	0.258416	9.17254	1.22057e-74	5.14956	Up	7.31759e-74
101115596	OTOA	3375	2	74	0.0235445	0.827335	2.55198e-19	5.13501	Up	6.81462e-19
100034672	PTX3	1768	176	6337	3.95516	135.246	0	5.09571	Up	0
101122136	-	9975	2	72	0.0079662	0.27236	9.20726e-19	5.09548	Up	2.42799e-18
101107096	EMR1	3168	26	932	0.326078	11.1008	2.6538e-228	5.0893	Up	3.89439e-227
101102007	LOC101102007	1170	7	250	0.237709	8.06265	3.0773e-62	5.08398	Up	1.64133e-61
101115862	LOC101115862	1560	2	69	0.0509377	1.66897	6.293e-18	5.03408	Up	1.62735e-17
101109209	TTC12	2118	7	233	0.131312	4.15101	1.61745e-57	4.98239	Up	8.13418e-57
101109003	FAR2	3430	6	198	0.069501	2.17818	5.22214e-49	4.96995	Up	2.34917e-48
101113454	-	2990	16	526	0.21261	6.63801	6.95762e-128	4.96447	Up	6.29626e-127
101119176	CCRL1	2030	38	1238	0.743741	23.0117	1.7707e-298	4.95142	Up	3.28508e-297
101123221	RGS18	1219	1	32	0.0325934	0.990535	9.21272e-09	4.92555	Up	1.7972e-08
101103307	LOC101103307	1646	1	31	0.0241382	0.710649	1.74497e-08	4.87975	Up	3.36336e-08
101103840	ADAMTS6	6404	41	1266	0.25437	7.45943	1.25533e-302	4.87406	Up	2.34497e-301
101122004	SERPINE2	2241	569	17400	10.088	292.975	0	4.86007	Up	0
101122618	LOC101122618	1310	453	13744	13.7392	395.882	0	4.8487	Up	0
101108913	-	1134	72	2179	2.52263	72.5049	0	4.84508	Up	0
101106878	-	2235	95	2789	1.68881	47.0863	0	4.80123	Up	0
101108001	LOC101108001	3403	6	174	0.0700524	1.92935	2.24014e-42	4.78354	Up	9.21921e-42
101107808	PLEKHN1	1812	3	85	0.0657805	1.77004	3.14506e-21	4.74998	Up	8.76924e-21
101111424	-	6795	614	17026	3.59015	94.5467	0	4.71891	Up	0
101108693	MUSTN1	769	357	9722	18.4449	477.038	0	4.69281	Up	0
101113407	LOC101113407	5499	2	54	0.0144504	0.370539	8.85758e-14	4.68044	Up	2.04596e-13
101114984	SPATS1	876	1	27	0.0453555	1.16301	2.22534e-07	4.68044	Up	4.10609e-07
101104179	DNAH5	13851	4	103	0.0114739	0.280595	4.3791e-25	4.61205	Up	1.32783e-24
101114301	LOC101114301	1587	2	49	0.0500711	1.16504	2.081e-12	4.54026	Up	4.61692e-12
101113683	PERP	2043	187	4549	3.6367	84.0177	0	4.52999	Up	0
101101980	TCF7	2592	31	742	0.475183	10.8017	3.63966e-170	4.50663	Up	4.17804e-169
100126577	-	2229	94	2232	1.67553	37.784	0	4.49509	Up	0
101113458	-	1337	42	997	1.24811	28.1376	1.03433e-227	4.49469	Up	1.50969e-226
101115616	COL28A1	3444	12	284	0.138437	3.11156	6.69464e-66	4.49034	Up	3.70411e-65
101107858	SFRP4	1412	2924	67435	82.2766	1802.08	0	4.45304	Up	0
101103371	LRRC15	5704	11	253	0.0766209	1.67365	1.57016e-58	4.44912	Up	7.99512e-58
101102213	LOC101102213	1107	6	136	0.215346	4.63569	5.61918e-32	4.42805	Up	1.95328e-31
101102630	FAM43B	1576	2	45	0.0504206	1.07741	2.56706e-11	4.41741	Up	5.47888e-11
101114097	GNGT1	426	3	66	0.279799	5.84599	4.9496e-16	4.38499	Up	1.21899e-15
101114999	LOC101114999	519	1	22	0.0765538	1.59948	5.22656e-06	4.38499	Up	9.05696e-06
101120327	CCDC159	950	1	22	0.0418225	0.873821	5.22656e-06	4.38499	Up	9.056e-06
101121750	TMSB15B	583	2	44	0.1363	2.84779	4.80114e-11	4.38499	Up	1.01606e-10
101110789	LOC101110789	466	2	44	0.170521	3.56279	4.80114e-11	4.38499	Up	1.01592e-10
101110549	LOC101110549	4771	10	216	0.0832769	1.70831	1.54332e-49	4.35851	Up	7.00253e-49
101121046	ATP2B2	3714	2	43	0.0213955	0.436868	8.97158e-11	4.35182	Up	1.8808e-10
101102903	ADAMTS3	3655	4	85	0.0434817	0.877516	3.49014e-20	4.33494	Up	9.50525e-20
101111037	FMOD	2864	521	11066	7.22767	145.794	0	4.33426	Up	0
101103398	LOC101103398	2229	7	147	0.124773	2.48846	6.18e-34	4.31787	Up	2.22565e-33
101119490	-	4479	27	554	0.239506	4.66715	2.0254e-123	4.28441	Up	1.77757e-122
101112800	COL20A1	2951	3	60	0.0403911	0.767194	2.07884e-14	4.24748	Up	4.8948e-14
101113181	-	1062	1	20	0.0374119	0.710606	1.82819e-05	4.24748	Up	3.0767e-05
101108597	KCNN4	1263	8	159	0.251664	4.75026	3.5772e-36	4.23844	Up	1.33522e-35
101121066	SFRP1	814	18	345	0.878581	15.9926	3.02738e-76	4.18608	Up	1.84004e-75
101106194	SDCBP2	984	1	19	0.0403774	0.728588	3.40982e-05	4.17348	Up	5.65664e-05
101107227	LOC101107227	942	1	19	0.0421777	0.761073	3.40982e-05	4.17348	Up	5.65606e-05
443135	PTH-RP	1326	24	450	0.71912	12.8054	1.75391e-98	4.15437	Up	1.30216e-97
101107605	-	6454	744	13914	4.58013	81.3479	0	4.15064	Up	0
101117676	PKHD1L1	12931	83	1507	0.255023	4.39749	0	4.10798	Up	0
101118371	-	5643	1	18	0.00704083	0.120361	6.34668e-05	4.09548	Up	0.000103744
101102093	MESP2	468	1	18	0.0848962	1.45128	6.34668e-05	4.09548	Up	0.000103713
101116005	SLAMF8	1569	1	18	0.0253228	0.432885	6.34668e-05	4.09548	Up	0.000103723
101109105	LOC101109105	2724	1	18	0.0145857	0.249338	6.34668e-05	4.09548	Up	0.000103703
443479	-	867	1	18	0.0458263	0.783388	6.34668e-05	4.09548	Up	0.000103734
101101987	FMN1	5017	17	305	0.134629	2.29392	1.60426e-66	4.09076	Up	8.93395e-66
101106707	CDH8	4952	2	35	0.0160466	0.266693	1.28534e-08	4.05484	Up	2.4919e-08
101105294	LGI1	2356	129	2257	2.17545	36.1476	0	4.05452	Up	0
101113100	C1QTNF3	3066	247	4318	3.2008	53.1415	0	4.05333	Up	0
101117453	CCR5	1425	16	276	0.446107	7.30832	9.47682e-60	4.03408	Up	4.8897e-59
101106954	-	6801	16	273	0.0934719	1.51465	5.93542e-59	4.01831	Up	3.03364e-58
101120257	CD55	1104	67	1141	2.41124	38.9978	2.54502e-241	4.01555	Up	3.93319e-240
101107579	B3GNT7	1310	2	34	0.0606586	0.979334	2.37788e-08	4.01302	Up	4.56384e-08
101104496	GCNT4	1365	2	34	0.0582145	0.939874	2.37788e-08	4.01302	Up	4.56438e-08
101122132	CCDC73	3198	1	17	0.0124238	0.200583	0.000117864	4.01302	Up	0.000189862
101117295	SH3D21	2170	44	747	0.805614	12.9893	1.89571e-158	4.01109	Up	2.06136e-157
101111394	SPEF2	5342	17	288	0.126438	2.03429	5.32858e-62	4.00802	Up	2.83651e-61
101104856	P4HA3	2091	37	626	0.703042	11.2965	6.27566e-133	4.00612	Up	5.87158e-132
443454	-	3255	4	67	0.0488251	0.776689	2.35948e-15	3.99164	Up	5.71078e-15
101114082	LOC101114082	1957	1938	31734	39.3457	611.868	0	3.95894	Up	0
101122822	RAB38	1367	6	97	0.174388	2.67748	1.65634e-21	3.9405	Up	4.65094e-21
101122895	DNASE1L3	1078	15	241	0.552849	8.43571	2.10586e-51	3.93155	Up	9.80347e-51
100294605	VCAN	11233	3468	55601	12.2664	186.771	0	3.92849	Up	0
101122495	IL27	744	2	32	0.106805	1.62293	8.1033e-08	3.92555	Up	1.52366e-07
101120444	MOK	1419	2	32	0.0559992	0.850924	8.1033e-08	3.92555	Up	1.52331e-07
100528014	-	838	1	16	0.0474122	0.720443	0.00021834	3.92555	Up	0.000346912
101108672	TNFRSF18	693	1	16	0.0573325	0.871185	0.00021834	3.92555	Up	0.000346844
101112371	-	3300	4	64	0.0481593	0.731795	1.47368e-14	3.92555	Up	3.48451e-14
101111321	-	2301	1	16	0.017267	0.262378	0.00021834	3.92555	Up	0.00034698
101122052	MICALCL	3169	2	32	0.025075	0.381023	8.1033e-08	3.92555	Up	1.52384e-07
101106581	MATN3	1557	1	16	0.0255179	0.387753	0.00021834	3.92555	Up	0.00034681
101121195	-	2355	1	16	0.0168711	0.256361	0.00021834	3.92555	Up	0.000346878
100505402	BCL2L11	909	2	32	0.0874178	1.32834	8.1033e-08	3.92555	Up	1.52348e-07
101121536	BFSP1	2428	1	16	0.0163638	0.248654	0.00021834	3.92555	Up	0.000346946
101105258	-	714	10	157	0.556462	8.29707	9.2546e-34	3.89825	Up	3.32044e-33
101117960	LOC101117960	1574	3	47	0.0757269	1.12672	6.19742e-11	3.89518	Up	1.30679e-10
443271	GRIA1	5863	32	499	0.216852	3.21147	5.57504e-104	3.88845	Up	4.33884e-103
101110089	RAB3C	2086	2	31	0.0380934	0.560752	1.49241e-07	3.87975	Up	2.7713e-07
101105058	-	1251	2	31	0.0635194	0.935035	1.49241e-07	3.87975	Up	2.77162e-07
101113095	SCN3B	977	2	31	0.0813335	1.19727	1.49241e-07	3.87975	Up	2.77099e-07
101108765	TNFSF18	3452	19	290	0.218684	3.16994	1.05134e-60	3.85754	Up	5.49417e-60
101108221	FAM180A	543	13	198	0.951212	13.7591	7.10994e-42	3.85447	Up	2.90042e-41
101109223	HEPACAM	1341	1	15	0.0296282	0.422071	0.000403358	3.83244	Up	0.000631699
101122131	DKK3	2429	301	4463	4.92349	69.3303	0	3.81573	Up	0
101108959	ITIH4	3470	109	1582	1.24805	17.2029	0	3.7849	Up	0
101106527	SOWAHB	2294	2	29	0.0346394	0.477011	5.03646e-07	3.78354	Up	9.15511e-07
101123344	VSIG8	1362	2	29	0.0583427	0.803423	5.03646e-07	3.78354	Up	9.15408e-07
101120943	PPP5D1	1911	502	7254	10.437	143.232	0	3.77857	Up	0
100302330	-	2603	9	128	0.137373	1.85549	5.00714e-27	3.75563	Up	1.58618e-26
101102378	CDA	519	2	28	0.153108	2.0357	9.22664e-07	3.73291	Up	1.65886e-06
101107915	VTCN1	1049	2	28	0.075751	1.00718	9.22664e-07	3.73291	Up	1.65868e-06
101105034	CDCP1	2451	12	167	0.194523	2.57097	1.23401e-34	3.7243	Up	4.4908e-34
101108885	ASPN	2455	882	12239	14.2742	188.113	0	3.72012	Up	0
101117586	MMRN1	4352	168	2308	1.53375	20.0111	0	3.70566	Up	0
101106520	-	4908	7	96	0.0566666	0.738057	2.22898e-20	3.70316	Up	6.09909e-20
101117258	SERPINF2	1600	94	1283	2.33422	30.2573	1.97126e-254	3.69627	Up	3.18234e-253
101119853	LOC101119853	1500	2	27	0.0529752	0.679197	1.68692e-06	3.68044	Up	2.99295e-06
101115295	RAB7L1	619	6	81	0.385119	4.93762	2.61272e-17	3.68044	Up	6.64355e-17
101105489	PAX8	2801	6	81	0.0851083	1.09118	2.61272e-17	3.68044	Up	6.64459e-17
101119248	FAM180B	795	53	713	2.64876	33.8412	1.60912e-141	3.67539	Up	1.58279e-140
101106597	LOC101106597	551	3	40	0.216323	2.73925	4.2676e-09	3.66252	Up	8.44448e-09
100307044	FHL1	891	1536	20455	68.4932	866.254	0	3.66076	Up	0
101106433	THBS1	5632	2720	36041	19.1885	241.467	0	3.65351	Up	0
101102749	PAX1	1635	5	66	0.121503	1.52317	3.10048e-14	3.64802	Up	7.26254e-14
101120296	ANK3	3687	17	223	0.183193	2.28221	5.8291e-45	3.63899	Up	2.48431e-44
100141296	-	1770	4	52	0.0897885	1.10855	2.06174e-11	3.62599	Up	4.41832e-11
101108263	-	1602	4	52	0.0992045	1.2248	2.06174e-11	3.62599	Up	4.41774e-11
101116002	LOC101116002	3315	5	65	0.0599267	0.739866	5.63202e-14	3.62599	Up	1.30964e-13
101101882	-	14631	145	1883	0.393757	4.85624	0	3.62446	Up	0
101116406	NT5E	3559	121	1567	1.3508	16.6136	2e-305	3.62048	Up	3.77935e-304
101112715	KERA	2144	787	10125	14.5842	178.194	0	3.61097	Up	0
101103329	POSTN	3390	3925	50204	46.0017	558.807	0	3.60259	Up	0
101104646	NRXN1	5578	131	1649	0.933097	11.1549	0	3.57951	Up	0
101111867	ACVR1C	1455	60	753	1.63841	19.5279	5.10894e-146	3.57517	Up	5.17856e-145
554323	TGFB3	2555	332	4156	5.16275	61.3773	0	3.57149	Up	0
XR_173244.1	-	521	2	25	0.15252	1.81061	5.6022e-06	3.56941	Up	9.69552e-06
101114710	ECT2L	3324	2	25	0.0239058	0.283793	5.6022e-06	3.56941	Up	9.69449e-06
101119285	GPC3	2065	1316	16413	25.3204	299.91	0	3.56616	Up	0
101104397	-	1285	4330	53997	133.881	1585.59	0	3.56599	Up	0
101113039	SNCG	753	822	10241	43.3721	513.181	0	3.56463	Up	0
101121698	SLC4A11	2930	69	853	0.935654	10.9851	2.4263e-164	3.55343	Up	2.70884e-163
101103450	-	4455	1480	18212	13.1992	154.253	0	3.54677	Up	0
101110429	P2RX5	1290	8	98	0.246396	2.86655	4.42508e-20	3.54026	Up	1.20174e-19
443149	-	18519	4	49	0.00858176	0.0998394	1.22922e-10	3.54026	Up	2.56373e-10
101110302	DMRT2	2441	150	1815	2.4415	28.0564	0	3.52249	Up	0
101114859	-	2701	13	157	0.191229	2.1933	3.12814e-31	3.51974	Up	1.07385e-30
101119731	LOC101119731	1806	32	386	0.703989	8.06479	1.22818e-74	3.51801	Up	7.36051e-74
101118078	CXHXorf21	1338	5	60	0.148473	1.69207	1.0964e-12	3.51052	Up	2.45387e-12
100142657	-	837	2	24	0.0949376	1.08196	1.01727e-05	3.51052	Up	1.73839e-05
443423	CD1B	1655	2	24	0.0480138	0.547188	1.01727e-05	3.51052	Up	1.73821e-05
101113649	CLDN11	615	6	71	0.387623	4.35619	9.93778e-15	3.49034	Up	2.36316e-14
101120523	AGBL2	2967	5	59	0.0669555	0.75034	1.9786e-12	3.48627	Up	4.39273e-12
101108481	DGKI	3540	20	235	0.224471	2.50489	1.28443e-45	3.48014	Up	5.51451e-45
101107654	RARRES1	1062	191	2241	7.14567	79.6234	0	3.47805	Up	0
443502	-	1320	123	1434	3.70224	40.992	1.84583e-269	3.46887	Up	3.13195e-268
101114659	DGKG	3072	20	233	0.258668	2.86192	4.1515e-45	3.46781	Up	1.77211e-44
101117085	WDR27	2843	27	313	0.37733	4.15423	5.5671e-60	3.46069	Up	2.88155e-59
101109586	WBSCR17	1868	2	23	0.042539	0.464595	1.84238e-05	3.44912	Up	3.10026e-05
101114980	ST8SIA2	1254	4	46	0.126735	1.38415	7.23764e-10	3.44912	Up	1.46927e-09
101111294	STMN2	2229	2	23	0.0356495	0.389351	1.84238e-05	3.44912	Up	3.09994e-05
101111541	ANGPTL6	1429	2	23	0.0556073	0.607322	1.84238e-05	3.44912	Up	3.09962e-05
101115381	ASGR2	1298	23	264	0.704023	7.67455	1.19498e-50	3.44639	Up	5.50949e-50
443485	-	1953	3	34	0.0610313	0.656901	1.51243e-07	3.42805	Up	2.80687e-07
101102437	TGFBR3	2583	559	6209	8.59847	90.7028	0	3.39899	Up	0
101105905	HOXA6	887	20	222	0.89586	9.44393	2.56964e-42	3.39804	Up	1.05646e-41
101117872	HPX	1485	2	22	0.0535103	0.55901	3.32736e-05	3.38499	Up	5.52547e-05
101105051	DIRAS2	2222	2	22	0.0357618	0.373596	3.32736e-05	3.38499	Up	5.52491e-05
101113410	NIPAL4	1577	2	22	0.0503886	0.526398	3.32736e-05	3.38499	Up	5.52435e-05
101116271	CCDC19	1859	16	176	0.341959	3.57237	9.81726e-34	3.38499	Up	3.52077e-33
101117100	SNX20	1425	3	33	0.0836451	0.873821	2.72296e-07	3.38499	Up	5.0033e-07
101112229	-	1225	2	22	0.0648676	0.677657	3.32736e-05	3.38499	Up	5.52378e-05
101113839	SEMA3E	2435	2	22	0.0326336	0.340916	3.32736e-05	3.38499	Up	5.5266e-05
101117204	ROBO3	3939	8	88	0.0806934	0.842986	1.573e-17	3.38499	Up	4.02427e-17
101119318	PCDH20	2985	2	22	0.0266207	0.2781	3.32736e-05	3.38499	Up	5.52604e-05
101107864	-	2676	11	120	0.16332	1.69207	2.29422e-23	3.37301	Up	6.70444e-23
101111187	STEAP4	1413	25	271	0.702962	7.23687	6.9296e-51	3.36385	Up	3.20307e-50
101106904	GPM6A	3632	67	725	0.732931	7.53209	2.19412e-133	3.3613	Up	2.05994e-132
101106006	TGFBI	2532	1964	21245	30.8185	316.604	0	3.36081	Up	0
101123633	DKK2	2125	23	248	0.430034	4.40368	1.33342e-46	3.35619	Up	5.80906e-46
101115338	RSPH10B	2880	4	43	0.0551825	0.563377	4.20222e-09	3.35182	Up	8.31612e-09
101104951	APCDD1	3053	691	7317	8.9926	90.4336	0	3.33005	Up	0
101104839	BZRAP1	5370	67	704	0.495718	4.94677	4.13166e-128	3.3189	Up	3.74516e-127
101115612	STYK1	1281	2	21	0.0620319	0.618577	5.99098e-05	3.31787	Up	9.81465e-05
101103874	SCN3A	6000	4	42	0.0264876	0.264132	7.52698e-09	3.31787	Up	1.47471e-08
101121848	NXPH1	2934	2	21	0.0270834	0.270074	5.99098e-05	3.31787	Up	9.81169e-05
101103997	RGS8	543	2	21	0.14634	1.45929	5.99098e-05	3.31787	Up	9.81366e-05
101113506	METTL21C	1352	2	21	0.0587743	0.586092	5.99098e-05	3.31787	Up	9.81268e-05
101119811	-	7350	11	115	0.059462	0.590383	4.17234e-22	3.31161	Up	1.18755e-21
101114902	-	981	63	657	2.55156	25.2708	2.5588e-119	3.30802	Up	2.19601e-118
443147	-	15650	513	5327	1.30238	12.8437	0	3.30185	Up	0
101114535	LOC101114535	348	6	62	0.685024	6.72258	1.91279e-12	3.29479	Up	4.24893e-12
101119416	MMP27	1639	62	639	1.50296	14.7111	1.47596e-115	3.29103	Up	1.2444e-114
101115970	SESN1	3131	430	4431	5.45656	53.4001	0	3.29078	Up	0
101121383	LRRC8B	2657	49	503	0.732721	7.14332	3.58252e-91	3.28526	Up	2.49277e-90
101115763	PIH1D3	612	4	41	0.259682	2.52788	1.34576e-08	3.28311	Up	2.60717e-08
554317	-	1412	4	41	0.112554	1.09565	1.34576e-08	3.28311	Up	2.60748e-08
101104860	-	3363	1007	10321	11.897	115.803	0	3.283	Up	0
443001	ACAN	6884	24	245	0.138517	1.34292	4.17538e-45	3.27723	Up	1.78184e-44
101107025	ZBED3	441	5	51	0.450469	4.3637	2.12326e-10	3.27605	Up	4.38683e-10
101106187	FBXW10	2970	5	51	0.0668879	0.647944	2.12326e-10	3.27605	Up	4.38739e-10
101113597	C8H6orf165	2275	20	204	0.349287	3.38355	8.62918e-38	3.27605	Up	3.31121e-37
101116992	LIPC	1577	26	263	0.655052	6.29285	3.88572e-48	3.26403	Up	1.72841e-47
101114234	CSMD2	10296	12	121	0.046307	0.443445	7.03734e-23	3.25945	Up	2.03499e-22
101114775	DPYSL3	2705	848	8545	12.4555	119.198	0	3.2585	Up	0
101107794	TNFAIP8L3	1556	191	1922	4.87706	46.6087	0	3.25652	Up	0
101103280	-	4761	119	1195	0.993076	9.47094	2.43634e-212	3.25353	Up	3.38325e-211
101110498	IGF2BP3	4258	2	20	0.018662	0.177234	0.000107515	3.24748	Up	0.000173569
101107769	NKAIN1	729	5	50	0.272506	2.58801	3.78422e-10	3.24748	Up	7.76142e-10
101121264	-	3365	3	30	0.0354218	0.336403	1.56776e-06	3.24748	Up	2.7876e-06
101117184	MT1A	387	11	110	1.12932	10.7252	7.4517e-21	3.24748	Up	2.0643e-20
443341	-	671	2	20	0.118424	1.12468	0.000107515	3.24748	Up	0.000173552
101112832	CD300A	1162	15	149	0.512884	4.83842	1.06762e-27	3.23783	Up	3.42805e-27
101112503	LGALS4	1104	56	556	2.01536	19.0033	2.90812e-99	3.23714	Up	2.17295e-98
101106150	GABRE	1485	35	347	0.93643	8.81711	1.61628e-62	3.23506	Up	8.64331e-62
101107751	-	918	40	396	1.73122	16.2771	4.4097e-71	3.23298	Up	2.56077e-70
101120758	COL14A1	5836	1971	19483	13.4185	125.969	0	3.23077	Up	0
101113830	-	1971	17	168	0.342686	3.21622	5.45728e-31	3.23041	Up	1.86438e-30
443284	-	10607	58	573	0.217255	2.03838	4.87178e-102	3.22996	Up	3.71867e-101
100034669	-	793	81	786	4.05831	37.4001	2.66258e-138	3.20409	Up	2.57852e-137
100381246	-	618	23	223	1.47868	13.6157	2.35976e-40	3.20289	Up	9.40497e-40
101116844	FGF9	1494	6	58	0.159564	1.46488	1.91789e-11	3.19857	Up	4.11819e-11
101119772	LRRIQ3	1857	3	29	0.0641864	0.589263	2.79606e-06	3.19857	Up	4.90999e-06
101102647	SCG5	951	20	193	0.835571	7.65773	4.7094e-35	3.19608	Up	1.72851e-34
100192427	-	1531	107	1029	2.77679	25.3608	7.92118e-180	3.19111	Up	9.48736e-179
101111432	LOC101111432	507	20	192	1.56731	14.2895	8.32896e-35	3.18859	Up	3.04194e-34
101112285	FAM221B	1224	11	105	0.357063	3.23692	1.30491e-19	3.18037	Up	3.50177e-19
101108067	SUSD4	2915	2	19	0.02726	0.245945	0.000192261	3.17348	Up	0.000306432
101116350	PIWIL3	2529	4	38	0.0628413	0.566968	7.60108e-08	3.17348	Up	1.43237e-07
101117600	CLEC10A	1196	2	19	0.0664405	0.59944	0.000192261	3.17348	Up	0.000306402
101106629	TGM7	2359	2	19	0.033685	0.303913	0.000192261	3.17348	Up	0.000306372
101108783	NEK10	3401	2	19	0.0233645	0.2108	0.000192261	3.17348	Up	0.000306342
101117689	ITGA8	4110	10	95	0.0966701	0.872178	7.80836e-18	3.17348	Up	2.01346e-17
101112667	-	6104	239	2254	1.55567	13.9336	0	3.16296	Up	0
101119257	SERPINA5	2133	14	132	0.260778	2.33511	3.43922e-24	3.16259	Up	1.02304e-23
101115391	SULF2	3652	302	2839	3.28556	29.3331	0	3.15832	Up	0
101121131	PTPN5	1893	5	47	0.104943	0.936851	2.12092e-09	3.15821	Up	4.2395e-09
101109471	CCDC3	2410	207	1935	3.41261	30.2961	0	3.15018	Up	0
101103843	CMKLR1	1158	19	177	0.651897	5.76751	8.37068e-32	3.14523	Up	2.90168e-31
101117955	MT2A	412	89	828	8.58275	75.8327	5.33016e-143	3.14331	Up	5.28442e-142
101115017	SOCS2	1828	115	1067	2.49951	22.0248	1.51825e-183	3.13941	Up	1.85666e-182
101105923	TIAM2	2089	22	204	0.418425	3.68481	2.2995e-36	3.13855	Up	8.61268e-36
101116526	-	3766	11	102	0.11605	1.02198	7.19712e-19	3.13855	Up	1.90346e-18
101111919	MCOLN3	2603	43	398	0.656339	5.76942	1.89585e-69	3.13591	Up	1.0828e-68
101109886	MYB	3702	4	37	0.0429297	0.377128	1.34793e-07	3.13501	Up	2.50873e-07
101118017	LOC101118017	1139	4	37	0.139531	1.22575	1.34793e-07	3.13501	Up	2.50902e-07
101120347	ANGPTL1	2560	1012	9337	15.7063	137.623	0	3.1313	Up	0
101113859	NOV	1077	661	6075	24.3848	212.84	0	3.12572	Up	0
101110410	PLEKHG6	2256	11	101	0.193726	1.6893	1.26933e-18	3.12433	Up	3.33755e-18
101109915	OAS2	3082	161	1477	2.07552	18.083	4.19694e-252	3.12309	Up	6.72874e-251
101111375	HTR1B	1416	9	82	0.25253	2.18511	2.58358e-15	3.11318	Up	6.24298e-15
101110122	CAPN6	3566	20	182	0.222835	1.92581	2.42708e-32	3.11142	Up	8.50392e-32
101122693	-	4433	13	118	0.116514	1.0044	1.96698e-21	3.10776	Up	5.51181e-21
101120346	HOXB8	429	15	136	1.38921	11.962	1.74958e-24	3.10613	Up	5.23395e-24
443347	-	4795	2	18	0.016572	0.141647	0.000342468	3.09548	Up	0.000538202
101110057	LOC101110057	2432	14	126	0.228717	1.95493	1.03076e-22	3.09548	Up	2.9738e-22
101116685	TRAIP	1698	8	72	0.187192	1.59999	1.5601e-13	3.09548	Up	3.58376e-13
101108402	LOC101108402	1080	2	18	0.0735767	0.628886	0.000342468	3.09548	Up	0.000538306
101117488	PDZRN4	3012	2	18	0.0263821	0.225497	0.000342468	3.09548	Up	0.000538254
101109907	MPEG1	4131	412	3704	3.96256	33.8329	0	3.09392	Up	0
101118505	PTPRD	9538	348	3097	1.44963	12.252	0	3.07927	Up	0
101107634	TMEM144	2993	18	159	0.238946	2.00454	4.48832e-28	3.06851	Up	1.45262e-27
101107392	ADAMTSL3	4448	197	1729	1.75969	14.6674	6.0966e-289	3.05922	Up	1.10834e-287
101123577	PRR19	1032	4	35	0.153998	1.27971	4.20932e-07	3.05484	Up	7.6764e-07
101113044	ATP1B4	4423	4	35	0.0359316	0.298589	4.20932e-07	3.05484	Up	7.67726e-07
101103149	PTN	1452	714	6237	19.5373	162.081	0	3.05241	Up	0
101109111	LOC101109111	1396	503	4364	14.3158	117.957	0	3.04257	Up	0
443434	-	2490	286	2479	4.56353	37.5665	0	3.04123	Up	0
XR_173212.1	-	403	27	234	2.66191	21.9096	2.71686e-40	3.04103	Up	1.08203e-39
101110322	FAM221A	950	3	26	0.125468	1.0327	1.55943e-05	3.04103	Up	2.63529e-05
101107885	TOX2	1589	3	26	0.0750121	0.617409	1.55943e-05	3.04103	Up	2.63475e-05
101111157	HSD17B3	933	3	26	0.127754	1.05151	1.55943e-05	3.04103	Up	2.63502e-05
101107410	SUSD3	1348	38	329	1.12002	9.20936	5.2576e-56	3.03957	Up	2.58891e-55
101114169	-	5146	54	467	0.416925	3.42429	8.7152e-79	3.03795	Up	5.40807e-78
101108764	FAM20A	1731	31	268	0.711539	5.84199	7.07486e-46	3.03745	Up	3.05359e-45
101111152	ELN	1866	907	7811	19.3121	157.95	0	3.03189	Up	0
101114855	AVIL	2956	9	77	0.120968	0.982901	4.33114e-14	3.02242	Up	1.01045e-13
101119508	-	3141	56	478	0.70836	5.74227	4.06844e-80	3.01907	Up	2.56764e-79
101117907	CACNB4	2107	31	264	0.584563	4.72784	6.6069e-45	3.01575	Up	2.81212e-44
101123173	CPA3	1652	10	85	0.240505	1.94148	2.225e-15	3.01302	Up	5.3893e-15
100196903	IDO1	1251	22	187	0.698714	5.64037	3.26554e-32	3.01302	Up	1.14073e-31
101111523	FRMD7	2753	4	34	0.0577282	0.466011	7.41076e-07	3.01302	Up	1.33888e-06
101110280	LOC101110280	2018	2	17	0.039377	0.317871	0.000607438	3.01302	Up	0.000940279
443488	SCNN1A	1978	8	68	0.160693	1.2972	1.48531e-12	3.01302	Up	3.31155e-12
101102504	MMP23B	900	90	764	3.97314	32.0313	1.03116e-126	3.01113	Up	9.25427e-126
101121073	SRPX	1727	486	4121	11.1809	90.0396	0	3.00952	Up	0
101118414	TMEM72	966	7	59	0.287909	2.30461	5.13172e-11	3.00084	Up	1.08531e-10
101121909	-	2517	29	244	0.457771	3.65788	2.17736e-41	2.99831	Up	8.81387e-41
101110218	PLEK	1355	17	143	0.498475	3.98217	7.52604e-25	2.99796	Up	2.26896e-24
101121855	SLC10A6	3050	8	67	0.104214	0.828893	2.59998e-12	2.99164	Up	5.74719e-12
101121034	PKD1L2	7392	8	67	0.0429994	0.342008	2.59998e-12	2.99164	Up	5.74797e-12
101107430	C1R	2301	2858	23879	49.3491	391.582	0	2.98822	Up	0
101114743	LOC101114743	849	15	125	0.701968	5.55553	8.37396e-22	2.98445	Up	2.36976e-21
101106501	LOC101106501	887	3	25	0.134379	1.06351	2.74814e-05	2.98445	Up	4.58652e-05
101121642	FAM102B	1736	119	991	2.72352	21.5401	2.41474e-162	2.98348	Up	2.67031e-161
101117752	PDK4	1595	525	4359	13.0777	103.122	0	2.97916	Up	0
101104998	RASL11B	1885	76	630	1.6019	12.6111	1.29446e-103	2.97683	Up	1.00168e-102
101119848	ITGA2	3600	49	406	0.540789	4.25546	2.39118e-67	2.97618	Up	1.34403e-66
101113496	EVC	3661	221	1820	2.39843	18.7584	5.52636e-295	2.96737	Up	1.01373e-293
101119219	CGNL1	4130	142	1168	1.36607	10.6713	7.15688e-190	2.96563	Up	9.03009e-189
101115500	-	3777	167	1373	1.75672	13.7166	8.05086e-223	2.96497	Up	1.15035e-221
101105435	ZNF114	802	19	156	0.941268	7.33962	1.09897e-26	2.96303	Up	3.44516e-26
101112240	PDPN	2504	114	934	1.80886	14.0746	6.64586e-152	2.95994	Up	6.92607e-151
101122179	HOXC8	1185	47	385	1.57584	12.2593	1.34037e-63	2.95968	Up	7.24398e-63
101104673	FAM64A	1347	18	147	0.530932	4.11787	3.64528e-25	2.9553	Up	1.10615e-24
101110395	MFAP2	559	146	1190	10.3771	80.3264	1.4959e-192	2.95248	Up	1.92015e-191
101106140	NEIL3	2264	14	114	0.245689	1.89999	8.50672e-20	2.95109	Up	2.29262e-19
101111171	S100A13	671	459	3720	27.1784	209.191	0	2.94429	Up	0
101106730	LOC101106730	834	11	89	0.524035	4.02668	1.06433e-15	2.94186	Up	2.60196e-15
101105480	SYNC	1737	35	283	0.800575	6.14766	7.14156e-47	2.94093	Up	3.12292e-46
101109808	COL12A1	9462	2435	19645	10.2247	78.3416	0	2.93772	Up	0
101116988	PITX2	2126	38	306	0.710157	5.43102	1.86166e-50	2.93501	Up	8.57113e-50
101107002	COL16A1	5254	1371	11008	10.3677	79.0573	0	2.93081	Up	0
101120258	EXO1	2508	6	48	0.0950512	0.722166	5.46516e-09	2.92555	Up	1.07644e-08
101115041	ZNF696	1408	15	120	0.423275	3.2159	1.34046e-20	2.92555	Up	3.68894e-20
101104735	CLEC4D	836	9	72	0.42773	3.24975	7.03412e-13	2.92555	Up	1.58499e-12
101116735	PATL2	1677	18	144	0.426455	3.24006	1.91606e-24	2.92555	Up	5.72779e-24
101113855	PLEK2	1868	3	24	0.0638085	0.484795	4.82604e-05	2.92555	Up	7.94616e-05
101118697	S1PR4	2035	6	48	0.117144	0.890021	5.46516e-09	2.92555	Up	1.07658e-08
101109529	IL1RL1	2487	12	96	0.191708	1.45653	9.56298e-17	2.92555	Up	2.40018e-16
101107913	-	1149	5	40	0.172896	1.3136	1.10587e-07	2.92555	Up	2.06838e-07
101102875	GALNT3	3002	8	64	0.10588	0.804438	1.38208e-11	2.92555	Up	2.98142e-11
101117513	CD109	4545	935	7473	8.17357	62.0418	0	2.9242	Up	0
101110341	LOC101110341	2913	225	1796	3.06885	23.2643	1.19637e-286	2.92234	Up	2.1581e-285
101102103	MTMR11	2663	323	2577	4.81909	36.5146	0	2.92164	Up	0
101117833	KLF11	4078	352	2803	3.42949	25.9358	0	2.91888	Up	0
101104570	TTC26	2036	23	183	0.448832	3.39154	1.33683e-30	2.91769	Up	4.53566e-30
101110181	-	615	20	159	1.29208	9.75541	9.16392e-27	2.91651	Up	2.87779e-26
101110677	F2RL2	2853	520	4132	7.24162	54.649	0	2.91581	Up	0
101117148	RTKN	2620	52	413	0.788562	5.94802	4.33156e-67	2.91511	Up	2.43048e-66
101106065	LOC101106065	1839	297	2358	6.41665	48.3822	0	2.91458	Up	0
101105752	-	8452	42	332	0.197435	1.48218	4.05742e-54	2.90828	Up	1.95594e-53
101105430	PDYN	2554	10	79	0.155565	1.16716	6.26006e-14	2.90741	Up	1.45319e-13
101106106	PGM2L1	2784	38	300	0.542311	4.06608	5.0646e-49	2.90645	Up	2.27893e-48
443409	-	1336	156	1228	4.6393	34.6829	3.24336e-195	2.90225	Up	4.22311e-194
101112561	ABP1	2106	1343	10562	25.3368	189.239	0	2.90091	Up	0
101122559	LST1	446	17	133	1.51443	11.2523	1.91039e-22	2.89337	Up	5.47281e-22
443047	AQP3	1636	469	3664	11.39	84.5076	0	2.89131	Up	0
101111470	PRELP	1395	706	5510	20.1078	149.039	0	2.88987	Up	0
101112958	HPGD	2034	46	359	0.898547	6.65989	5.07672e-58	2.88983	Up	2.56656e-57
100034665	NOX4	2536	71	553	1.11235	8.22809	2.1084e-88	2.88694	Up	1.43458e-87
101114140	ZNF10	2418	29	225	0.476514	3.51115	7.86422e-37	2.88135	Up	2.96803e-36
101111380	-	10077	4	31	0.0157711	0.116079	3.97774e-06	2.87975	Up	6.932e-06
101105689	LOC101105689	778	4	31	0.204275	1.50351	3.97774e-06	2.87975	Up	6.93274e-06
101106104	EXPH5	5892	4	31	0.0269731	0.198528	3.97774e-06	2.87975	Up	6.93348e-06
101107853	C3H12orf68	1842	4	31	0.0862788	0.635032	3.97774e-06	2.87975	Up	6.93126e-06
101110959	-	5103	20	155	0.155718	1.14612	8.2632e-26	2.87975	Up	2.54778e-25
101123513	SFXN3	1609	419	3246	10.3465	76.123	0	2.87919	Up	0
101123556	RHOBTB3	5249	1026	7943	7.76613	57.0994	0	2.87821	Up	0
101110813	CARD11	3917	170	1315	1.72437	12.6676	4.7313e-207	2.87701	Up	6.48176e-206
101123646	AFMID	1327	14	108	0.419171	3.07097	2.32946e-18	2.87309	Up	6.08281e-18
101121391	NEK11	1797	7	54	0.154769	1.13389	8.27272e-10	2.87309	Up	1.67563e-09
101115114	SGCE	1827	315	2421	6.85024	50.0011	0	2.86773	Up	0
101107652	GPR156	2430	37	284	0.604964	4.40997	7.63248e-46	2.86585	Up	3.29252e-45
101107783	-	573	3	23	0.208018	1.5146	8.44324e-05	2.86415	Up	0.000137216
101103409	CD300E	709	20	153	1.12077	8.1427	2.47084e-25	2.86101	Up	7.53276e-25
101122115	KIAA0408	4053	28	214	0.274483	1.99233	7.66544e-35	2.85967	Up	2.80149e-34
101112310	TMEM176A	955	16	122	0.665657	4.82036	1.89381e-20	2.85629	Up	5.19156e-20
101109494	SLC37A2	2519	174	1325	2.74445	19.8477	6.42568e-207	2.85439	Up	8.79562e-206
101109959	GPNMB	3040	837	6370	10.9392	79.0659	0	2.85355	Up	0
101107460	ANGPT4	1425	55	416	1.53349	11.0154	6.43264e-66	2.84463	Up	3.56157e-65
101123641	KLF5	2925	96	726	1.304	9.36557	8.8413e-114	2.84442	Up	7.3515e-113
101117424	LAMA2	9476	1445	10920	6.05866	43.4832	0	2.84339	Up	0
101114973	NXPE4	1710	35	264	0.813216	5.82547	2.3927e-42	2.84067	Up	9.83961e-42
101110076	PRG4	4224	897	6749	8.43728	60.2891	0	2.83705	Up	0
101114833	WDR96	5227	4	30	0.0304047	0.216567	6.92272e-06	2.83244	Up	1.19264e-05
101107288	EPHA7	6657	4	30	0.0238735	0.170046	6.92272e-06	2.83244	Up	1.19251e-05
101121722	FAM217A	1905	6	45	0.125138	0.891335	2.86948e-08	2.83244	Up	5.49312e-08
101109217	ITIH3	2997	18	135	0.238627	1.69969	2.67038e-22	2.83244	Up	7.63388e-22
101114768	KCNK12	990	21	157	0.842787	5.98395	1.15282e-25	2.82786	Up	3.54039e-25
101118121	ARMC4	3135	11	82	0.139408	0.98696	5.01034e-14	2.82367	Up	1.16691e-13
101116078	SLC6A2	2115	88	655	1.65313	11.6857	5.75548e-102	2.82147	Up	4.38909e-101
100125611	LOC100125611	6468	75	557	0.460707	3.24944	7.29444e-87	2.81827	Up	4.89169e-86
101123022	VIT	2053	301	2229	5.82521	40.968	0	2.81412	Up	0
101107378	PABPC1L	1836	5	37	0.108201	0.760418	5.81536e-07	2.81308	Up	1.05498e-06
101112662	PROX1	8083	62	458	0.304757	2.13804	1.61292e-71	2.81056	Up	9.40669e-71
101115799	PRSS35	3217	8	59	0.0988036	0.692029	2.16604e-10	2.8082	Up	4.47465e-10
101115925	IGF2BP2	3560	28	206	0.312494	2.18344	5.95516e-33	2.8047	Up	2.10923e-32
101110512	RNASE13	2043	17	125	0.330609	2.30869	1.5115e-20	2.80388	Up	4.15541e-20
101102396	-	564	12	88	0.845349	5.88745	7.69412e-15	2.80002	Up	1.83499e-14
101113348	CNTN2	3075	9	66	0.116287	0.809883	1.90203e-11	2.80002	Up	4.08467e-11
101107483	TRIM45	2859	192	1403	2.66822	18.5168	3.19706e-214	2.79489	Up	4.46629e-213
101102073	TANC2	6006	43	314	0.284457	1.97273	3.0866e-49	2.79391	Up	1.39389e-48
101123211	PACRGL	1581	40	292	1.00522	6.96906	6.88196e-46	2.79345	Up	2.97112e-45
101104623	NDC80	2330	36	262	0.613876	4.24296	2.88668e-41	2.78905	Up	1.16736e-40
443262	-	1881	168	1219	3.54858	24.4533	1.17017e-185	2.78472	Up	1.44401e-184
101119601	THPO	1361	4	29	0.116771	0.804013	1.20084e-05	2.78354	Up	2.04286e-05
101104865	PGBD1	471	8	58	0.674843	4.64655	3.73578e-10	2.78354	Up	7.66303e-10
443330	-	1192	66	478	2.19989	15.1313	8.71918e-74	2.78203	Up	5.18157e-73
101108464	PADI2	2640	23	166	0.346145	2.37262	1.42788e-26	2.77703	Up	4.4634e-26
101103369	IL6R	2970	255	1837	3.41128	23.3387	1.02334e-277	2.77434	Up	1.77144e-276
101113754	LOC101113754	1584	15	108	0.376244	2.57272	9.48308e-18	2.77355	Up	2.44067e-17
100216462	FN1	8236	21045	151381	101.523	693.551	0	2.77219	Up	0
XR_173400.1	-	2374	22	158	0.368193	2.51131	2.70024e-25	2.7699	Up	8.22135e-25
101117971	LOC101117971	2629	162	1162	2.44826	16.6778	6.01984e-176	2.7681	Up	7.03928e-175
101118501	FSD1L	2110	40	286	0.753202	5.11454	1.7493e-44	2.7635	Up	7.40882e-44
101108923	-	2483	47	335	0.752064	5.09086	9.48868e-52	2.75898	Up	4.44269e-51
101102219	LTBP1	5650	1209	8612	8.50182	57.5147	0	2.75809	Up	0
101115334	-	4623	77	546	0.66176	4.45648	4.4263e-83	2.75152	Up	2.86452e-82
101111151	PTGFRN	6252	1420	10066	9.02409	60.7521	0	2.75108	Up	0
101123474	EVI2B	2178	84	592	1.53234	10.2562	1.2414e-89	2.74269	Up	8.55379e-89
101116949	EIF5A2	1308	22	155	0.668265	4.47144	1.3578e-24	2.74225	Up	4.07016e-24
101108878	LOC101108878	1890	9	63	0.189197	1.25777	9.67516e-11	2.73291	Up	2.02517e-10
101112976	-	1569	47	329	1.19017	7.91218	2.3703e-50	2.73291	Up	1.08944e-49
101123372	FCER2	873	4	28	0.182045	1.21023	2.07574e-05	2.73291	Up	3.48216e-05
101122946	PRR7	1000	9	63	0.357583	2.37719	9.67516e-11	2.73291	Up	2.02543e-10
101111562	-	1859	14	98	0.299214	1.98916	5.33494e-16	2.73291	Up	1.3131e-15
101117418	WWC1	3336	51	356	0.607405	4.02668	2.8643e-54	2.72886	Up	1.38242e-53
101112209	CKAP2L	3199	38	265	0.471958	3.12576	8.93714e-41	2.72748	Up	3.58829e-40
101119239	NFATC2	2490	38	265	0.606343	4.01578	8.93714e-41	2.72748	Up	3.58918e-40
101105716	-	1206	238	1659	7.84086	51.9066	2.08734e-246	2.72683	Up	3.28192e-245
101105725	BTK	2598	116	805	1.774	11.6918	3.28974e-120	2.72042	Up	2.84581e-119
101103592	CENPK	1601	14	97	0.347433	2.28615	9.1283e-16	2.71811	Up	2.23528e-15
101102788	2017-09-06	1311	175	1212	5.30358	34.8838	7.30178e-180	2.71752	Up	8.75193e-179
101107499	NHS	8169	49	339	0.23832	1.56586	1.6906e-51	2.71599	Up	7.87931e-51
101115324	CDCA8	2195	29	200	0.524925	3.4381	5.91554e-31	2.71143	Up	2.02051e-30
101110878	ISLR	2297	1292	8910	22.3478	146.366	0	2.71137	Up	0
101120753	SLC8A3	2828	9	62	0.126444	0.827248	1.65801e-10	2.70983	Up	3.44131e-10
101122158	PILRA	2483	35	241	0.560048	3.66238	5.8144e-37	2.70916	Up	2.19951e-36
101119969	LOXL3	2700	345	2375	5.07679	33.1912	0	2.70881	Up	0
101111467	GAS7	1834	298	2048	6.45581	42.1361	2.87294e-301	2.70639	Up	5.35438e-300
101104372	CA5B	3214	439	3015	5.42691	35.3969	0	2.70542	Up	0
101105021	LOC101105021	1008	7	48	0.275913	1.79682	2.18038e-08	2.70316	Up	4.1907e-08
101112468	EPYC	1518	7	48	0.183215	1.19314	2.18038e-08	2.70316	Up	4.1912e-08
100302564	-	1247	104	713	3.31361	21.5748	6.15568e-106	2.70287	Up	4.85099e-105
101114193	RASGEF1B	2917	230	1573	3.13275	20.3477	3.40258e-231	2.69937	Up	5.05699e-230
101118552	-	1190	58	396	1.93649	12.5566	1.91408e-59	2.69693	Up	9.82928e-59
101117675	TOX	3010	5	34	0.065999	0.426222	2.9821e-06	2.69109	Up	5.2271e-06
101105281	FSTL5	4851	9	61	0.0737132	0.474484	2.836e-10	2.68637	Up	5.83573e-10
443467	AHR	3667	392	2654	4.24726	27.3095	0	2.6848	Up	0
101105968	IMPA2	1162	77	521	2.6328	16.9182	2.74598e-77	2.68391	Up	1.68155e-76
101113898	ARHGEF26	3160	59	399	0.74182	4.76441	1.47306e-59	2.68316	Up	7.57648e-59
101117231	LOC101117231	1008	71	480	2.79854	17.9682	2.65278e-71	2.6827	Up	1.54381e-70
443011	-	1110	2758	18644	98.72	633.781	0	2.68257	Up	0
101120207	LOC101120207	1068	4	27	0.148807	0.953929	3.57476e-05	2.68044	Up	5.92423e-05
101102366	LOC101102366	945	4	27	0.168175	1.07809	3.57476e-05	2.68044	Up	5.92363e-05
101105695	TREM1	1178	20	135	0.674557	4.32426	4.10384e-21	2.68044	Up	1.14269e-20
101111218	-	2181	455	3068	8.28876	53.079	0	2.67891	Up	0
101102156	LGALS9	1247	170	1146	5.41647	34.677	1.54736e-167	2.67855	Up	1.76259e-166
101110465	SLC6A17	2900	15	101	0.205507	1.31416	4.06514e-16	2.67687	Up	1.00283e-15
101113409	PPP2R2B	2379	66	444	1.10226	7.04226	6.8316e-66	2.67558	Up	3.77861e-65
101123079	ZNF311	2139	32	215	0.594392	3.79272	1.09312e-32	2.67375	Up	3.85408e-32
101107772	LOC101107772	1200	7	47	0.231767	1.47788	3.73208e-08	2.67279	Up	7.11099e-08
101113990	GALNT5	3108	27	181	0.345157	2.19746	1.02268e-27	2.67051	Up	3.28504e-27
101112254	PEG3	4245	112	748	1.04827	6.64886	2.21962e-109	2.66509	Up	1.79076e-108
101108939	CAMK1D	1843	94	627	2.02645	12.8371	6.70208e-92	2.66329	Up	4.70561e-91
101122699	LOC101122699	570	3	20	0.209113	1.32397	0.000440752	2.66252	Up	0.00068854
101109772	SPIN4	750	6	40	0.317851	2.01244	4.33884e-07	2.66252	Up	7.90552e-07
101111021	-	786	3	20	0.151647	0.960132	0.000440752	2.66252	Up	0.000688474
101111137	FOSL1	825	6	40	0.288956	1.82949	4.33884e-07	2.66252	Up	7.90464e-07
101102782	-	3294	107	712	1.29061	8.15605	5.61566e-104	2.65982	Up	4.36836e-103
101118618	TMEM30B	918	14	93	0.605926	3.82264	7.72684e-15	2.65736	Up	1.84225e-14
101115379	SHISA2	2580	8	53	0.123198	0.775139	5.53388e-09	2.65347	Up	1.08972e-08
101109819	TMCC2	1911	16	106	0.332654	2.093	1.05687e-16	2.65347	Up	2.64893e-16
101120569	-	2706	8	53	0.117462	0.739046	5.53388e-09	2.65347	Up	1.08959e-08
101105703	PLCE1	8470	245	1621	1.14926	7.22143	1.34241e-233	2.65158	Up	2.01721e-232
101105303	SYK	4206	215	1409	2.03097	12.6405	3.86698e-202	2.63782	Up	5.17153e-201
443326	FLAP	817	73	477	3.55005	22.0303	1.7895e-69	2.63357	Up	1.02278e-68
101120451	NAALAD2	2340	21	137	0.356564	2.20916	5.25702e-21	2.63127	Up	1.46154e-20
101121746	MSR1	2137	401	2611	7.45545	46.1026	0	2.62848	Up	0
101115555	ABCA6	5313	553	3598	4.13542	25.5532	0	2.6274	Up	0
101104557	LOC101104557	4533	3057	19888	26.7944	165.55	0	2.62726	Up	0
101116728	TIFA	1359	20	130	0.584715	3.6095	5.80566e-20	2.62599	Up	1.5709e-19
101107661	VWA5B2	4353	6	39	0.0547642	0.338064	7.40922e-07	2.62599	Up	1.33876e-06
101107882	PAK7	2847	4	26	0.0558221	0.344595	6.1321e-05	2.62599	Up	0.000100337
101109814	MFAP4	820	283	1836	13.7122	84.4855	3.2708e-261	2.62325	Up	5.35997e-260
101123144	-	1248	13	84	0.413869	2.53973	2.49444e-13	2.61743	Up	5.69713e-13
100272002	-	1341	46	297	1.3629	8.35701	1.47829e-43	2.61631	Up	6.17431e-43
101102057	LOC101102057	784	459	2961	23.2611	142.51	0	2.61507	Up	0
101103926	-	3996	432	2782	4.29529	26.2697	0	2.61257	Up	0
101111318	TBX5	1515	26	167	0.681859	4.15937	4.52778e-25	2.60882	Up	1.37189e-24
101113249	FGF14	3728	12	77	0.127891	0.77936	2.7972e-12	2.60738	Up	6.17226e-12
101116048	-	1269	35	224	1.09582	6.66055	4.68018e-33	2.60363	Up	1.66054e-32
101117037	SKA1	1075	10	64	0.369594	2.24644	2.09676e-10	2.60363	Up	4.33483e-10
101122471	PI16	2787	877	5611	12.5025	75.9673	0	2.60316	Up	0
101109104	FAM216B	1436	8	51	0.221345	1.34011	1.6022e-08	2.59798	Up	3.09221e-08
101122079	GPR173	1978	46	293	0.923986	5.58939	1.20286e-42	2.59675	Up	4.97042e-42
101108217	C4H7orf57	1825	79	503	1.71988	10.3999	4.86306e-72	2.59619	Up	2.84534e-71
101105035	ADTRP	1605	66	419	1.63381	9.85059	3.53032e-60	2.59197	Up	1.83372e-59
101107351	FCHSD1	4368	232	1470	2.11028	12.6987	1.65848e-206	2.58917	Up	2.26636e-205
101116704	SIT1	1186	6	38	0.201002	1.20899	1.26147e-06	2.58852	Up	2.25185e-06
101122275	-	1584	6	38	0.150498	0.905215	1.26147e-06	2.58852	Up	2.2516e-06
101120878	LSP1	1237	504	3186	16.1881	97.1851	0	2.5858	Up	0
101122503	CNTLN	4161	98	619	0.935755	5.61328	7.88316e-88	2.58464	Up	5.33702e-87
100192431	-	1335	115	726	3.42256	20.5201	1.11597e-102	2.58389	Up	8.55437e-102
100505388	-	4368	974	6145	8.85952	53.0839	0	2.58297	Up	0
101103867	MB21D2	1593	23	145	0.573649	3.4346	1.01377e-21	2.5819	Up	2.86044e-21
101107984	LOC101107984	765	10	63	0.519365	3.10744	3.55284e-10	2.58091	Up	7.29145e-10
101102896	PIK3CG	4024	47	296	0.46406	2.7756	8.94474e-43	2.58042	Up	3.69893e-42
101107705	LOC101107705	1947	90	565	1.83658	10.9498	5.15044e-80	2.57581	Up	3.24547e-79
101116562	-	6582	94	590	0.567419	3.38234	1.80528e-83	2.57554	Up	1.17296e-82
101117252	CENPW	986	33	207	1.32975	7.92167	2.67758e-30	2.57465	Up	9.03004e-30
101108206	TTC7A	3979	485	3040	4.84286	28.8286	0	2.57357	Up	0
101110327	CDC25C	2418	8	50	0.131452	0.780256	2.71658e-08	2.56941	Up	5.20287e-08
101122929	EPB41L4B	5050	12	75	0.0944113	0.560394	8.01078e-12	2.56941	Up	1.74286e-11
101103988	ZC3H12D	1626	4	25	0.0977402	0.580153	0.000104748	2.56941	Up	0.000169203
101110444	GRIK4	2874	4	25	0.0552977	0.328229	0.000104748	2.56941	Up	0.000169186
101104478	CLEC4A	888	129	806	5.77179	34.2488	4.54256e-113	2.56896	Up	3.76367e-112
101116278	KIAA1407	2865	30	187	0.416036	2.46286	2.06844e-27	2.56556	Up	6.60385e-27
101116418	PTGIS	1903	296	1845	6.17998	36.5831	4.7881e-256	2.56551	Up	7.75282e-255
443058	-	2383	513	3197	8.55317	50.6223	0	2.56524	Up	0
101118358	FAM13A	3204	121	754	1.50047	8.87978	1.03359e-105	2.56511	Up	8.13344e-105
101105429	PRTFDC1	1889	118	735	2.4819	14.6818	4.57764e-103	2.56451	Up	3.52387e-102
100820740	-	12043	10122	62905	33.3938	197.094	0	2.56123	Up	0
101105560	LOC101105560	644	650	4035	40.1016	236.418	0	2.55961	Up	0
101108313	BUB1B	3791	68	422	0.712671	4.20032	9.27118e-60	2.55919	Up	4.78512e-59
100125354	-	1459	502	3109	13.6704	80.4061	0	2.55625	Up	0
101106492	FAP	2969	1132	7006	15.1485	89.0396	0	2.55527	Up	0
101119833	-	1939	6	37	0.122944	0.720025	2.14108e-06	2.55004	Up	3.77855e-06
101118125	LOC101118125	1290	6	37	0.184797	1.08227	2.14108e-06	2.55004	Up	3.77937e-06
101104316	PBX4	1077	6	37	0.221345	1.29631	2.14108e-06	2.55004	Up	3.77896e-06
101106722	LOC101106722	630	13	80	0.819854	4.79152	2.03852e-12	2.54704	Up	4.52452e-12
101112480	LOC101112480	699	92	566	5.22931	30.5536	3.7771e-79	2.54665	Up	2.35548e-78
101104542	CEP55	1645	21	129	0.507209	2.95902	3.4771e-19	2.54446	Up	9.26222e-19
101108695	MLIP	1289	7	43	0.215764	1.25875	3.12274e-07	2.54446	Up	5.71853e-07
101116543	-	8454	2428	14909	11.4109	66.5441	0	2.5439	Up	0
101106802	COL21A1	3195	269	1649	3.34515	19.4748	1.23278e-226	2.54147	Up	1.79133e-225
443206	-	773	74	453	3.80352	22.1127	1.74962e-63	2.53947	Up	9.44319e-63
101118931	LOC101118931	2085	34	208	0.647898	3.76427	5.56384e-30	2.53853	Up	1.86634e-29
101105795	TRIM59	1384	9	55	0.258369	1.49951	6.8069e-09	2.53699	Up	1.33555e-08
101122391	ZNF187	1502	66	403	1.74585	10.1241	1.44297e-56	2.5358	Up	7.16821e-56
101108838	BACH2	3465	10	61	0.114665	0.664278	1.01395e-09	2.53436	Up	2.04764e-09
101118591	DFNB31	2448	11	67	0.178532	1.03273	1.51715e-10	2.53221	Up	3.15256e-10
XR_173453.1	-	2701	189	1148	2.78017	16.0376	2.01266e-157	2.52822	Up	2.17546e-156
101111599	-	1956	41	249	0.832816	4.80346	1.96288e-35	2.528	Up	7.23541e-35
101113475	AK8	1554	16	97	0.409075	2.35529	1.1917e-14	2.52547	Up	2.8268e-14
101102114	CCDC30	2175	19	115	0.347079	1.99509	4.206e-17	2.52312	Up	1.0655e-16
101116910	TXNDC16	2911	40	242	0.545948	3.13687	2.12782e-34	2.52249	Up	7.70909e-34
101106830	GLIPR2	1032	979	5921	37.6909	216.49	0	2.52201	Up	0
101117936	-	13926	1280	7735	3.65189	20.9584	0	2.52081	Up	0
101122654	-	1201	28	169	0.926294	5.30966	1.96392e-24	2.51908	Up	5.86764e-24
101107090	RFX2	2172	67	404	1.2256	7.01851	2.96126e-56	2.51768	Up	1.46525e-55
101103318	PHF15	2364	151	910	2.53783	14.525	1.56552e-124	2.51687	Up	1.38441e-123
101104794	S100A4	547	11151	67036	809.954	4624.28	0	2.51332	Up	0
443540	-	1687	6	36	0.141309	0.805213	3.62218e-06	2.51052	Up	6.32319e-06
101122644	GPSM2	2046	137	822	2.66041	15.1597	2.42662e-112	2.51052	Up	1.99935e-111
101119067	MASTL	2762	21	126	0.302085	1.72135	1.64676e-18	2.51052	Up	4.31601e-18
XR_173504.1	-	679	12	72	0.702175	4.00116	3.8327e-11	2.51052	Up	8.13855e-11
101118321	-	1446	19	114	0.522059	2.97482	7.0585e-17	2.51052	Up	1.77761e-16
101120855	SPAG4	1155	4	24	0.137598	0.784066	0.000178128	2.51052	Up	0.00028438
100170324	DPP4	3658	29	174	0.314984	1.79485	5.06386e-25	2.51052	Up	1.53261e-24
101114497	GAB3	1239	9	54	0.288606	1.64455	1.14724e-08	2.51052	Up	2.22919e-08
101121554	KIF15	4756	31	186	0.258973	1.47569	1.20056e-26	2.51052	Up	3.75931e-26
101104083	EMILIN3	1857	11	66	0.23535	1.34108	2.55334e-10	2.51052	Up	5.26273e-10
101120665	MAPK10	4190	4	24	0.0379297	0.216133	0.000178128	2.51052	Up	0.000284408
101118136	ASPHD2	1175	30	180	1.01442	5.7804	7.795e-26	2.51052	Up	2.40479e-25
101114681	LOC101114681	713	5	30	0.278621	1.58765	2.51816e-05	2.51052	Up	4.20873e-05
101109393	RASAL1	2340	11	66	0.186772	1.06427	2.55334e-10	2.51052	Up	5.2634e-10
100141299	-	1123	4831	28958	170.919	972.999	0	2.50912	Up	0
101114174	C2H9orf3	4353	1090	6531	9.94882	56.6128	0	2.50853	Up	0
101112149	CENPF	10174	100	597	0.390519	2.21414	8.37602e-82	2.50328	Up	5.36731e-81
101102904	-	3611	89	531	0.979256	5.54869	6.4248e-73	2.50239	Up	3.78768e-72
101106686	SEL1L3	4331	24	143	0.220169	1.24587	9.90882e-21	2.50046	Up	2.73799e-20
101109945	LRCH2	4588	24	143	0.207836	1.17608	9.90882e-21	2.50046	Up	2.73753e-20
101104341	SLIT3	4904	521	3104	4.22106	23.8833	0	2.50033	Up	0
101111293	-	1602	37	220	0.917642	5.18184	4.53014e-31	2.49746	Up	1.54991e-30
101112091	PCSK6	3910	240	1426	2.43876	13.7615	2.66394e-192	2.49642	Up	3.41408e-191
101116311	C5H5orf54	2406	60	356	0.990808	5.58313	2.97304e-49	2.4944	Up	1.34335e-48
101114410	TRABD2B	1410	60	356	1.6907	9.52696	2.97304e-49	2.4944	Up	1.34298e-48
101113147	CYFIP2	6804	14	83	0.0817519	0.460296	1.46247e-12	2.49324	Up	3.26152e-12
101123088	P2RY13	1059	41	242	1.53823	8.62269	7.21672e-34	2.48687	Up	2.59442e-33
101122993	-	3558	1194	7043	13.3331	74.6922	0	2.48594	Up	0
101110918	LOC101110918	1071	551	3250	20.4407	114.503	0	2.48587	Up	0
101117881	EML1	2571	424	2500	6.55236	36.6912	0	2.48535	Up	0
101112424	-	2095	701	4133	13.2944	74.4397	0	2.48526	Up	0
101104350	GXYLT2	1566	56	330	1.42079	7.95144	1.42913e-45	2.48452	Up	6.13255e-45
101121804	TCTN2	2519	121	713	1.9085	10.6803	1.56276e-96	2.48445	Up	1.14357e-95
101101901	EVI2A	1797	37	218	0.818064	4.57754	1.26514e-30	2.48428	Up	4.2978e-30
101122054	CD180	2154	18	106	0.332017	1.85688	1.29965e-15	2.48355	Up	3.16869e-15
101119165	-	2899	54	317	0.740081	4.12605	9.9101e-44	2.47901	Up	4.14763e-43
101102950	KLHL6	2108	7	41	0.131935	0.7339	8.88266e-07	2.47575	Up	1.5986e-06
101102637	SLC39A5	1041	7	41	0.267166	1.48613	8.88266e-07	2.47575	Up	1.59843e-06
101108816	-	4170	13	76	0.123863	0.687703	1.62309e-11	2.47304	Up	3.49347e-11
101108989	ERCC6L	3729	18	105	0.191785	1.06248	2.17324e-15	2.46987	Up	5.26471e-15
101119940	LOC101119940	1336	152	886	4.52034	25.0237	1.15307e-118	2.46879	Up	9.86987e-118
101120789	STAMBPL1	1788	85	495	1.8888	10.4463	5.0915e-67	2.46745	Up	2.85492e-66
101116539	-	3649	5	29	0.0544415	0.29988	4.25222e-05	2.46161	Up	7.02123e-05
101105444	CDCA4	600	15	87	0.993285	5.47131	6.1994e-13	2.46161	Up	1.39864e-12
101115003	CD274	1297	10	58	0.306333	1.68737	4.81116e-09	2.46161	Up	9.50849e-09
101103227	LOC101103227	597	5	29	0.332759	1.83294	4.25222e-05	2.46161	Up	7.02194e-05
101102301	NAV3	7130	195	1130	1.08662	5.98015	3.00948e-150	2.46033	Up	3.10655e-149
101116750	LOC101116750	2207	200	1157	3.60049	19.7813	1.28758e-153	2.45787	Up	1.35574e-152
101108022	SCML2	2135	45	260	0.83743	4.59514	8.89388e-36	2.45607	Up	3.2948e-35
101117291	ADRA2A	1334	76	439	2.26356	12.4174	2.6373e-59	2.4557	Up	1.35261e-58
101120667	MNS1	1712	13	75	0.301699	1.65303	2.71462e-11	2.45393	Up	5.79154e-11
101123369	SCIN	3028	352	2030	4.61871	25.2967	1.62202e-267	2.45339	Up	2.72664e-266
101105757	-	1731	192	1107	4.40695	24.1309	1.00379e-146	2.45303	Up	1.02064e-145
101115351	-	3873	42	242	0.43086	2.35771	2.39782e-33	2.4521	Up	8.54476e-33
101109950	FBXO48	468	4	23	0.339585	1.85441	0.000301466	2.44912	Up	0.000475877
443083	-	1404	4	23	0.113195	0.618136	0.000301466	2.44912	Up	0.000475831
101118862	-	1462	255	1464	6.9299	37.7848	7.05228e-193	2.4469	Up	9.081e-192
101120685	DYNLRB2	548	37	212	2.68259	14.5975	2.71266e-29	2.44402	Up	8.96824e-29
101116045	ANLN	4296	137	784	1.26704	6.88613	6.49676e-104	2.44223	Up	5.04653e-103
101119878	LOC101119878	537	7	40	0.517914	2.81067	1.49124e-06	2.44013	Up	2.65416e-06
101113521	SHCBP1	2260	32	182	0.562569	3.03869	3.09492e-25	2.43335	Up	9.40895e-25
101109862	SRPX2	2202	217	1233	3.9154	21.1285	1.3604e-161	2.43196	Up	1.50031e-160
XR_173410.1	-	1362	50	284	1.45857	7.86801	1.67936e-38	2.43144	Up	6.51001e-38
101123048	ENPP1	3268	794	4507	9.65322	52.039	0	2.43051	Up	0
101120172	NDRG1	1275	721	4090	22.4677	121.042	0	2.42958	Up	0
101105243	CXCL14	1543	1424	8076	36.6672	197.494	0	2.42925	Up	0
443075	HGF	2487	45	255	0.718904	3.8689	1.12954e-34	2.42805	Up	4.11336e-34
101105257	KLHL32	3353	6	34	0.071097	0.382621	1.02595e-05	2.42805	Up	1.75229e-05
101115711	KLHL33	2421	52	294	0.85338	4.58222	1.11373e-39	2.42479	Up	4.40222e-39
101120009	NUMBL	2215	210	1184	3.76686	20.1698	2.04606e-154	2.42076	Up	2.17264e-153
101117818	MID1	2698	58	327	0.854122	4.5733	7.128e-44	2.42072	Up	2.98939e-43
101104513	NPL	1455	55	310	1.50187	8.03937	1.1467e-41	2.42032	Up	4.66848e-41
101111409	CD1A	1002	71	400	2.8153	15.0631	2.77914e-53	2.41966	Up	1.32833e-52
101114526	LARP6	2417	258	1453	4.24108	22.6836	6.36316e-189	2.41915	Up	7.98532e-188
101106961	CDH11	3650	576	3228	6.26994	33.3706	0	2.41205	Up	0
442999	-	823	1996	11180	96.3595	512.584	0	2.41129	Up	0
101114420	TFCP2L1	1788	5	28	0.111106	0.5909	7.15014e-05	2.41098	Up	0.000116562
101118024	LOC101118024	761	5	28	0.261047	1.38834	7.15014e-05	2.41098	Up	0.00011655
101122192	LOC101122192	1686	5	28	0.117827	0.626648	7.15014e-05	2.41098	Up	0.000116539
101102194	IFIT1	1633	138	771	3.35758	17.8152	1.50235e-100	2.40762	Up	1.13347e-99
101106320	NUDT4	3365	888	4956	10.4848	55.5737	0	2.4061	Up	0
101108235	LY96	660	150	837	9.02986	47.8525	6.55008e-109	2.40582	Up	5.26106e-108
101106643	MKI67	9978	285	1588	1.13484	6.00524	9.22678e-205	2.40373	Up	1.24416e-203
101116803	FMNL2	5142	817	4552	6.31283	33.4036	0	2.40365	Up	0
101117152	-	4473	7	39	0.0621775	0.328995	2.49542e-06	2.4036	Up	4.3882e-06
101103846	PRC1	1866	60	334	1.27754	6.75396	2.1493e-44	2.40237	Up	9.08877e-44
101112756	-	2487	16	89	0.25561	1.35032	7.24116e-13	2.40129	Up	1.63141e-12
101104317	ANGPTL4	1435	1034	5745	28.6288	151.064	0	2.39962	Up	0
101106702	LOC101106702	813	72	400	3.51865	18.5649	8.92176e-53	2.39949	Up	4.24063e-52
101122913	CITED4	375	9	50	0.953554	5.03109	9.03144e-08	2.39949	Up	1.69642e-07
101114233	PPP2R3A	4333	206	1144	1.88891	9.96233	1.07922e-147	2.39892	Up	1.10147e-146
101120082	CCDC109B	1216	213	1181	6.95953	36.6471	3.06494e-152	2.39664	Up	3.19826e-151
101105915	CC2D2A	4863	323	1789	2.63896	13.8813	1.83742e-229	2.3951	Up	2.71841e-228
101118500	RYR2	15766	52	288	0.131044	0.689278	2.30262e-38	2.39504	Up	8.907e-38
101117145	AP1S3	2333	17	94	0.289513	1.52033	1.8277e-13	2.39268	Up	4.18962e-13
101103732	UST	1200	87	481	2.88053	15.1247	6.43564e-63	2.3925	Up	3.4586e-62
554318	-	1022	65	358	2.52695	13.2177	4.01218e-47	2.387	Up	1.76015e-46
101117084	-	2192	81	446	1.46818	7.67746	2.70208e-58	2.3866	Up	1.3733e-57
101109832	ITGA9	3895	265	1459	2.70316	14.1342	1.06755e-186	2.38647	Up	1.32642e-185
101121999	ENHO	956	6	33	0.24936	1.30251	1.71708e-05	2.38499	Up	2.8954e-05
101120425	KCNAB3	1152	4	22	0.137956	0.720599	0.000507582	2.38499	Up	0.000788932
101123181	DBC1	2779	4	22	0.0571881	0.298715	0.000507582	2.38499	Up	0.000789158
101109448	DDIT4L	582	4	22	0.273068	1.42634	0.000507582	2.38499	Up	0.000789007
101102839	LOC101102839	1365	4	22	0.116429	0.608154	0.000507582	2.38499	Up	0.000789082
101103069	ARHGAP11A	3060	41	225	0.532349	2.7745	4.04586e-30	2.38178	Up	1.35911e-29
101113286	CDON	4218	1525	8358	14.3647	74.7686	0	2.3799	Up	0
101113203	VSIG4	963	48	263	1.98038	10.3051	6.53484e-35	2.37951	Up	2.3942e-34
101102413	HP	1350	9059	49537	266.612	1384.58	0	2.37664	Up	0
101121592	LGR5	3364	15	82	0.177161	0.919774	7.91374e-12	2.37622	Up	1.72197e-11
101111297	MEDAG	2390	2344	12804	38.9667	202.149	0	2.3751	Up	0
101104576	PRAM1	1884	13	71	0.274155	1.422	2.08476e-10	2.37486	Up	4.31057e-10
101111421	IFT57	1679	138	753	3.26559	16.9226	1.25816e-96	2.37354	Up	9.21502e-96
101118698	EDIL3	1609	131	714	3.23481	16.7442	1.22022e-91	2.37191	Up	8.53788e-91
101118140	CLIC1	1222	1790	9756	58.199	301.248	0	2.37188	Up	0
101116079	CCDC8	1656	189	1029	4.53456	23.4465	3.54668e-131	2.37034	Up	3.27134e-130
101110817	SLC7A2	2911	64	348	0.873518	4.51087	1.91183e-45	2.3685	Up	8.1909e-45
443057	-	614	44	239	2.8472	14.6877	1.12317e-31	2.36699	Up	3.8827e-31
101111235	MBOAT1	3077	193	1048	2.49209	12.8516	2.59892e-133	2.36652	Up	2.43858e-132
443344	-	2034	7	38	0.136735	0.704946	4.16168e-06	2.36613	Up	7.24403e-06
101111955	GPR19	1699	7	38	0.163696	0.843944	4.16168e-06	2.36613	Up	7.24558e-06
101123318	C13H20orf26	3711	7	38	0.0749447	0.386381	4.16168e-06	2.36613	Up	7.2448e-06
101109366	-	4374	54	292	0.490511	2.519	3.0756e-38	2.36049	Up	1.18717e-37
101112514	ANKRD55	2288	15	81	0.260477	1.33583	1.31028e-11	2.35851	Up	2.82915e-11
101123290	LOC101123290	1546	10	54	0.256995	1.31798	3.71324e-08	2.35851	Up	7.07592e-08
780525	-	879	122	657	5.51448	28.2033	9.64794e-84	2.35457	Up	6.29881e-83
101117897	P2RY12	2252	81	436	1.42906	7.30536	4.01464e-56	2.35389	Up	1.98165e-55
101106269	SYNE1	27130	3392	18252	4.96752	25.3854	0	2.3534	Up	0
101113125	-	1405	106	570	2.99753	15.3081	8.35732e-73	2.35245	Up	4.92341e-72
101109164	ENO2	1368	8	43	0.232347	1.18606	1.01587e-06	2.35182	Up	1.8214e-06
101116550	PLCXD1	842	8	43	0.377496	1.92699	1.01587e-06	2.35182	Up	1.8216e-06
101109054	SFXN2	2195	208	1116	3.76498	19.1846	1.27975e-140	2.34924	Up	1.25729e-139
100135449	NRP2	3393	321	1721	3.75885	19.1391	1.04826e-215	2.34816	Up	1.47073e-214
101119218	CILP	4448	1863	9987	16.6411	84.7215	0	2.34798	Up	0
101109266	DFNA5	1488	140	750	3.73817	19.0187	5.4661e-95	2.34702	Up	3.94494e-94
101103525	ABCG1	2840	413	2210	5.77784	29.3628	4.77642e-276	2.34539	Up	8.23313e-275
101120276	SYNE3	3081	394	2105	5.08087	25.7801	1.0109e-262	2.34311	Up	1.67343e-261
101120619	TH	972	9	48	0.367883	1.86337	2.4938e-07	2.34059	Up	4.59e-07
101102347	LURAP1	720	6	32	0.331095	1.67703	2.86246e-05	2.34059	Up	4.77243e-05
101104413	-	3114	6	32	0.0765538	0.387753	2.86246e-05	2.34059	Up	4.77292e-05
101111820	WNK4	3960	75	400	0.752489	3.81143	2.75406e-51	2.34059	Up	1.27955e-50
101120290	CCDC68	1117	24	128	0.853674	4.32395	2.01142e-17	2.34059	Up	5.129e-17
101109239	MAP6D1	532	9	48	0.672148	3.4045	2.4938e-07	2.34059	Up	4.58948e-07
101107867	BBS7	2719	36	192	0.52605	2.6645	2.0259e-25	2.34059	Up	6.18903e-25
101113346	SLFN13	2694	13	69	0.191725	0.96644	5.70924e-10	2.33364	Up	1.16305e-09
101102315	SLC35F1	1784	13	69	0.289523	1.45941	5.70924e-10	2.33364	Up	1.16291e-09
101115223	ZNF565	1768	46	244	1.03374	5.20752	8.91342e-32	2.33273	Up	3.08654e-31
101115982	PLTP	1927	806	4273	16.6183	83.6709	0	2.33195	Up	0
101122809	NECAB2	1479	10	53	0.268637	1.35217	6.15018e-08	2.33155	Up	1.16299e-07
101110264	DIXDC1	2084	69	365	1.31548	6.60874	1.14824e-46	2.32878	Up	5.00635e-46
101122371	DPT	1726	4344	22966	99.9961	502.074	0	2.32796	Up	0
101114747	LOC101114747	1557	7	37	0.178625	0.896678	6.91604e-06	2.32765	Up	1.19162e-05
101115013	RSAD2	2537	77	407	1.20588	6.05337	8.0574e-52	2.32765	Up	3.77689e-51
101115558	BATF3	948	47	248	1.96981	9.87113	3.74712e-32	2.32516	Up	1.30728e-31
101111551	TPPP2	746	11	58	0.585852	2.93368	1.52258e-08	2.3241	Up	2.94028e-08
101112829	KIAA0226L	1989	30	158	0.599267	2.99741	5.40966e-21	2.32244	Up	1.50346e-20
101111927	-	3992	17332	91164	172.501	861.7	0	2.32058	Up	0
101107764	RAI2	1581	81	426	2.03557	10.1672	5.75714e-54	2.32041	Up	2.76958e-53
101112579	LCP1	3961	890	4675	8.92728	44.5349	0	2.31864	Up	0
101111337	LOC101111337	1509	95	499	2.50131	12.4777	7.161e-63	2.31859	Up	3.84588e-62
101113565	GABRA3	2605	8	42	0.122016	0.608366	1.68407e-06	2.31787	Up	2.98854e-06
101108280	RUNX1	1167	20	105	0.680915	3.39502	2.18842e-14	2.31787	Up	5.15058e-14
101115968	LOC101115968	588	8	42	0.540563	2.69523	1.68407e-06	2.31787	Up	2.98822e-06
101106071	LOC101106071	1242	24	126	0.767757	3.828	5.44878e-17	2.31787	Up	1.37584e-16
101111162	CDCA7	2725	94	493	1.37055	6.82659	4.56622e-62	2.31641	Up	2.43308e-61
101120908	SEMA4F	2331	94	492	1.60221	7.96427	7.4833e-62	2.31348	Up	3.97442e-61
101104150	SOD3	2081	317	1658	6.05231	30.0632	4.14244e-204	2.31244	Up	5.56734e-203
101114894	GMFG	539	45	235	3.31709	16.4514	2.53168e-30	2.31022	Up	8.54154e-30
101106044	INADL	5500	136	710	0.982449	4.87101	2.48334e-88	2.30977	Up	1.68687e-87
101104809	DRP2	3064	28	146	0.363081	1.79799	2.25806e-19	2.30802	Up	6.0357e-19
101101968	CAPG	1270	462	2405	14.4535	71.4554	3.9374e-294	2.30563	Up	7.20633e-293
101109764	RADIL	3114	113	588	1.44176	7.12496	2.83634e-73	2.30505	Up	1.67821e-72
443040	CTLA-4	666	5	26	0.298284	1.47307	0.000199417	2.30407	Up	0.000317465
101114604	SEMA3C	2633	849	4413	12.8112	63.2421	0	2.30348	Up	0
101106841	2017-03-03	1847	61	317	1.31219	6.47613	3.20476e-40	2.30316	Up	1.27541e-39
101109384	ZNF227	2640	112	582	1.68557	8.31845	1.80486e-72	2.30307	Up	1.05944e-71
100147799	CCND2	870	349	1813	15.9382	78.6325	7.16288e-222	2.30263	Up	1.02258e-220
443217	-	3459	270	1402	3.10132	15.294	5.91014e-172	2.30201	Up	6.82284e-171
101123159	LOC101123159	3147	161	836	2.03265	10.0238	2.81262e-103	2.302	Up	2.16926e-102
101102535	AKAP4	2865	37	192	0.513111	2.52872	6.17542e-25	2.30106	Up	1.86522e-24
101109809	TRAF3IP2	2303	188	974	3.24338	15.9584	7.97606e-120	2.29874	Up	6.86329e-119
443017	-	4020	256	1326	2.53016	12.4463	1.97261e-162	2.29842	Up	2.18436e-161
101104374	MTCP1	840	39	202	1.84467	9.07393	4.01728e-26	2.29836	Up	1.24477e-25
101105159	C1QTNF7	1586	223	1155	5.58645	27.4791	1.01618e-141	2.29833	Up	1.00137e-140
101109509	ZFP37	1921	45	233	0.93072	4.5767	6.79786e-30	2.29789	Up	2.27513e-29
101123002	-	3422	1412	7311	16.3941	80.6158	0	2.29788	Up	0
443238	-	1816	23	119	0.503206	2.4726	5.8035e-16	2.29681	Up	1.42778e-15
101105743	LAMB1	5626	4613	23856	32.5775	160	0	2.29613	Up	0
101116664	TNFRSF19	1317	6	31	0.181009	0.888177	4.75206e-05	2.29479	Up	7.82831e-05
101104477	EPS8	3684	1446	7469	15.5949	76.5008	0	2.2944	Up	0
101111090	-	7743	44	227	0.225776	1.10622	4.35594e-29	2.29267	Up	1.43515e-28
101114037	ADCK3	2785	792	4085	11.2988	55.3465	0	2.29232	Up	0
101116840	-	4297	818	4209	7.56348	36.9604	0	2.28886	Up	0
101102134	STAT6	3875	1418	7294	14.5391	71.026	0	2.28841	Up	0
101120178	LOC101120178	1273	14	72	0.436952	2.13416	3.86722e-10	2.28812	Up	7.92865e-10
101108753	KIAA0101	1534	45	231	1.16552	5.68212	1.82037e-29	2.28545	Up	6.03787e-29
101117040	-	2634	115	590	1.73467	8.452	9.57416e-73	2.28464	Up	5.63823e-72
101103420	-	3840	1449	7429	14.9924	72.9999	0	2.28366	Up	0
101107069	WDR31	1104	16	82	0.575817	2.80265	2.42152e-11	2.28311	Up	5.17504e-11
101120001	LOC101120001	846	448	2296	21.0398	102.406	1.40732e-277	2.28311	Up	2.43352e-276
101110996	CCIN	1973	16	82	0.322201	1.56823	2.42152e-11	2.28311	Up	5.17572e-11
101113024	DENND2D	2051	41	210	0.794241	3.86347	7.00468e-27	2.28225	Up	2.20609e-26
101114023	KIF23	2997	80	409	1.06056	5.14944	8.27034e-51	2.27958	Up	3.82063e-50
101120026	ENPP5	2364	249	1273	4.18491	20.3191	1.78366e-154	2.27957	Up	1.89524e-153
101119684	ST14	2457	9	46	0.145536	0.706441	6.80588e-07	2.27919	Up	1.23083e-06
101108489	CXCL9	850	28	143	1.3088	6.34805	9.93636e-19	2.27807	Up	2.61899e-18
101112759	NCAM1	6004	177	901	1.1713	5.66249	1.64398e-109	2.27333	Up	1.32963e-108
101119756	SPI1	1069	101	514	3.75386	18.143	3.29746e-63	2.27297	Up	1.7762e-62
101112690	NXPE3	2613	88	447	1.33806	6.45493	4.14804e-55	2.27025	Up	2.02177e-54
101102085	LOC101102085	3702	51	259	0.547353	2.6399	1.35405e-32	2.26994	Up	4.7617e-32
101103137	WDR35	3554	200	1015	2.23587	10.7764	7.50426e-123	2.26896	Up	6.56834e-122
101111063	MLLT11	1852	107	543	2.2955	11.0632	1.54727e-66	2.2689	Up	8.61951e-66
101114543	-	2811	1594	8087	22.53	108.555	0	2.26851	Up	0
101105408	IRF5	1575	87	441	2.19469	10.5653	2.63476e-54	2.26725	Up	1.27314e-53
101114089	LOC101114089	1002	44	223	1.74469	8.3977	3.10802e-28	2.26702	Up	1.00991e-27
101121114	EMP3	1030	1120	5675	43.2031	207.899	0	2.26668	Up	0
101110034	HS6ST2	4629	16	81	0.13733	0.66027	3.96966e-11	2.2654	Up	8.4206e-11
101117339	KIAA1009	4405	147	744	1.32588	6.3731	2.42276e-90	2.26504	Up	1.67791e-89
101113697	MYO7A	7034	66	334	0.3728	1.79171	1.79872e-41	2.26486	Up	7.29565e-41
101123121	SGMS2	1760	67	339	1.5125	7.26793	4.60918e-42	2.26461	Up	1.8883e-41
101112544	PLP2	809	1580	7984	77.5966	372.388	0	2.26274	Up	0
101114639	NUCB2	1646	352	1778	8.49663	40.7592	5.26386e-213	2.26216	Up	7.32846e-212
101120766	SERTAD4	3718	144	727	1.53882	7.37817	3.77494e-88	2.26144	Up	2.55995e-87
101119220	ATG14	1545	65	327	1.67155	7.98625	1.8646e-40	2.25633	Up	7.4497e-40
101111631	-	1131	177	890	6.21791	29.6928	3.52052e-107	2.25561	Up	2.79735e-106
101116293	UBXN11	1413	78	391	2.19324	10.4414	6.26706e-48	2.25118	Up	2.7778e-47
780518	CLMP	1182	122	611	4.10087	19.5051	6.6276e-74	2.24985	Up	3.94291e-73
101121533	MORN1	1545	9	45	0.231445	1.09902	1.11911e-06	2.24748	Up	2.00343e-06
101105979	GCA	1272	8	40	0.249883	1.18658	4.5815e-06	2.24748	Up	7.96117e-06
101112899	ITK	4539	5	25	0.0437667	0.207828	0.000330568	2.24748	Up	0.000520706
101117550	-	3720	7	35	0.0747634	0.355016	1.88858e-05	2.24748	Up	3.17604e-05
101105943	-	2250	11	55	0.194242	0.922367	6.78186e-08	2.24748	Up	1.28007e-07
101118402	PLCXD2	1355	7	35	0.205254	0.974658	1.88858e-05	2.24748	Up	3.17571e-05
101101949	-	951	20	100	0.835571	3.96774	2.5884e-13	2.24748	Up	5.91007e-13
101105872	-	3498	10	50	0.113583	0.539354	2.74874e-07	2.24748	Up	5.04897e-07
101103126	SCN2A	8839	19	95	0.0854052	0.40555	1.02803e-12	2.24748	Up	2.30244e-12
101104454	LOC101104454	960	5	25	0.206934	0.982635	0.000330568	2.24748	Up	0.000520605
101116446	-	1492	5	25	0.133148	0.632258	0.000330568	2.24748	Up	0.000520656
101103501	-	2526	7	35	0.110103	0.522827	1.88858e-05	2.24748	Up	3.17636e-05
101121399	FREM1	7140	152	759	0.845823	4.01113	3.55642e-91	2.24558	Up	2.47672e-90
101115375	ABRACL	818	68	339	3.30285	15.6376	1.35231e-41	2.24323	Up	5.49732e-41
101120783	ZNF660	1477	60	299	1.614	7.63861	7.30158e-37	2.24267	Up	2.7576e-36
780511	NTN4	3501	548	2727	6.21903	29.3911	0	2.24062	Up	0
101117203	KIF2C	2910	32	159	0.436909	2.06171	2.93268e-20	2.23844	Up	8.00443e-20
101110168	LOC101110168	1785	31	154	0.690013	3.25541	1.15407e-19	2.23814	Up	3.10005e-19
101113334	-	633	52	258	3.26387	15.3794	6.46876e-32	2.23634	Up	2.24669e-31
101118025	RASL12	2503	212	1051	3.36518	15.844	7.4831e-125	2.23518	Up	6.63179e-124
100170320	-	1257	258	1279	8.15489	38.3936	1.57305e-151	2.23513	Up	1.63728e-150
101115920	SELENBP1	1774	249	1234	5.57673	26.2473	3.14702e-146	2.23468	Up	3.19388e-145
101122447	ATAD5	5614	38	188	0.268934	1.2636	1.29652e-23	2.23222	Up	3.81417e-23
101116402	REC8	2474	45	222	0.722681	3.38592	1.47963e-27	2.22812	Up	4.73604e-27
101113240	LTB4R	1411	29	143	0.816592	3.82413	2.91342e-18	2.22744	Up	7.58822e-18
101104276	AMT	1191	217	1070	7.23905	33.8997	1.5465e-126	2.2274	Up	1.38564e-125
101107293	ZFP3	1872	27	133	0.573049	2.68083	4.52976e-17	2.22595	Up	1.14627e-16
101109610	LPAR5	1217	13	64	0.424411	1.98433	6.82192e-09	2.22511	Up	1.33834e-08
101122576	CCDC141	4584	86	423	0.745397	3.48192	5.71662e-51	2.2238	Up	2.6454e-50
101118994	SCAMP5	1401	24	118	0.680624	3.1781	2.79142e-15	2.22323	Up	6.73921e-15
101109526	CEP290	7629	139	682	0.723904	3.37319	5.5093e-81	2.22024	Up	3.50688e-80
101119375	-	5562	260	1275	1.85728	8.64973	9.07888e-150	2.21947	Up	9.34803e-149
XR_173338.1	-	7829	231	1132	1.1723	5.45586	4.16822e-133	2.21846	Up	3.90432e-132
101103309	CYTH4	3051	242	1184	3.15143	14.6431	5.87546e-139	2.21614	Up	5.72058e-138
101110725	LAT	1742	9	44	0.205271	0.953077	1.8342e-06	2.21506	Up	3.2507e-06
101102062	PCDHB11	2334	26	127	0.442595	2.05318	2.90694e-16	2.2138	Up	7.19951e-16
101111543	SNCAIP	3507	129	630	1.46146	6.77842	1.14195e-74	2.21353	Up	6.84878e-74
101119908	PPP1R36	1215	48	234	1.56964	7.26713	1.05389e-28	2.21096	Up	3.44924e-28
101114339	TMEM198	888	8	39	0.357941	1.6572	7.51632e-06	2.21096	Up	1.29258e-05
101113294	ECT2	4036	71	346	0.698942	3.23481	1.0975e-41	2.21044	Up	4.47041e-41
101104301	TMEM35	2095	123	599	2.33268	10.7886	6.39564e-71	2.20945	Up	3.70479e-70
101115979	LOC101115979	1450	83	404	2.27428	10.5132	2.33486e-48	2.20873	Up	1.04085e-47
101116019	FAM171B	5824	51	248	0.347923	1.60677	2.8516e-30	2.20733	Up	9.61095e-30
101104107	MYOF	6948	2203	10704	12.5976	58.1313	0	2.20616	Up	0
100568293	DDX4	2441	7	34	0.113937	0.525575	3.1022e-05	2.20566	Up	5.1642e-05
101114995	-	835	167	811	7.94628	36.6486	3.44506e-95	2.20541	Up	2.49186e-94
101112271	CD53	1608	438	2124	10.8224	49.8416	5.49674e-246	2.20334	Up	8.63418e-245
101113682	TTK	3073	26	126	0.336159	1.54715	4.7204e-16	2.20239	Up	1.16342e-15
101118948	-	1458	117	566	3.18832	14.6481	9.37802e-67	2.19985	Up	5.24043e-66
101114256	ACTG2	1327	109	527	3.26354	14.9852	3.04034e-62	2.19903	Up	1.62215e-61
101101982	KIAA1024L	573	6	29	0.416036	1.90971	0.000129225	2.19857	Up	0.000207835
101108531	C1H21orf7	1659	24	116	0.574776	2.63837	7.37006e-15	2.19857	Up	1.75873e-14
101112232	MAP7	3991	6	29	0.0597315	0.274182	0.000129225	2.19857	Up	0.000207814
101118430	ARHGEF25	2261	479	2313	8.41722	38.601	8.89054e-267	2.19722	Up	1.49297e-265
101104734	LOC101104734	1849	17	82	0.365297	1.6734	7.04564e-11	2.19564	Up	1.48277e-10
XR_173500.1	-	743	38	183	2.03202	9.29364	1.45873e-22	2.19333	Up	4.18923e-22
101109828	CEP72	2046	16	77	0.310705	1.42007	2.81204e-10	2.19234	Up	5.78788e-10
101104977	ST3GAL5	2371	158	759	2.64764	12.0791	1.99999e-88	2.18973	Up	1.36138e-87
101107655	ACPL2	1443	85	408	2.34038	10.6688	2.75564e-48	2.18859	Up	1.22775e-47
101114718	-	927	5	24	0.214301	0.976911	0.00054503	2.18859	Up	0.000846491
101106824	HOXD10	1768	5	24	0.112363	0.512215	0.00054503	2.18859	Up	0.00084641
101113884	CD44	3203	2006	9628	24.8833	113.423	0	2.18847	Up	0
101106739	-	4577	108	518	0.937512	4.27044	8.06818e-61	2.18747	Up	4.22989e-60
101113067	UHRF1	3395	108	518	1.26391	5.75723	8.06818e-61	2.18747	Up	4.22853e-60
101105522	LENG8	1890	1008	4824	21.1901	96.3095	0	2.18429	Up	0
101104932	UCP2	1626	738	3527	18.0331	81.848	0	2.1823	Up	0
101109636	LOC101109636	792	9	43	0.451493	2.04864	2.99604e-06	2.18189	Up	5.25097e-06
101119650	KHDRBS3	1640	81	387	1.96234	8.90411	1.02473e-45	2.18189	Up	4.41584e-45
101114384	-	1209	45	215	1.47884	6.7102	4.3435e-26	2.18189	Up	1.34483e-25
101118462	AKT3	7031	1132	5408	6.39681	29.023	0	2.18178	Up	0
101110947	-	6128	1113	5311	7.21623	32.7025	0	2.18008	Up	0
101113578	LOC101113578	4027	26	124	0.256523	1.16189	1.23987e-15	2.17931	Up	3.02384e-15
101120250	TMEM200A	2975	52	248	0.694465	3.14549	8.0832e-30	2.17931	Up	2.70198e-29
101107279	-	1215	26	124	0.850219	3.85096	1.23987e-15	2.17931	Up	3.0243e-15
443331	-	887	792	3777	35.4761	160.674	0	2.17922	Up	0
443128	RHAMM	3530	64	305	0.720343	3.26023	2.70366e-36	2.17822	Up	1.01195e-35
101110635	ADAMTS5	2805	240	1143	3.39948	15.3758	2.55514e-131	2.17727	Up	2.36347e-130
101114450	-	4608	196	933	1.68996	7.63999	1.73697e-107	2.17658	Up	1.3822e-106
101117080	STON2	2718	95	452	1.3887	6.27498	6.09576e-53	2.17588	Up	2.90503e-52
101110548	-	1535	49	233	1.2683	5.72758	4.83292e-28	2.17503	Up	1.56383e-27
101102946	KIF11	4500	106	504	0.935895	4.22612	8.27952e-59	2.17491	Up	4.22377e-58
101103321	HERC6	2979	61	290	0.813567	3.67325	1.60697e-34	2.17473	Up	5.83112e-34
101119843	ZNF581	597	16	76	1.06483	4.80355	4.56452e-10	2.17348	Up	9.32892e-10
101117186	LOC101117186	1856	8	38	0.171256	0.772554	1.22847e-05	2.17348	Up	2.08704e-05
101107485	CREB3L4	1293	8	38	0.245825	1.10894	1.22847e-05	2.17348	Up	2.08726e-05
101114848	ZNF81	2076	12	57	0.229661	1.03603	7.29224e-08	2.17348	Up	1.37528e-07
101106444	TRIM16	1680	107	508	2.53051	11.4098	3.4328e-59	2.17277	Up	1.75784e-58
101116938	IL16	4119	151	715	1.45653	6.54995	1.96929e-82	2.16895	Up	1.2674e-81
101107160	WDR17	3969	146	691	1.46152	6.56932	1.07911e-79	2.16827	Up	6.77366e-79
101121239	MAP2	9493	158	747	0.661283	2.96921	6.19012e-86	2.16674	Up	4.11219e-85
101123601	-	873	11	52	0.500625	2.24757	2.9475e-07	2.16656	Up	5.40674e-07
101120502	AHI1	4054	80	378	0.784043	3.51829	2.70174e-44	2.16587	Up	1.14042e-43
101121193	-	708	7	33	0.392825	1.75875	5.07402e-05	2.16259	Up	8.34687e-05
101122857	RETN	573	7	33	0.485375	2.17312	5.07402e-05	2.16259	Up	8.34603e-05
101109992	-	3156	110	518	1.38481	6.19322	6.33946e-60	2.161	Up	3.28029e-59
101119637	-	4158	102	480	0.974652	4.35592	1.27613e-55	2.16002	Up	6.25923e-55
101117247	-	4344	64	301	0.585361	2.61457	1.82817e-35	2.15917	Up	6.74193e-35
101104094	WSCD2	2766	40	188	0.574568	2.56466	1.04405e-22	2.15821	Up	3.0116e-22
443259	-	1998	180	846	3.57941	15.9771	1.28751e-96	2.15821	Up	9.42576e-96
101107369	LOC101107369	918	50	235	2.16402	9.65937	5.18686e-28	2.15821	Up	1.6767e-27
101118070	CSF3R	2520	10	47	0.157664	0.703754	1.19607e-06	2.15821	Up	2.1372e-06
101103859	KCNIP2	1259	74	347	2.33528	10.3999	1.51895e-40	2.15489	Up	6.07767e-40
101118296	C5AR1	1494	273	1280	7.26016	32.3283	5.99056e-145	2.15472	Up	6.00863e-144
101111357	-	1566	32	150	0.81188	3.61429	2.26048e-18	2.15437	Up	5.90458e-18
101115814	PROCR	726	274	1284	14.995	66.7347	2.48534e-145	2.15395	Up	2.50054e-144
101106981	CD101	3063	35	164	0.453999	2.02032	6.01162e-20	2.15382	Up	1.62555e-19
101105504	RASGRP1	3313	28	131	0.335792	1.49202	3.36206e-16	2.15162	Up	8.31404e-16
101110559	KCTD7	955	34	159	1.41452	6.28228	2.36046e-19	2.15097	Up	6.3063e-19
101114616	-	7230	52	243	0.285758	1.26821	8.81042e-29	2.14993	Up	2.88758e-28
101117918	OLR1	819	9	42	0.436609	1.93503	4.8766e-06	2.14795	Up	8.46674e-06
101102589	-	1785	155	723	3.45007	15.2835	2.60966e-82	2.14728	Up	1.67754e-81
101120570	GFPT2	2917	866	4037	11.7955	52.2211	0	2.1464	Up	0
101102750	AXL	4163	1683	7839	16.0624	71.0522	0	2.14519	Up	0
101105672	MILR1	1343	78	363	2.30756	10.1989	4.42214e-42	2.14398	Up	1.81259e-41
101121775	NCAPG	3179	84	390	1.04984	4.62911	5.28612e-45	2.14057	Up	2.25348e-44
101102833	LOC101102833	906	55	255	2.41195	10.6203	6.15896e-30	2.13855	Up	2.06342e-29
101103116	-	3645	840	3892	9.15621	40.2901	0	2.1376	Up	0
101119363	BICC1	2919	158	732	2.15059	9.46238	7.66666e-83	2.13747	Up	4.94975e-82
101110007	GABBR1	2823	296	1371	4.16596	18.3253	1.5445e-153	2.13711	Up	1.62416e-152
101102069	NCALD	2601	303	1403	4.62846	20.3536	4.89062e-157	2.13668	Up	5.2583e-156
101120701	LOC101120701	2725	355	1643	5.17602	22.7507	1.6896e-183	2.136	Up	2.06466e-182
101118150	LOC101118150	858	32	148	1.48182	6.50875	5.8653e-18	2.13501	Up	1.51771e-17
100294604	-	423	8	37	0.751421	3.30054	1.99992e-05	2.13501	Up	3.35877e-05
101102646	POLN	3285	16	74	0.193517	0.850002	1.19499e-09	2.13501	Up	2.40905e-09
101114959	LOC101114959	765	1142	5281	59.3115	260.482	0	2.1348	Up	0
101109357	PDE5A	2940	422	1943	5.70294	24.9373	1.07472e-215	2.12853	Up	1.50656e-214
101107720	-	5582	45	207	0.3203	1.39928	1.97132e-24	2.12719	Up	5.88867e-24
101102387	TMEM176B	1080	45	207	1.65548	7.23219	1.97132e-24	2.12719	Up	5.88759e-24
101118854	-	4233	138	634	1.29528	5.65151	1.76179e-71	2.12537	Up	1.02712e-70
101104949	B4GALT4	2036	123	565	2.40028	10.4711	7.02926e-64	2.12515	Up	3.80904e-63
100423047	ITGB3	2424	117	537	1.91773	8.35921	9.33446e-61	2.12397	Up	4.88589e-60
101107503	ARHGAP4	3351	111	509	1.31608	5.73148	1.24115e-57	2.12266	Up	6.24949e-57
101105168	LOC101105168	3437	77	353	0.890113	3.87542	1.83376e-40	2.12229	Up	7.33369e-40
101120733	SP140	2899	180	825	2.46694	10.7381	2.66498e-92	2.12195	Up	1.87759e-91
101103491	PSMC3IP	1407	24	110	0.677721	2.95	1.31065e-13	2.12195	Up	3.015e-13
101118716	-	2364	12	55	0.201682	0.877887	1.91449e-07	2.12195	Up	3.54255e-07
101108203	ADCY3	3426	297	1360	3.44432	14.9787	7.55082e-151	2.12063	Up	7.81915e-150
101104938	-	17567	2226	10184	5.03456	21.8748	0	2.11933	Up	0
101106839	-	1227	7	32	0.226667	0.984076	8.26214e-05	2.1182	Up	0.0001343
101112936	LOC101112936	2081	223	1018	4.25762	18.4586	4.3868e-113	2.11618	Up	3.63647e-112
101108097	NFATC1	3183	165	753	2.05959	8.92651	4.30358e-84	2.11574	Up	2.8187e-83
101119778	C23H18orf54	1110	27	123	0.966439	4.18124	5.52146e-15	2.11318	Up	1.32244e-14
101112839	-	2355	9	41	0.15184	0.656926	7.90858e-06	2.11318	Up	1.35946e-05
101111068	EME2	765	56	255	2.90844	12.5777	1.68024e-29	2.11255	Up	5.57763e-29
XR_173369.1	-	1888	207	942	4.35614	18.8266	1.6948e-104	2.11165	Up	1.32406e-103
101112342	RASGRP4	2004	82	373	1.62574	7.02319	2.1792e-42	2.11103	Up	8.97295e-42
101122639	TWIST2	711	110	500	6.14691	26.5353	3.16508e-56	2.10998	Up	1.56562e-55
101109620	FBN1	10955	21518	97770	78.0411	336.757	0	2.1094	Up	0
101123442	KIF4A	4149	37	168	0.354317	1.52788	6.74688e-20	2.10842	Up	1.82286e-19
101103355	CD83	1726	111	504	2.55515	11.0183	1.30556e-56	2.10842	Up	6.48954e-56
101114961	-	4685	1217	5525	10.3208	44.4986	0	2.1082	Up	0
101107327	SRGN	1170	776	3522	26.3518	113.587	0	2.10782	Up	0
101109642	FAM111B	2214	30	136	0.538366	2.31785	2.33688e-16	2.10613	Up	5.80797e-16
443157	PAPP-A	4497	30	136	0.265053	1.14114	2.33688e-16	2.10613	Up	5.80708e-16
101119198	NCKAP1L	4460	312	1412	2.77942	11.946	5.7243e-155	2.10368	Up	6.09432e-154
101111945	THEMIS2	2691	140	633	2.06704	8.87592	2.06824e-70	2.10233	Up	1.19213e-69
101102949	-	3615	765	3458	8.40789	36.0944	0	2.10196	Up	0
101109176	SLC25A23	1287	77	348	2.37709	10.2029	1.92942e-39	2.10171	Up	7.58955e-39
101105155	BTNL9	2231	565	2553	10.062	43.1792	3.10844e-278	2.10142	Up	5.39227e-277
101120302	RIBC1	1477	27	122	0.726302	3.11676	8.86064e-15	2.1014	Up	2.1101e-14
101107949	-	1959	415	1875	8.41681	36.1152	7.48022e-205	2.10126	Up	1.01116e-203
101103192	FGD2	2094	87	393	1.65073	7.08173	2.58386e-44	2.101	Up	1.09151e-43
101106951	-	1298	337	1522	10.3155	44.2449	1.35523e-166	2.1007	Up	1.53088e-165
101123340	SPICE1	3141	184	831	2.32747	9.98289	8.5115e-92	2.1007	Up	5.97345e-91
101105076	-	3012	250	1129	3.29776	14.1437	4.68096e-124	2.1006	Up	4.12152e-123
101106417	WDR54	1014	33	149	1.29303	5.54462	9.92872e-18	2.10033	Up	2.55294e-17
101113655	HEPH	3784	140	632	1.46998	6.30216	3.30462e-70	2.10005	Up	1.90141e-69
101108592	-	3195	1030	4649	12.8086	54.905	0	2.09983	Up	0
101102533	SH2D4A	1302	6	27	0.183094	0.782485	0.00034459	2.09548	Up	0.00054138
101115924	KIAA1524	2882	82	369	1.13046	4.83121	1.42536e-41	2.09548	Up	5.79141e-41
101104142	-	2067	16	72	0.307548	1.31436	3.1009e-09	2.09548	Up	6.16584e-09
101103836	ZNF432	2038	38	171	0.740821	3.16603	4.42232e-20	2.09548	Up	1.20139e-19
101121279	RGS7	2111	42	189	0.790487	3.37829	4.84726e-22	2.09548	Up	1.3782e-21
101112872	-	459	14	63	1.21185	5.17906	3.08028e-08	2.09548	Up	5.88836e-08
101115679	-	1322	8	36	0.240432	1.02753	3.24244e-05	2.09548	Up	5.3894e-05
101108743	CREB3L2	1991	263	1182	5.2483	22.4011	2.98822e-129	2.09365	Up	2.72996e-128
101119399	-	1601	274	1230	6.79975	28.9893	2.7486e-134	2.09196	Up	2.60605e-133
101123453	LOC101123453	837	164	735	7.78489	33.1349	7.3744e-81	2.0896	Up	4.69042e-80
101110388	SH3KBP1	4427	267	1195	2.39627	10.1855	3.52494e-130	2.08765	Up	3.23298e-129
101117115	RAD54L2	4578	284	1271	2.46477	10.4759	2.48388e-138	2.08756	Up	2.40833e-137
101109518	GPC4	2366	106	474	1.78002	7.55939	1.18858e-52	2.08638	Up	5.63469e-52
100294558	-	2205	87	389	1.56763	6.65678	1.68142e-43	2.08624	Up	7.01913e-43
101104306	LOC101104306	1260	320	1430	10.0905	42.8242	3.36948e-155	2.08543	Up	3.58963e-154
101113363	GPR133	5051	378	1688	2.97337	12.6101	9.68582e-183	2.08441	Up	1.17828e-181
101120367	GBP5	2080	142	634	2.71243	11.5014	9.28616e-70	2.08415	Up	5.32239e-69
101101902	P2RX1	1581	13	58	0.326697	1.38427	1.23544e-07	2.0831	Up	2.30358e-07
101121563	LOC101121563	1819	72	321	1.57266	6.6588	4.35102e-36	2.08206	Up	1.62183e-35
101114036	TK1	866	35	156	1.60577	6.7972	2.6501e-18	2.08167	Up	6.9079e-18
101120807	DHRS9	1564	35	156	0.88913	3.76367	2.6501e-18	2.08167	Up	6.90901e-18
101119758	HCAR1	1008	55	245	2.16788	9.17126	6.84284e-28	2.08083	Up	2.20719e-27
554262	-	2355	141	628	2.37882	10.0622	5.72552e-69	2.08062	Up	3.25298e-68
101107435	-	2971	31	138	0.414565	1.75267	2.44388e-16	2.07988	Up	6.06927e-16
101123145	CCDC82	1966	264	1175	5.33524	22.5516	2.08534e-127	2.0796	Up	1.88189e-126
101103861	CPXM2	3286	60	267	0.725467	3.06596	3.12186e-30	2.07936	Up	1.0511e-29
101101908	PLXDC2	3132	352	1566	4.46534	18.8666	4.11828e-169	2.07899	Up	4.71417e-168
100579169	-	2373	77737	345768	1301.56	5498.07	0	2.07869	Up	0
443108	PGFS	1255	146	649	4.62214	19.513	4.26838e-71	2.0778	Up	2.48047e-70
101122421	LOC101122421	1782	9	40	0.200664	0.846985	1.27768e-05	2.07756	Up	2.16794e-05
101105761	C9H8orf33	1727	123	546	2.82974	11.9295	5.17868e-60	2.0758	Up	2.68306e-59
101117886	-	4014	16	71	0.158371	0.667428	4.97792e-09	2.0753	Up	9.82972e-09
101112212	GLT8D2	1626	714	3165	17.4466	73.4474	0	2.07376	Up	0
101111623	AFF3	3575	111	492	1.23362	5.19293	3.57056e-54	2.07365	Up	1.72226e-53
101113940	MICAL1	3364	660	2925	7.7951	32.809	0	2.07345	Up	0
101114380	GIPR	1410	14	62	0.394496	1.65919	4.94896e-08	2.0724	Up	9.39991e-08
101109983	PIK3R5	3621	82	363	0.899745	3.7827	2.34986e-40	2.07183	Up	9.36781e-40
101110740	LOC101110740	3090	160	708	2.05729	8.64566	4.295e-77	2.07123	Up	2.62322e-76
101118391	-	968	1210	5354	49.6643	208.702	0	2.07116	Up	0
101111597	-	1896	59	261	1.23637	5.19428	1.93513e-29	2.07082	Up	6.41459e-29
101112642	KIAA1324L	5823	52	230	0.354806	1.49041	4.03298e-26	2.0706	Up	1.2494e-25
101114640	TRIM21	1693	78	345	1.83051	7.68928	2.0923e-38	2.0706	Up	8.09729e-38
101109718	-	1065	104	460	3.87987	16.2979	1.14994e-50	2.0706	Up	5.30485e-50
101116784	THBS3	3133	1129	4992	14.3175	60.1226	0	2.07013	Up	0
101119672	CCDC125	1545	67	296	1.72298	7.22914	3.837e-33	2.06892	Up	1.36376e-32
101120022	ZNF197	4025	101	445	0.996987	4.17174	6.66532e-49	2.065	Up	2.9926e-48
101113225	NCAPD2	4656	314	1383	2.67948	11.2081	3.0007e-148	2.06452	Up	3.07218e-147
101104501	LOC101104501	1376	47	207	1.3571	5.67643	1.4195e-23	2.06445	Up	4.16842e-23
443398	CD3G	1395	10	44	0.284813	1.19015	5.05208e-06	2.06306	Up	8.7658e-06
101103993	GDPD1	1554	25	110	0.63918	2.67095	3.51464e-13	2.06306	Up	7.99023e-13
101112901	HMHA1	3410	121	532	1.40982	5.88682	4.9687e-58	2.06197	Up	2.51273e-57
101103326	MAN1A1	2157	507	2229	9.33881	38.9927	2.3264e-237	2.06189	Up	3.55152e-236
101120511	CDC25B	2867	349	1532	4.8365	20.163	1.59292e-163	2.05967	Up	1.76992e-162
101119610	MYOZ1	1607	13	57	0.321411	1.33839	1.9831e-07	2.058	Up	3.66701e-07
101106445	TTYH2	1618	63	276	1.54702	6.43656	8.70596e-31	2.0568	Up	2.96677e-30
101115611	POU6F1	1765	63	276	1.41817	5.90049	8.70596e-31	2.0568	Up	2.96614e-30
101106063	LOC101106063	1264	82	359	2.57751	10.7169	1.50708e-39	2.05584	Up	5.94978e-39
101116272	SORCS1	4491	8	35	0.0707752	0.294068	5.2343e-05	2.05484	Up	8.60011e-05
100174984	PER1	4063	930	4067	9.09432	37.7703	0	2.05422	Up	0
101110519	TMEM67	4386	125	546	1.13234	4.69729	3.59252e-59	2.05253	Up	1.83905e-58
101110805	NUF2	1820	52	227	1.13518	4.70628	1.62815e-25	2.05166	Up	4.98419e-25
101117784	PDGFD	4000	1177	5131	11.691	48.4022	0	2.04968	Up	0
101102435	RIMS3	1394	28	122	0.798048	3.30233	2.35292e-14	2.04894	Up	5.53135e-14
101119209	HK3	3120	87	379	1.10789	4.58361	1.75798e-41	2.04866	Up	7.13397e-41
101122798	LHFP	1810	1260	5486	27.6583	114.367	0	2.04788	Up	0
101120960	PLA2G7	1479	144	626	3.86837	15.9709	2.6398e-67	2.04565	Up	1.48275e-66
101116420	-	3146	628	2729	7.93113	32.7317	4.10942e-287	2.04509	Up	7.4211e-286
101111930	ZNF789	2113	96	417	1.80512	7.44663	2.31392e-45	2.0445	Up	9.89796e-45
101115627	ITPKA	951	24	104	1.00269	4.12645	2.20506e-12	2.04103	Up	4.88883e-12
101113465	SLC38A5	1804	6	26	0.132144	0.543826	0.000558174	2.04103	Up	0.000866244
101107003	LOC101107003	465	12	52	1.02533	4.21962	7.9655e-07	2.04103	Up	1.4372e-06
101113744	-	5934	9	39	0.06026	0.247994	2.056e-05	2.04103	Up	3.45046e-05
101122891	TCHP	1645	63	273	1.52163	6.2621	3.49392e-30	2.04103	Up	1.17539e-29
101106962	-	2330	69	299	1.1766	4.84215	6.55992e-33	2.04103	Up	2.32292e-32
101109694	CAPRIN2	3639	58	251	0.633257	2.60265	7.65074e-28	2.03912	Up	2.4668e-27
100187551	-	711	3370	14582	188.319	773.875	0	2.03892	Up	0
101106162	PARP12	2948	181	783	2.43941	10.0221	2.22358e-83	2.03858	Up	1.4436e-82
101121886	MIPOL1	2223	37	160	0.661296	2.71584	2.84434e-18	2.03803	Up	7.40948e-18
101110922	LOC101110922	1653	176	761	4.23032	17.3714	4.7372e-81	2.03788	Up	3.01895e-80
101120263	-	3411	204	882	2.3762	9.75686	1.19674e-93	2.03776	Up	8.54239e-93
101107608	KLHL38	2145	28	121	0.518638	2.12854	3.746e-14	2.03706	Up	8.75321e-14
101104034	-	6100	2901	12535	18.8952	77.5386	0	2.03689	Up	0
101114336	WAS	1570	50	216	1.26533	5.19132	3.90516e-24	2.03659	Up	1.15994e-23
101112471	LOC101112471	452	22	95	1.93383	7.93065	2.14496e-11	2.03598	Up	4.59183e-11
101102734	LOC101102734	2811	107	462	1.51237	6.20161	8.17558e-50	2.03584	Up	3.72197e-49
101118215	DYNC2H1	13166	175	755	0.528102	2.1638	2.8908e-80	2.03468	Up	1.82654e-79
101107106	MATN2	3487	931	4016	10.608	43.4575	0	2.03446	Up	0
101115137	HOXB7	1349	155	668	4.56514	18.6848	3.77472e-71	2.03313	Up	2.19438e-70
101114906	G2E3	2798	120	517	1.70399	6.97214	1.94693e-55	2.03268	Up	9.5236e-55
101107707	ZC2HC1C	1593	39	168	0.972709	3.97939	4.72548e-19	2.03247	Up	1.25507e-18
101109275	RAD51	1739	36	155	0.822502	3.36322	1.10923e-17	2.03175	Up	2.84674e-17
101115767	PHF19	2334	234	1007	3.98335	16.2799	3.2526e-106	2.03104	Up	2.56818e-105
101119882	RBM43	2664	93	400	1.38702	5.66564	3.35382e-43	2.03025	Up	1.39506e-42
101104287	SERPINB8	1254	143	615	4.53077	18.5055	1.6136e-65	2.03013	Up	8.8887e-65
101109711	AIM1	5758	770	3307	5.31316	21.6713	0	2.02815	Up	0
101110172	POU2F3	1230	17	73	0.549133	2.23945	5.11424e-09	2.02792	Up	1.00903e-08
101118406	NPHP3	4092	212	909	2.05842	8.38208	9.78188e-96	2.02577	Up	7.09742e-95
101106997	TMEM169	1021	7	30	0.272399	1.10871	0.00021594	2.02509	Up	0.000343266
101118991	-	1554	7	30	0.17897	0.72844	0.00021594	2.02509	Up	0.000343233
101104939	PAQR8	1065	14	60	0.522291	2.12581	1.26713e-07	2.02509	Up	2.36159e-07
101118005	CNTN1	5691	230	985	1.60573	6.53087	1.78063e-103	2.02404	Up	1.37593e-102
101108427	CTSH	1811	906	3879	19.8767	80.8211	0	2.02366	Up	0
101108612	F13A1	3900	3802	16276	38.733	157.473	0	2.02347	Up	0
101112131	-	3261	629	2692	7.66362	31.1493	2.55976e-279	2.0231	Up	4.48343e-278
101121899	IFIT3	2008	215	919	4.25411	17.2693	1.70306e-96	2.02128	Up	1.24512e-95
101120998	RACGAP1	3095	161	688	2.0668	8.38786	1.14309e-72	2.0209	Up	6.72195e-72
101114836	B4GALT6	2322	11	47	0.188219	0.763764	3.20828e-06	2.02071	Up	5.6163e-06
101102554	RIMKLB	2407	303	1294	5.0015	20.2853	5.21434e-135	2.02	Up	4.96414e-134
101116564	ADAM22	3559	26	111	0.290255	1.17684	5.75414e-13	2.01953	Up	1.29999e-12
101121425	NEDD4	4219	242	1033	2.27898	9.23877	4.18598e-108	2.01932	Up	3.3457e-107
101109532	MPP6	1897	46	196	0.963439	3.89863	8.87488e-22	2.0167	Up	2.5089e-21
101107985	PLEKHG4	3987	115	490	1.146	4.63739	4.14678e-52	2.0167	Up	1.94997e-51
101114599	LOC101114599	4504	3927	16732	34.6415	140.176	0	2.01666	Up	0
101110029	IFT74	2698	188	801	2.76853	11.2025	4.3608e-84	2.01662	Up	2.85503e-83
101120478	LOC101120478	730	27	115	1.46952	5.94427	2.3317e-13	2.01616	Up	5.32993e-13
101108803	ABI3BP	4265	2600	11070	24.2208	97.9382	0	2.01563	Up	0
101106481	-	4534	361	1535	3.16344	12.7747	3.68914e-159	2.01372	Up	4.02764e-158
101120490	DNAH11	13605	44	187	0.128496	0.518641	8.4448e-21	2.01302	Up	2.33742e-20
101120614	LOC101120614	1257	105	446	3.31885	13.3882	1.91083e-47	2.01221	Up	8.42141e-47
101112052	S1PR2	2696	243	1032	3.58113	14.4439	1.69442e-107	2.01197	Up	1.349e-106
101109352	KIF20A	3033	138	586	1.80776	7.29035	8.53548e-62	2.01179	Up	4.52881e-61
101103925	-	3807	209	887	2.18121	8.79152	1.36805e-92	2.01099	Up	9.68034e-92
101104040	ZNF385D	1431	66	280	1.83248	7.38315	2.39306e-30	2.01044	Up	8.08055e-30
101120775	LOC101120775	1103	128	543	4.61072	18.5758	2.46844e-57	2.01036	Up	1.23718e-56
101108068	-	1824	95	403	2.06934	8.33688	5.59532e-43	2.01033	Up	2.31973e-42
101120237	SP4	3314	58	246	0.695359	2.80095	7.64236e-27	2.01009	Up	2.40461e-26
101103197	KIAA1107	4529	133	564	1.16676	4.69894	1.82362e-59	2.00982	Up	9.3736e-59
101101844	LRRFIP1	3613	1539	6526	16.9241	68.1558	0	2.00976	Up	0
101105506	IQGAP2	5920	435	1843	2.91945	11.747	4.54122e-190	2.00852	Up	5.73426e-189
101123329	LOC101123329	2610	299	1265	4.5516	18.2883	6.90864e-131	2.00647	Up	6.36509e-130
101119535	STK17B	1690	96	406	2.25693	9.06489	3.6242e-43	2.00593	Up	1.50675e-42
101118423	MYOM3	4999	44	186	0.349706	1.40396	1.33647e-20	2.00528	Up	3.6792e-20
101120812	-	3218	995	4204	12.2849	49.2947	0	2.00455	Up	0
101117099	LOC101117099	2271	59	249	1.03221	4.13719	4.93844e-27	2.00291	Up	1.56502e-26
101106886	LOC101106886	1794	351	1481	7.77354	31.1499	1.57332e-152	2.00258	Up	1.64597e-151
XR_173349.1	-	7225	834	3516	4.5863	18.3626	0	2.00137	Up	0
101106568	HOXD4	1336	153	645	4.55008	18.217	2.14828e-67	2.00132	Up	1.20875e-66
101119107	MSS51	1619	112	472	2.74856	11.0007	9.31746e-50	2.00084	Up	4.23826e-49
443342	-	1286	14	59	0.432535	1.73115	2.019e-07	2.00084	Up	3.73255e-07
101113501	ZBTB24	3155	136	573	1.71267	6.85297	4.96258e-60	2.00048	Up	2.57274e-59
101109087	CCDC138	2766	99	417	1.42206	5.68862	3.943e-44	2.0001	Up	1.66091e-43
101103812	PCDHGB5	2418	38	160	0.624398	2.49682	7.31706e-18	1.99955	Up	1.88947e-17
101117727	GPR137B	1886	246	1035	5.18236	20.7072	7.13258e-107	1.99845	Up	5.64816e-106
100144758	CCNA2	2153	58	244	1.07033	4.27631	1.90879e-26	1.99831	Up	5.95294e-26
100037704	LOC100037704	3544	3110	13072	34.8659	139.178	0	1.99705	Up	0
101109289	HMCN1	17922	411	1727	0.911149	3.63605	7.37046e-177	1.99661	Up	8.69351e-176
101107168	ACMSD	1319	10	42	0.301224	1.20151	1.29631e-05	1.99594	Up	2.19862e-05
101120540	TIGD7	1929	25	105	0.514922	2.05391	3.57522e-12	1.99594	Up	7.86983e-12
101112980	LOC101112980	1455	80	336	2.18454	8.71364	8.87486e-36	1.99594	Up	3.2885e-35
101102836	LOC101102836	1230	65	273	2.09963	8.37493	2.3064e-29	1.99594	Up	7.63131e-29
101113321	SEMA3D	4127	231	969	2.22388	8.85957	6.75432e-100	1.99416	Up	5.08181e-99
101120809	-	2499	1508	6324	23.9756	95.488	0	1.99375	Up	0
101120630	-	9006	305	1279	1.34556	5.35873	3.16862e-131	1.99369	Up	2.9276e-130
101108042	CDCA7L	2125	324	1358	6.05787	24.1137	3.77268e-139	1.99297	Up	3.67543e-138
101116241	GJC1	1695	242	1014	5.67257	22.5731	2.4256e-104	1.99253	Up	1.89318e-103
101106927	CCDC142	2202	76	318	1.37129	5.44921	7.85914e-34	1.99051	Up	2.8235e-33
101111611	CD52	883	22	92	0.98991	3.93143	8.59198e-11	1.98968	Up	1.80238e-10
101119562	HERC5	3015	90	376	1.18601	4.7057	1.1788e-39	1.98829	Up	4.65827e-39
101120875	LOC101120875	2262	228	952	4.00476	15.8806	9.42186e-98	1.98748	Up	6.96021e-97
101103655	-	1086	57	238	2.08535	8.26933	1.16364e-25	1.98748	Up	3.57162e-25
101117541	SLC29A1	2124	764	3190	14.2913	56.6708	0	1.98747	Up	0
101102779	CD84	1014	46	192	1.80241	7.14474	5.54356e-21	1.98695	Up	1.54015e-20
101115317	PPP4R4	3576	12	50	0.133327	0.527589	2.02806e-06	1.98445	Up	3.58415e-06
101104226	C3AR1	3505	133	554	1.50764	5.9641	1.73162e-57	1.98401	Up	8.70567e-57
101108737	-	3195	715	2977	8.89138	35.1586	8.3756e-301	1.9834	Up	1.5592e-299
101112982	CBLN3	939	19	79	0.803937	3.17457	2.08368e-09	1.98141	Up	4.1671e-09
100145859	-	1200	724	3010	23.9713	94.6474	1e-303	1.98126	Up	1.87878e-302
101118973	NEK2	1402	32	133	0.906851	3.57954	6.40728e-15	1.98084	Up	1.53212e-14
101120068	CCDC77	2235	143	594	2.5421	10.0284	2.34276e-61	1.98	Up	1.23619e-60
101104854	CCDC84	1032	46	191	1.77097	6.98356	8.74276e-21	1.97942	Up	2.41866e-20
101118014	CCDC146	3141	33	137	0.417426	1.6458	2.60052e-15	1.97919	Up	6.28298e-15
654403	VDUP1	2885	16684	69245	229.767	905.662	0	1.9788	Up	0
101121528	DHX58	2478	108	448	1.73163	6.82182	1.25133e-46	1.97802	Up	5.45289e-46
101120348	KCNH1	3006	7	29	0.0925216	0.364026	0.000346424	1.97618	Up	0.000544156
443067	-	718	64	265	3.54152	13.9266	3.48252e-28	1.9754	Up	1.12957e-27
101114156	NDE1	2397	339	1403	5.61908	22.0858	5.46258e-142	1.97471	Up	5.396e-141
101112891	LOC101112891	1158	139	575	4.76914	18.7363	3.21388e-59	1.97403	Up	1.64677e-58
101109432	EMP1	794	2847	11773	142.463	559.487	0	1.97352	Up	0
101116246	LOC101116246	2454	873	3610	14.1343	55.5081	0	1.9735	Up	0
101102611	-	3112	401	1658	5.11963	20.1033	2.70192e-167	1.97332	Up	3.06701e-166
443208	TYROBP	555	424	1753	30.3534	119.182	9.25512e-177	1.97324	Up	1.09086e-175
101114463	USP28	3502	220	909	2.49598	9.79425	1.68691e-92	1.97233	Up	1.19159e-91
101102917	PTPRC	4286	395	1632	3.66167	14.3678	1.37925e-164	1.97227	Up	1.54622e-163
101110702	PIH1D2	1361	23	95	0.671434	2.63384	5.48164e-11	1.97185	Up	1.15826e-10
101102665	ZFP82	1666	63	260	1.50245	5.88873	1.34121e-27	1.97064	Up	4.29974e-27
101116496	LAX1	1494	8	33	0.212752	0.833464	0.000134543	1.96995	Up	0.000216195
101117729	EPB49	2353	396	1633	6.68663	26.1871	2.19486e-164	1.96951	Up	2.45381e-163
101105973	PRSS53	2102	261	1075	4.93335	19.2974	9.88026e-109	1.96777	Up	7.93196e-108
100174904	GATM	2321	843	3472	14.4307	56.4453	0	1.96772	Up	0
101121165	-	2205	526	2165	9.47788	37.0487	6.58766e-217	1.96679	Up	9.2906e-216
100302348	PMP22	483	537	2210	44.1734	172.651	2.3889e-221	1.96661	Up	3.40444e-220
443193	-	2681	64	263	0.948456	3.70154	8.61664e-28	1.96447	Up	2.77329e-27
101123157	CENPQ	1676	46	189	1.09048	4.25511	2.16812e-20	1.96423	Up	5.93455e-20
101103384	UBXN10	1053	10	41	0.377316	1.46919	2.06428e-05	1.96118	Up	3.46364e-05
101117404	BUB1	3376	73	299	0.859121	3.34189	2.74282e-31	1.95973	Up	9.42172e-31
101116656	IRF9	1389	458	1875	13.1008	50.9357	3.8155e-187	1.95903	Up	4.74795e-186
101102959	LOC101102959	559	11	45	0.781834	3.03755	8.13858e-06	1.95798	Up	1.39767e-05
101120892	HMGB2	1085	58	237	2.12389	8.24218	4.58672e-25	1.95632	Up	1.38924e-24
101113985	DAPK1	4740	262	1070	2.19612	8.51783	2.33154e-107	1.95553	Up	1.85442e-106
101110820	LOC101110820	1507	12	49	0.316375	1.22689	3.2196e-06	1.9553	Up	5.63551e-06
443441	-	1379	84	343	2.42019	9.38541	1.47135e-35	1.9553	Up	5.42973e-35
101117094	MAP3K8	2502	109	445	1.7309	6.71114	1.20981e-45	1.95503	Up	5.19824e-45
101118446	SSBP2	1622	441	1800	10.8024	41.8741	3.23368e-179	1.9547	Up	3.86736e-178
101110143	ZFP62	4251	192	783	1.7945	6.95015	6.15456e-79	1.95346	Up	3.82494e-78
101117749	LOC101117749	2595	64	261	0.979888	3.79513	2.1258e-27	1.95346	Up	6.78565e-27
101121465	LOC101121465	2107	193	787	3.63937	14.094	2.5265e-79	1.95332	Up	1.5786e-78
101120819	LOC101120819	1210	402	1639	13.2	51.1113	3.47902e-163	1.9531	Up	3.86034e-162
101102958	CORO2A	4371	13	53	0.118167	0.457529	1.27736e-06	1.95303	Up	2.27922e-06
101121191	CABLES2	1215	40	163	1.30803	5.06215	1.17879e-17	1.95235	Up	3.02287e-17
101115188	INO80D	3248	68	277	0.831815	3.21801	5.9224e-29	1.95183	Up	1.94614e-28
101104572	-	1802	14	57	0.308679	1.19356	5.08056e-07	1.95109	Up	9.23218e-07
101123089	JMJD1C	8604	1326	5398	6.12318	23.6731	0	1.9509	Up	0
101121517	DCAF16	910	100	407	4.36609	16.8763	9.15724e-42	1.95058	Up	3.73279e-41
101104667	SCG3	2007	29	118	0.574096	2.21849	3.76714e-13	1.95022	Up	8.56068e-13
101106234	IFIH1	3574	189	769	2.10107	8.11886	2.18406e-77	1.95015	Up	1.33795e-76
100302554	SLC39A6	3396	1240	5045	14.5073	56.0553	0	1.95007	Up	0
101105215	MAMDC2	2995	371	1509	4.92165	19.0115	4.79148e-150	1.94966	Up	4.9429e-149
101123576	ATP2C2	3570	15	61	0.166939	0.644741	2.02512e-07	1.9494	Up	3.74344e-07
101106482	SPIRE1	2703	243	988	3.57186	13.7922	7.5735e-99	1.94911	Up	5.6434e-98
101111939	GLIS3	3469	48	195	0.549757	2.12106	8.88564e-21	1.94792	Up	2.45777e-20
101116184	LRRC16A	5001	481	1954	3.8214	14.7432	1.72217e-193	1.94788	Up	2.22815e-192
101118396	ANKRD34A	1485	33	134	0.88292	3.40488	1.01594e-14	1.94725	Up	2.41446e-14
101107633	ARHGAP10	2989	868	3522	11.5379	44.4618	0	1.94618	Up	0
101120029	LOC101120029	1531	107	434	2.77679	10.6964	2.77538e-44	1.94564	Up	1.1712e-43
101122133	KIAA1377	3716	18	73	0.192456	0.74126	1.29627e-08	1.94545	Up	2.51279e-08
101102089	ADCY2	3971	90	365	0.900485	3.4683	1.6993e-37	1.94545	Up	6.48546e-37
101103059	C3H12orf75	1130	110	446	3.86766	14.8929	1.90823e-45	1.94509	Up	8.17761e-45
101110894	MAPRE2	4023	1794	7272	17.7177	68.2067	0	1.94473	Up	0
101112461	STX12	1765	1088	4409	24.4917	94.2581	0	1.94433	Up	0
780468	ARG2	1423	20	81	0.558417	2.14785	2.08898e-09	1.94348	Up	4.17719e-09
101113019	MOG	2283	203	822	3.53284	13.5859	3.23282e-82	1.94321	Up	2.07729e-81
100036757	CYBB	4074	763	3089	7.4411	28.6102	1e-303	1.94294	Up	1.88095e-302
XR_173053.1	-	874	463	1874	21.0476	80.9062	5.49978e-185	1.94259	Up	6.7612e-184
101107077	RECK	4423	622	2517	5.58737	21.4729	1.00886e-247	1.94227	Up	1.59857e-246
101104967	ZRANB3	3709	110	445	1.17834	4.52717	2.98804e-45	1.94186	Up	1.27681e-44
101118600	REL	1829	24	97	0.521352	2.00116	5.49422e-11	1.9405	Up	1.16077e-10
101116854	LOC101116854	2259	193	780	3.39449	13.0287	5.82584e-78	1.94043	Up	3.58915e-77
101119755	SERGEF	1632	73	295	1.7772	6.82064	1.65955e-30	1.9403	Up	5.61887e-30
443366	-	1432	51	206	1.41501	5.4281	9.43238e-22	1.93963	Up	2.66419e-21
101106243	LOC101106243	1647	30	121	0.723705	2.77214	2.39752e-13	1.93753	Up	5.47808e-13
101120528	ZNF167	3005	93	375	1.22962	4.7088	2.85722e-38	1.93714	Up	1.10392e-37
101103983	TEX9	1426	33	133	0.91945	3.51929	1.59562e-14	1.93644	Up	3.76901e-14
101114271	UGDH	2963	2341	9434	31.3909	120.14	0	1.9363	Up	0
101122692	LOC101122692	1160	139	560	4.76092	18.216	2.73282e-56	1.9359	Up	1.35304e-55
101117071	KANK2	2595	885	3564	13.55	51.8231	0	1.9353	Up	0
101104783	NPM1	1396	274	1103	7.79828	29.8135	4.44612e-109	1.93474	Up	3.5782e-108
443048	-	1288	25704	103471	792.901	3031.28	0	1.93472	Up	0
101122564	KIF20B	5610	164	660	1.16149	4.4392	5.75756e-66	1.93432	Up	3.18996e-65
101116303	SNAPC4	3561	216	869	2.40999	9.20813	2.84394e-86	1.93388	Up	1.89779e-85
101111174	LOC101111174	1240	44	177	1.40982	5.38611	7.9504e-19	1.93373	Up	2.09995e-18
101107664	FGD3	2500	47	189	0.74695	2.85263	5.3644e-20	1.93321	Up	1.45271e-19
101123168	ARHGAP30	4009	444	1784	4.40028	16.7912	6.18468e-175	1.93204	Up	7.20617e-174
101111241	BLNK	1841	59	237	1.2733	4.85756	1.13128e-24	1.93165	Up	3.39864e-24
101112885	ZBTB8A	1681	63	253	1.48904	5.67906	3.14078e-26	1.93127	Up	9.74294e-26
101119376	TMEM194B	1554	69	277	1.76414	6.72593	1.45809e-28	1.93077	Up	4.76159e-28
101108230	-	1464	85	341	2.30681	8.78894	8.89014e-35	1.92979	Up	3.24471e-34
101102052	MFAP5	973	3693	14808	150.8	574.258	0	1.92907	Up	0
101119158	-	984	26	104	1.04981	3.98806	1.40644e-11	1.92555	Up	3.03316e-11
101112044	KRTCAP3	638	10	40	0.622749	2.36572	3.27368e-05	1.92555	Up	5.44077e-05
101106543	SYT9	1659	26	104	0.622674	2.36543	1.40644e-11	1.92555	Up	3.03276e-11
101103417	LOC101103417	1425	9	36	0.250935	0.953259	8.35056e-05	1.92555	Up	0.000135724
101112383	LOC101112383	723	61	244	3.35217	12.7343	2.94826e-25	1.92555	Up	8.96978e-25
101104395	-	192	7	28	1.44854	5.50276	0.0005527	1.92555	Up	0.000858076
101112808	ZNF277	1592	329	1316	8.21082	31.1915	5.6618e-129	1.92555	Up	5.16378e-128
101107146	TMEM216	1038	26	104	0.995199	3.78059	1.40644e-11	1.92555	Up	3.03235e-11
678675	CLEC6A	1056	19	76	0.714864	2.71565	8.18702e-09	1.92555	Up	1.60133e-08
101110750	CENPA	1571	55	220	1.39098	5.28409	6.39112e-23	1.92555	Up	1.85108e-22
101110899	IGSF3	3819	7	28	0.0728253	0.276651	0.0005527	1.92555	Up	0.000858157
101113467	CYTIP	2133	16	64	0.298032	1.13217	1.27525e-07	1.92555	Up	2.37617e-07
101104941	RIMKLA	1329	17	68	0.508227	1.93067	5.09854e-08	1.92555	Up	9.67837e-08
101118760	TMEFF2	2575	12	48	0.185156	0.703376	5.09314e-06	1.92555	Up	8.83422e-06
101117696	KIF18A	3294	22	88	0.265358	1.00805	5.31708e-10	1.92555	Up	1.08479e-09
101112719	MANSC1	1882	531	2122	11.2101	42.5451	1.36418e-206	1.92419	Up	1.86576e-205
101115265	FNBP1	2359	312	1246	5.25485	19.9303	5.09182e-122	1.92324	Up	4.44484e-121
XR_173322.1	-	1365	73	291	2.12483	8.04422	9.93606e-30	1.9206	Up	3.31521e-29
101120978	-	4144	1766	7036	16.9319	64.0663	0	1.91982	Up	0
101103716	CHN2	2259	58	231	1.02011	3.85851	6.78214e-24	1.91932	Up	2.00571e-23
101117134	BACH1	2226	227	904	4.05167	15.3238	8.74922e-89	1.91918	Up	5.97301e-88
101119789	PDGFRL	1603	830	3303	20.5721	77.7497	0	1.91815	Up	0
101113704	-	1320	42	167	1.26418	4.77382	1.17731e-17	1.91694	Up	3.01956e-17
101102500	CD68	1305	1063	4224	32.3636	122.134	0	1.91602	Up	0
101109969	CSF1R	3783	1635	6492	17.1718	64.7538	0	1.91493	Up	0
101108538	LOC101108538	1609	831	3299	20.5201	77.3659	0	1.91466	Up	0
101107908	LOC101107908	1158	962	3819	33.0066	124.441	0	1.91464	Up	0
101110053	ZC3HAV1	3250	406	1611	4.96337	18.704	3.31224e-156	1.91396	Up	3.54488e-155
101115742	E2F8	3688	26	103	0.280102	1.05383	2.20488e-11	1.91161	Up	4.71763e-11
101112768	C19H3orf37	1092	103	408	3.74756	14.0981	8.5759e-41	1.91148	Up	3.4458e-40
101107348	ZNF398	1590	25	99	0.624708	2.34942	5.4619e-11	1.91105	Up	1.15424e-10
101103687	HECTD2	4608	277	1096	2.38837	8.97473	1.43872e-106	1.90984	Up	1.13819e-105
101121024	MAPT	2109	23	91	0.433296	1.62813	3.35954e-10	1.90979	Up	6.90083e-10
101119500	SSC5D	3980	593	2346	5.91978	22.2417	6.67974e-226	1.90965	Up	9.67167e-225
101117639	CCDC18	5148	45	178	0.347302	1.30468	1.23903e-18	1.90943	Up	3.25946e-18
101121820	LOC101121820	1509	21	83	0.552922	2.07545	2.07386e-09	1.90828	Up	4.14797e-09
101107478	ICK	1890	230	909	4.83504	18.1479	1.35144e-88	1.9082	Up	9.20303e-88
101115131	TGS1	2965	179	707	2.39862	8.99742	2.9365e-69	1.9073	Up	1.67306e-68
101104535	CCHCR1	2735	135	533	1.96115	7.35349	1.29464e-52	1.90673	Up	6.13212e-52
101120453	BCL2L15	809	38	150	1.86625	6.99626	6.74384e-16	1.90645	Up	1.65537e-15
101106369	LOC101106369	675	18	71	1.0595	3.96897	3.20744e-08	1.90538	Up	6.11923e-08
101122704	BORA	3271	88	347	1.0689	4.00288	8.80562e-35	1.90491	Up	3.2153e-34
101119960	HECW2	6962	313	1234	1.78626	6.68813	2.52334e-119	1.90466	Up	2.16672e-118
101106737	GAL3ST4	2244	154	607	2.72666	10.2068	1.3844e-59	1.90432	Up	7.12722e-59
101109522	SCN7A	5034	34	134	0.268349	1.00442	2.48504e-14	1.90418	Up	5.83941e-14
101112178	TNFAIP8L2	1170	84	331	2.85251	10.6749	3.14328e-33	1.90392	Up	1.1189e-32
101105535	TMEM43	2899	6793	26735	93.0995	347.981	0	1.90216	Up	0
442997	-	1171	45	177	1.52683	5.70348	1.93419e-18	1.90131	Up	5.06203e-18
101117093	LOC101117093	1347	15	59	0.442443	1.65275	5.02648e-07	1.90131	Up	9.13798e-07
101107192	TRIM52	1059	45	177	1.6883	6.30668	1.93419e-18	1.90131	Up	5.06285e-18
101106441	ELF1	3560	577	2269	6.43961	24.0496	3.13398e-217	1.90097	Up	4.42753e-216
101113270	PHF21A	3703	280	1101	3.00426	11.2191	2.20522e-106	1.90087	Up	1.74288e-105
101108652	TMEM59L	1435	338	1329	9.35834	34.9459	5.06298e-128	1.9008	Up	4.58681e-127
443216	-	1122	744	2924	26.346	98.335	3.4429e-279	1.90012	Up	6.01732e-278
101108685	GLYAT	1296	1583	6220	48.5299	181.096	0	1.89981	Up	0
101102944	BTBD8	1370	14	55	0.406014	1.51484	1.26267e-06	1.89956	Up	2.2535e-06
101117308	DES	2264	353	1386	6.19487	23.0999	3.06222e-133	1.89874	Up	2.86999e-132
101122698	RGS6	1664	80	314	1.91016	7.12032	1.74962e-31	1.89825	Up	6.03421e-31
101107061	SCHIP1	1947	168	659	3.42829	12.7715	3.10286e-64	1.89737	Up	1.68982e-63
101108298	TMTC1	2820	142	557	2.00066	7.45297	1.4806e-54	1.89734	Up	7.1757e-54
101105079	DMXL2	9174	241	945	1.04374	3.88684	2.5979e-91	1.89684	Up	1.81075e-90
XR_173399.1	-	1494	795	3117	21.1422	78.7244	9.20278e-297	1.89669	Up	1.69575e-295
101118263	MERTK	3545	415	1626	4.65121	17.3072	1.19226e-155	1.8957	Up	1.27433e-154
101107790	-	2991	12	47	0.159404	0.592932	8.02738e-06	1.89518	Up	1.37887e-05
101112586	MASP2	3006	227	889	3.00034	11.1593	6.6981e-86	1.89505	Up	4.44602e-85
101107334	CASP8	2669	318	1245	4.73383	17.6013	1.57033e-119	1.8946	Up	1.34911e-118
101120093	CCL2	770	510	1996	26.3156	97.8122	2.06554e-190	1.8941	Up	2.62037e-189
100192425	-	1422	5956	23292	166.414	618.06	0	1.89297	Up	0
101123511	-	5361	1287	5033	9.5382	35.4246	0	1.89296	Up	0
101106057	CLIC2	1495	485	1896	12.8895	47.8543	9.23094e-181	1.89246	Up	1.11133e-179
101109407	MBP	1036	11	43	0.421859	1.56615	2.03322e-05	1.89239	Up	3.41293e-05
101111960	STEAP2	1871	20	78	0.424708	1.57306	8.083e-09	1.88903	Up	1.58117e-08
101122544	OSGIN1	1488	10	39	0.267012	0.988974	5.16928e-05	1.88903	Up	8.49671e-05
100216439	-	2145	10	39	0.185228	0.686058	5.16928e-05	1.88903	Up	8.49757e-05
101108204	ANTXR1	2050	469	1829	9.08977	33.6654	5.18528e-174	1.88895	Up	6.00733e-173
101102761	HAPLN3	1856	203	791	4.34562	16.0813	3.06724e-76	1.88775	Up	1.86287e-75
101110391	PAK3	2275	58	226	1.01293	3.74844	6.25458e-23	1.88775	Up	1.81186e-22
101106192	LOC101106192	2753	76	296	1.09683	4.05704	1.51539e-29	1.88708	Up	5.03451e-29
101113702	-	1380	114	444	3.28216	12.1402	1.60849e-43	1.88708	Up	6.71641e-43
780472	CTSS	1842	1698	6609	36.6254	135.385	0	1.88615	Up	0
443051	-	10425	18971	73822	72.3016	267.198	0	1.88581	Up	0
101107903	MEX3B	2790	136	529	1.93673	7.15443	1.81717e-51	1.88522	Up	8.4668e-51
101112216	RAD51AP1	987	18	70	0.724585	2.67611	5.02582e-08	1.88491	Up	9.54144e-08
101111329	GABPB2	2210	117	455	2.10343	7.7686	1.71936e-44	1.88491	Up	7.28581e-44
101118728	-	5715	89	346	0.618739	2.28446	3.2867e-34	1.88445	Up	1.1876e-33
101108827	FAM126A	2865	716	2783	9.92938	36.6532	7.65552e-263	1.88416	Up	1.26857e-261
101114035	NLRP1	4365	53	206	0.48242	1.78076	5.54282e-21	1.88413	Up	1.54021e-20
101123419	LOC101123419	3285	246	955	2.97532	10.9696	2.47816e-91	1.8824	Up	1.72877e-90
101102597	RAD54L	2536	66	256	1.03402	3.80903	1.16669e-25	1.88116	Up	3.58031e-25
101102346	-	1401	41	159	1.16273	4.28235	1.71567e-16	1.88088	Up	4.27776e-16
101122319	LOC101122319	2207	195	756	3.51048	12.9254	1.42085e-72	1.88047	Up	8.34926e-72
101110458	LOC101110458	1137	73	283	2.55092	9.39181	3.44754e-28	1.88039	Up	1.11866e-27
443515	-	4518	307	1190	2.69977	9.93858	3.51132e-113	1.88021	Up	2.91518e-112
101117478	FMR1	4308	754	2922	6.95392	25.5934	5.01614e-275	1.87987	Up	8.61898e-274
101113197	C26H4orf47	1644	144	558	3.48012	12.8072	5.43938e-54	1.87975	Up	2.61826e-53
101118468	BBS2	2665	267	1034	3.98059	14.6402	1.71277e-98	1.87888	Up	1.2722e-97
101117904	ASAH1	1655	912	3531	21.8943	80.5051	0	1.87853	Up	0
443242	-	783	31	120	1.57302	5.78286	9.08842e-13	1.87825	Up	2.03829e-12
100135699	APAF1	4340	177	685	1.62038	5.95558	8.35888e-66	1.87791	Up	4.62022e-65
101114275	RNASE4	1335	5997	23200	178.479	655.738	0	1.87737	Up	0
101123668	-	3193	143	553	1.77939	6.53506	2.05722e-53	1.87682	Up	9.8501e-53
443038	-	3165	158	611	1.98343	7.28435	7.76658e-59	1.8768	Up	3.96334e-58
101115568	FIBIN	1819	104	402	2.27161	8.33905	2.9108e-39	1.87617	Up	1.14168e-38
101121101	TPBG	1781	196	757	4.37246	16.0382	2.17534e-72	1.87499	Up	1.27553e-71
101116223	LOC101116223	1163	163	629	5.56855	20.4077	2.17238e-60	1.87374	Up	1.12982e-59
101122713	FAM129A	3261	880	3395	10.7218	39.2837	0	1.87339	Up	0
100422801	-	528	14	54	1.05348	3.85908	1.98086e-06	1.87309	Up	3.50301e-06
101108991	CCDC160	1180	21	81	0.707084	2.59016	5.07396e-09	1.87309	Up	1.00133e-08
101105510	-	1956	63	243	1.27969	4.68771	2.66062e-24	1.87309	Up	7.93025e-24
100820737	MFGE8	1869	2560	9869	54.4208	199.245	0	1.87231	Up	0
101103965	LOC101103965	2017	109	420	2.14711	7.85718	8.08218e-41	1.87162	Up	3.24903e-40
101114114	RRAGD	1411	13	50	0.366058	1.33711	4.98976e-06	1.86897	Up	8.66044e-06
XR_173348.1	-	7528	91	350	0.480281	1.75433	3.1954e-34	1.86897	Up	1.15487e-33
101118093	RRM2	2887	234	900	3.22035	11.763	2.30724e-85	1.86897	Up	1.52218e-84
101122042	GPR153	1830	233	896	5.0587	18.4748	5.61622e-85	1.86872	Up	3.70075e-84
101105669	-	3486	19	73	0.216551	0.790167	3.1474e-08	1.86745	Up	6.0082e-08
101112553	ACRBP	1602	19	73	0.471221	1.71943	3.1474e-08	1.86745	Up	6.00891e-08
101110538	ZNF605	2025	183	703	3.59054	13.0995	5.54098e-67	1.86724	Up	3.10375e-66
101112290	PORCN	1866	63	242	1.34141	4.89359	4.12906e-24	1.86714	Up	1.226e-23
101108209	RASSF9	1814	44	169	0.963716	3.51538	2.79086e-17	1.867	Up	7.09209e-17
101103296	LOC101103296	1290	37	142	1.13958	4.15357	9.78854e-15	1.86585	Up	2.32869e-14
101120745	EZH2	2526	123	472	1.93466	7.0507	1.76112e-45	1.86568	Up	7.55317e-45
101114180	DYNC2LI1	1379	171	656	4.92681	17.9499	1.56105e-62	1.86525	Up	8.35073e-62
101104011	DOCK2	5804	139	533	0.951527	3.46516	4.19092e-51	1.8646	Up	1.94324e-50
101115515	CNTRL	7070	349	1338	1.96128	7.14102	1.34798e-125	1.86433	Up	1.20051e-124
101119612	-	1775	78	299	1.74594	6.35618	2.28422e-29	1.86415	Up	7.56253e-29
101107786	N4BP3	1899	42	161	0.878736	3.19907	1.68605e-16	1.86415	Up	4.20518e-16
101116022	RBM41	1664	36	138	0.859574	3.12931	2.41094e-14	1.86415	Up	5.66693e-14
101116943	SCUBE3	3905	12	46	0.122094	0.444488	1.26041e-05	1.86415	Up	2.13885e-05
101120887	ITGB5	2889	1715	6572	23.5858	85.8368	0	1.86368	Up	0
101103442	LOC101103442	8733	404	1548	1.83803	6.68853	6.28078e-145	1.86353	Up	6.29198e-144
101120208	S100A10	1390	10398	39788	297.214	1080.09	0	1.86158	Up	0
100359412	-	2574	68	260	1.04963	3.81143	1.12926e-25	1.86046	Up	3.46934e-25
101103235	PRDM6	2556	17	65	0.264254	0.959568	1.96283e-07	1.86046	Up	3.63035e-07
101106986	ANKRD12	8851	1590	6079	7.13738	25.9157	0	1.86036	Up	0
101103889	ERBB3	5348	79	302	0.586907	2.13078	1.44772e-29	1.86018	Up	4.81067e-29
101109437	TFEC	1527	28	107	0.728539	2.64404	2.13444e-11	1.85967	Up	4.56991e-11
101110630	CLSPN	4002	50	191	0.496394	1.80086	3.06684e-19	1.85913	Up	8.17606e-19
101103054	IL1R1	3737	1146	4376	12.1842	44.1853	0	1.85856	Up	0
101101905	DFFB	2143	158	603	2.92933	10.6174	2.57092e-57	1.85779	Up	1.28775e-56
101106443	CEP95	2798	444	1694	6.30477	22.8449	1.03316e-157	1.85736	Up	1.11821e-156
101111581	TARSL2	2472	27	103	0.433959	1.57222	5.2804e-11	1.85717	Up	1.11617e-10
101116835	CEP128	4499	70	267	0.618181	2.23933	2.92226e-26	1.85697	Up	9.07371e-26
101115404	LRRK1	6030	427	1627	2.81348	10.1811	2.41742e-151	1.85546	Up	2.51291e-150
101105346	SHCBP1L	2121	21	80	0.39338	1.42322	7.9088e-09	1.85516	Up	1.54746e-08
100216438	-	1982	171	651	3.42789	12.3937	1.38297e-61	1.85422	Up	7.32116e-61
101114151	ALCAM	4863	165	628	1.34807	4.8728	1.86734e-59	1.85385	Up	9.59227e-59
101117850	PCNXL4	4151	381	1450	3.64675	13.1807	6.42274e-135	1.85374	Up	6.10385e-134
101123020	SMC6	3742	411	1563	4.36387	15.7608	3.59474e-145	1.85266	Up	3.61226e-144
780455	LOC780455	1510	15	57	0.394683	1.42437	1.23227e-06	1.85155	Up	2.20068e-06
101119153	VSTM1	1409	15	57	0.422974	1.52647	1.23227e-06	1.85155	Up	2.20093e-06
101111275	GRB10	1875	362	1375	7.67081	27.671	8.90288e-128	1.85092	Up	8.05214e-127
101106926	PKN3	2547	426	1618	6.6453	23.9703	5.1652e-150	1.85084	Up	5.32169e-149
101102714	LOC101102714	1263	100	379	3.1458	11.3229	2.20648e-36	1.84775	Up	8.26998e-36
101114431	PLEKHH2	4493	157	595	1.38834	4.99694	3.57352e-56	1.84768	Up	1.76552e-55
101119922	-	4074	122	462	1.1898	4.27902	5.88202e-44	1.84657	Up	2.4713e-43
101102585	LOC101102585	1563	14	53	0.355879	1.2795	3.09702e-06	1.84612	Up	5.42503e-06
101115070	-	1578	210	795	5.28745	19.0101	2.1759e-74	1.84612	Up	1.29972e-73
101106490	COL6A2	3977	11772	44515	117.606	422.352	0	1.84449	Up	0
101117422	-	2333	226	854	3.84882	13.8123	1.26245e-79	1.84347	Up	7.9184e-79
101119511	ZNF445	3313	177	668	2.12269	7.60814	1.39035e-62	1.84165	Up	7.44248e-62
101122080	SESTD1	4214	1369	5166	12.9075	46.2576	0	1.84148	Up	0
101106217	HELLS	2977	74	279	0.987613	3.5363	4.67686e-27	1.84022	Up	1.48299e-26
101107847	RRAGB	1788	52	196	1.1555	4.1363	1.8927e-19	1.83982	Up	5.06327e-19
101111579	TM6SF1	1919	170	640	3.51972	12.5843	7.0432e-60	1.83809	Up	3.64096e-59
101120211	KIF22	1999	72	271	1.43105	5.1154	2.79482e-26	1.83778	Up	8.68132e-26
101118832	OSBPL5	1290	117	440	3.60355	12.8702	1.20685e-41	1.83655	Up	4.90968e-41
101111309	B3GNT9	2533	629	2365	9.86619	35.2305	4.78958e-216	1.83626	Up	6.72564e-215
101103338	NAPB	3857	229	860	2.35896	8.41341	1.17903e-79	1.83454	Up	7.39799e-79
101108584	BRCA1	5685	65	244	0.454273	1.61951	9.4683e-24	1.83392	Up	2.79148e-23
101104962	RGS3	4433	595	2232	5.33277	18.9985	1.65557e-203	1.83293	Up	2.22321e-202
101121889	AIF1	668	292	1095	17.3676	61.853	8.99774e-101	1.83244	Up	6.79797e-100
101109053	FCRL1	2066	8	30	0.153849	0.547916	0.000533834	1.83244	Up	0.00082926
101119618	TCEAL1	1104	75	281	2.69914	9.60419	4.56058e-27	1.83116	Up	1.4464e-26
101103139	-	843	50	187	2.35655	8.37023	1.75811e-18	1.82859	Up	4.60563e-18
101105897	LOC101105897	5200	172	643	1.31419	4.66585	1.03335e-59	1.82796	Up	5.32665e-59
101102669	TRIM34	2326	126	471	2.15226	7.64073	3.4656e-44	1.82786	Up	1.46095e-43
101121221	SLAMF7	1991	19	71	0.379155	1.34558	7.6252e-08	1.82737	Up	1.43658e-07
780463	LOC780463	621	38	142	2.43123	8.6282	2.29354e-14	1.82737	Up	5.39331e-14
101118952	GNA15	1544	57	213	1.46677	5.20542	7.89872e-21	1.82737	Up	2.18702e-20
101122574	BNC2	5815	261	975	1.7833	6.32672	1.45221e-89	1.82691	Up	9.98103e-89
101116809	-	5922	362	1352	2.4287	8.61453	1.87037e-123	1.82659	Up	1.6424e-122
101120081	SPOCK1	1176	15	56	0.506778	1.79682	1.92006e-06	1.82602	Up	3.39881e-06
101107418	PLS3	3251	5407	20175	66.0805	234.164	0	1.82522	Up	0
101107276	-	1061	245	914	9.17455	32.5053	5.92044e-84	1.82497	Up	3.87301e-83
101103158	DHRS7	1273	1122	4185	35.0186	124.048	0	1.82471	Up	0
100233239	-	1627	335	1249	8.18071	28.9667	5.55242e-114	1.82409	Up	4.61917e-113
101114839	LOC101114839	1458	180	671	4.90511	17.3655	4.72514e-62	1.82387	Up	2.51611e-61
101112877	CHST3	1440	99	369	2.73153	9.66913	7.26024e-35	1.82367	Up	2.65519e-34
101106576	LOC101106576	1090	22	82	0.801918	2.83864	7.6758e-09	1.82367	Up	1.50332e-08
101106391	PLAC9	650	317	1181	19.3767	68.5583	8.61968e-108	1.82301	Up	6.8759e-107
101119043	ZNF554	1986	29	108	0.580166	2.05196	3.22002e-11	1.82246	Up	6.85364e-11
100240715	TNFRSF1B	3933	1096	4081	11.0719	39.1531	0	1.82223	Up	0
101112493	ARRB2	1395	136	506	3.87346	13.6867	4.08256e-47	1.82108	Up	1.79054e-46
101115296	LOC101115296	2766	214	796	3.07394	10.8589	4.07094e-73	1.82071	Up	2.40608e-72
XR_173492.1	-	641	167	621	10.3512	36.5559	2.08776e-57	1.8203	Up	1.048e-56
101114276	C7H15orf48	642	28	104	1.73283	6.11254	7.95608e-11	1.81864	Up	1.67135e-10
101119252	-	2485	115	427	1.83868	6.48373	6.22058e-40	1.81816	Up	2.46718e-39
101109748	-	1863	172	638	3.66817	12.922	8.91168e-59	1.8167	Up	4.54485e-58
101116939	PSTPIP1	1454	295	1094	8.06105	28.3907	1.69569e-99	1.81638	Up	1.26877e-98
101107767	RENBP	1288	89	330	2.74542	9.66766	3.51492e-31	1.81614	Up	1.20587e-30
101107869	ARL14EPL	1020	17	63	0.66219	2.33058	4.75274e-07	1.81537	Up	8.64902e-07
101111372	FUT8	2865	451	1670	6.2544	21.9946	1.19128e-150	1.8142	Up	1.23127e-149
101123153	MND1	865	37	137	1.69949	5.97624	8.71254e-14	1.81413	Up	2.01331e-13
101122407	-	1522	37	137	0.965875	3.39648	8.71254e-14	1.81413	Up	2.0136e-13
101102058	LOC101102058	671	462	1708	27.356	96.0481	9.06572e-154	1.8119	Up	9.58906e-153
101123183	DLC1	5229	1440	5318	10.9415	38.3754	0	1.81037	Up	0
101122340	LOC101122340	576	39	144	2.69015	9.4333	2.2221e-14	1.81008	Up	5.22834e-14
101106165	MEGF10	4860	13	48	0.106277	0.372673	1.21549e-05	1.81008	Up	2.06585e-05
101117135	ASTE1	2034	55	203	1.07435	3.7659	1.12484e-19	1.80953	Up	3.02351e-19
101105321	LOC101105321	1245	64	236	2.04242	7.15264	1.30628e-22	1.8082	Up	3.75871e-22
101122538	KCNAB2	2240	64	236	1.13518	3.97546	1.30628e-22	1.8082	Up	3.75937e-22
101104015	OGG1	1573	92	339	2.32377	8.13194	8.81074e-32	1.80713	Up	3.05163e-31
101106860	AURKB	1283	38	140	1.17677	4.11742	5.46254e-14	1.80691	Up	1.27095e-13
101114541	MFSD4	2151	41	151	0.757316	2.64887	5.67228e-15	1.80641	Up	1.35836e-14
443295	-	386	7558	27796	777.953	2717.18	0	1.80435	Up	0
101116298	LOC101116298	1512	389	1428	10.2219	35.6369	6.82104e-128	1.80171	Up	6.17609e-127
101115147	MLKL	2113	109	400	2.04956	7.14305	4.71648e-37	1.80123	Up	1.78542e-36
101108826	LEPREL2	2265	568	2083	9.96355	34.7012	1.82077e-185	1.80025	Up	2.24346e-184
101108882	SPSB4	1310	12	44	0.363952	1.26737	3.07042e-05	1.80002	Up	5.11235e-05
101119580	MMP24	1728	18	66	0.413869	1.4412	2.94796e-07	1.80002	Up	5.40697e-07
100216432	-	1249	24	88	0.763454	2.65854	2.98324e-09	1.80002	Up	5.93768e-09
101118114	IFT88	2665	147	539	2.19156	7.63159	2.59314e-49	1.80002	Up	1.17365e-48
101115894	CENPT	1836	21	77	0.454444	1.58249	2.95168e-08	1.80002	Up	5.64782e-08
101116605	-	3498	39	143	0.442974	1.54255	3.42308e-14	1.80002	Up	8.00668e-14
101101852	KLHDC9	1179	9	33	0.303293	1.05615	0.000325038	1.80002	Up	0.000512342
101106049	SMC4	4835	299	1095	2.45702	8.54557	3.00632e-98	1.79827	Up	2.22895e-97
100526668	TTPA	1098	71	260	2.56915	8.935	1.40312e-24	1.79817	Up	4.20524e-24
101119185	TNFAIP6	1439	1196	4378	33.0221	114.799	0	1.79761	Up	0
101116530	EIF2C4	5070	248	907	1.94347	6.75029	1.4279e-81	1.79632	Up	9.13196e-81
101116636	-	9587	279	1020	1.15626	4.01459	1.79151e-91	1.79579	Up	1.25083e-90
101107182	WDR34	822	61	223	2.94844	10.2366	2.93322e-21	1.79572	Up	8.18558e-21
101112009	LOC101112009	2311	265	968	4.55596	15.8052	8.01248e-87	1.79457	Up	5.36879e-86
101120284	-	2599	337	1231	5.15178	17.8721	6.48958e-110	1.79456	Up	5.26176e-109
101101863	CCSAP	507	43	157	3.36972	11.6846	2.22922e-15	1.79391	Up	5.39872e-15
101119906	TDP1	2413	40	146	0.658622	2.28307	2.14402e-14	1.79345	Up	5.04754e-14
101106525	RGS14	1590	51	186	1.2744	4.41407	6.21468e-18	1.79229	Up	1.60735e-17
101103758	BBS12	2390	104	379	1.7289	5.98363	6.19436e-35	1.79117	Up	2.26996e-34
101103842	P2RX7	1815	14	51	0.306468	1.06027	7.49046e-06	1.79062	Up	1.28841e-05
101114683	-	808	134	488	6.58912	22.7893	1.76043e-44	1.7902	Up	7.45403e-44
101118933	FNDC4	1325	53	193	1.58926	5.49623	1.59275e-18	1.79009	Up	4.17715e-18
101123228	ZFP14	2714	78	284	1.14188	3.9485	1.50971e-26	1.7899	Up	4.71467e-26
101114398	TRIM38	2079	281	1023	5.37014	18.5671	2.56164e-91	1.78972	Up	1.78624e-90
101120363	C20H6orf47	1709	166	604	3.85922	13.3358	1.33065e-54	1.78892	Up	6.45278e-54
101116098	RSPH9	950	47	171	1.96566	6.79197	1.45634e-16	1.78882	Up	3.63952e-16
101101996	-	1701	201	731	4.69489	16.2157	1.09535e-65	1.78823	Up	6.05023e-65
101119304	LTC4S	393	44	160	4.4483	15.3621	1.39658e-15	1.78805	Up	3.40144e-15
101102374	TREX2	711	22	80	1.22938	4.24565	1.83462e-08	1.78805	Up	3.53157e-08
101116991	LOC101116991	471	11	40	0.92791	3.20452	7.78138e-05	1.78805	Up	0.00012665
101118649	LOC101118649	833	321	1167	15.3107	52.8627	9.33312e-104	1.78771	Up	7.23939e-103
101117883	CCDC37	1704	63	229	1.46894	5.07095	1.15706e-21	1.78748	Up	3.26193e-21
101104200	CSF1	1299	304	1104	9.29819	32.0688	3.8763e-98	1.78615	Up	2.87135e-97
101113674	THG1L	2228	171	621	3.0494	10.5172	5.64168e-56	1.78615	Up	2.77635e-55
101123608	ZNF711	4179	149	541	1.4166	4.88482	5.67978e-49	1.78587	Up	2.55222e-48
780489	NCF1	1194	27	98	0.898449	3.09703	4.67986e-10	1.78538	Up	9.55745e-10
101113872	-	2399	27	98	0.447165	1.54141	4.67986e-10	1.78538	Up	9.55625e-10
101123584	CCDC62	2043	89	323	1.73083	5.96565	7.07094e-30	1.78521	Up	2.36555e-29
101121782	MYBL1	4844	43	156	0.352694	1.21519	3.42486e-15	1.78469	Up	8.24406e-15
101110333	CCNI	2427	3017	10934	49.39	169.994	0	1.78319	Up	0
101104154	-	1096	29	105	1.05129	3.61495	1.18127e-10	1.78182	Up	2.46499e-10
XR_173221.1	-	1775	5535	20025	123.895	425.694	0	1.7807	Up	0
101110423	DOCK9	7455	1895	6852	10.0994	34.6811	0	1.77988	Up	0
101109277	AKAP5	1272	31	112	0.968297	3.32242	2.98736e-11	1.77871	Up	6.36342e-11
101123285	-	2206	49	177	0.88252	3.02755	5.7162e-17	1.77845	Up	1.44269e-16
101117268	NECAB3	2248	36	130	0.636268	2.18208	7.81032e-13	1.778	Up	1.75721e-12
101111234	IRF4	1796	41	148	0.907009	3.10942	2.0606e-14	1.77746	Up	4.85255e-14
101116829	PTTG1	745	69	249	3.67982	12.6115	3.01378e-23	1.77703	Up	8.7883e-23
101102697	DNAJC12	1244	216	779	6.8987	23.6287	2.9998e-69	1.77615	Up	1.70852e-68
101117555	EVA1B	603	332	1197	21.8753	74.9032	2.08576e-105	1.77572	Up	1.63972e-104
101111680	-	1224	25	90	0.811507	2.7745	2.86016e-09	1.77355	Up	5.69828e-09
XR_173067.1	-	780	15	54	0.764065	2.6123	4.61422e-06	1.77355	Up	8.01547e-06
101102495	CSPP1	3982	290	1044	2.89355	9.89288	5.13912e-92	1.77355	Up	3.61135e-91
100500777	DNMT3B	2660	30	108	0.448099	1.53202	7.36186e-11	1.77355	Up	1.54872e-10
101114661	PLD1	3533	110	396	1.23704	4.22936	5.87432e-36	1.77355	Up	2.18463e-35
101105948	OSMR	4471	1342	4830	11.9256	40.763	0	1.77319	Up	0
101112710	LOC101112710	507	401	1442	31.4246	107.32	3.12204e-126	1.77195	Up	2.79116e-125
101112165	GAB1	4050	626	2251	6.1412	20.9722	5.89082e-196	1.77189	Up	7.70727e-195
101108683	-	1719	42	151	0.97075	3.31455	1.2883e-14	1.77164	Up	3.05105e-14
101108183	-	1449	69	248	1.89197	6.45813	4.61236e-23	1.77123	Up	1.33971e-22
443506	ZO2	4377	673	2416	6.10903	20.8278	8.75426e-210	1.7695	Up	1.21051e-208
101113901	TAL1	1745	58	208	1.32059	4.49771	1.54147e-19	1.76801	Up	4.13181e-19
101113426	PRKCQ	3340	70	251	0.832694	2.83564	2.89248e-23	1.76781	Up	8.43761e-23
101107064	HSPA6	2080	53	190	1.01239	3.44678	5.7355e-18	1.76749	Up	1.48436e-17
101107688	C1S	2859	4035	14463	56.0742	190.883	0	1.76728	Up	0
101109548	RNF112	1620	19	68	0.465986	1.58386	2.817e-07	1.76509	Up	5.17201e-07
101117613	LOC101117613	3030	121	433	1.58663	5.39223	6.51296e-39	1.76491	Up	2.54046e-38
101111993	LOC101111993	2007	83	297	1.6431	5.58383	3.45496e-27	1.76483	Up	1.09768e-26
101108610	TCF19	2011	111	397	2.19303	7.44907	8.61284e-36	1.76413	Up	3.19214e-35
101122496	LOC101122496	3856	40	143	0.412151	1.39934	7.74656e-14	1.7635	Up	1.79391e-13
101113925	SLC41A2	2955	294	1051	3.95297	13.4205	6.67786e-92	1.76343	Up	4.69063e-91
101120236	LOC101120236	2013	275	983	5.42779	18.4261	4.58122e-86	1.76331	Up	3.0471e-85
100302624	KCNMB1	2255	155	554	2.73098	9.27015	2.93694e-49	1.76317	Up	1.32778e-48
101123308	SLA	2864	75	268	1.04045	3.5309	1.20021e-24	1.76282	Up	3.60241e-24
101104343	PTGER4	1768	117	418	2.62928	8.92108	1.48699e-37	1.76255	Up	5.68314e-37
101111277	C5H19orf66	1470	163	582	4.40559	14.9393	1.32284e-51	1.7617	Up	6.17943e-51
443161	ACVR1	2788	586	2092	8.351	28.3134	8.78182e-181	1.76146	Up	1.05882e-179
101113543	OSCP1	1477	65	232	1.7485	5.92695	1.63227e-21	1.76117	Up	4.58415e-21
101107010	RBMS2	1656	650	2319	15.5951	52.8401	4.85148e-200	1.76055	Up	6.42486e-199
101122165	CCDC171	5972	37	132	0.246159	0.834022	7.47352e-13	1.76049	Up	1.68283e-12
101117315	LOC101117315	406	30	107	2.93582	9.94446	1.12954e-10	1.76013	Up	2.35855e-10
101114355	FAM129C	2432	30	107	0.490108	1.66014	1.12954e-10	1.76013	Up	2.35885e-10
101119445	NMI	1441	375	1337	10.3395	35.0099	4.62362e-116	1.75959	Up	3.91649e-115
101109706	LOC101109706	579	223	795	15.3024	51.8098	9.7017e-70	1.75947	Up	5.55665e-69
101102441	IFIT5	2376	599	2134	10.0165	33.89	6.06374e-184	1.75849	Up	7.43767e-183
101111697	LOC101111697	1599	73	260	1.81388	6.13548	7.12384e-24	1.7581	Up	2.10485e-23
101105336	LOC101105336	705	73	260	4.11403	13.9158	7.12384e-24	1.7581	Up	2.10523e-23
101117638	LOC101117638	1504	276	983	7.29113	24.662	1.02028e-85	1.75808	Up	6.75307e-85
XR_173185.1	-	2504	25	89	0.396679	1.34116	4.39294e-09	1.75743	Up	8.68933e-09
101120390	-	8173	12014	42747	58.4037	197.355	0	1.75666	Up	0
101110489	CNRIP1	1684	296	1053	6.98367	23.5944	1.42509e-91	1.75639	Up	9.95424e-91
101106058	LOC101106058	2064	149	530	2.86821	9.68924	5.99432e-47	1.75623	Up	2.62266e-46
101102524	PAQR6	1047	106	377	4.02247	13.5868	7.3011e-34	1.75605	Up	2.62418e-33
101112099	CALHM2	2014	462	1643	9.11415	30.7823	8.76048e-142	1.75592	Up	8.64321e-141
101116975	LOC101116975	2192	54	192	0.978785	3.3051	5.48628e-18	1.75563	Up	1.42076e-17
101104093	IFT81	2721	81	288	1.18274	3.99381	3.12578e-26	1.75563	Up	9.69825e-26
101121285	LOC101121285	353	38	135	4.27703	14.4305	4.66052e-13	1.75444	Up	1.05599e-12
100037680	LOC100037680	2830	306	1087	4.29605	14.4933	2.5663e-94	1.7543	Up	1.84477e-93
101116126	ARL6IP6	2089	268	952	5.09718	17.1958	7.92736e-83	1.75428	Up	5.11604e-82
101107354	VAV1	2484	118	419	1.8874	6.36482	2.17114e-37	1.75372	Up	8.26108e-37
101120271	-	2727	51	181	0.743052	2.50448	5.23808e-17	1.75297	Up	1.32304e-16
101107807	DISP1	4753	440	1561	3.67806	12.3925	1.94745e-134	1.75245	Up	1.84753e-133
443408	-	1640	6643	23563	160.936	542.138	0	1.75217	Up	0
101112217	C4H7orf63	2826	88	312	1.23721	4.16587	3.35028e-28	1.75152	Up	1.08732e-27
101102699	TNFSF8	1348	11	39	0.324218	1.09169	0.000120624	1.75152	Up	0.000194212
101113838	TFPI2	1510	2353	8342	61.9126	208.457	0	1.75145	Up	0
443204	FCER1G	616	505	1790	32.572	109.647	1.01193e-153	1.75116	Up	1.06895e-152
101118840	PHC3	3326	259	918	3.09394	10.4146	9.79004e-80	1.7511	Up	6.14765e-79
101119369	PDE1A	3497	820	2903	9.31649	31.3238	1.00069e-247	1.7494	Up	1.58717e-246
101115232	PIK3IP1	1590	126	446	3.14853	10.5843	1.4772e-39	1.74917	Up	5.83325e-39
101110390	-	1371	154	545	4.4629	14.9997	5.85444e-48	1.74888	Up	2.59703e-47
101117024	FAM65B	3368	26	92	0.306715	1.03072	2.72594e-09	1.74868	Up	5.43353e-09
101116785	TAGLN2	1366	5681	20100	165.237	555.225	0	1.74853	Up	0
101107386	-	1407	523	1849	14.7687	49.5868	2.94768e-158	1.74742	Up	3.20098e-157
101122413	-	5146	1543	5454	11.9132	39.9916	0	1.74713	Up	0
101102031	SRL	1429	15	53	0.417055	1.39948	7.11516e-06	1.74658	Up	1.22489e-05
101106803	ATAT1	1272	141	498	4.40419	14.7729	7.18284e-44	1.746	Up	3.01162e-43
101115050	SLC45A3	1659	17	60	0.407133	1.36467	1.74994e-06	1.74498	Up	3.10306e-06
101112644	KIAA1147	1194	17	60	0.56569	1.89614	1.74994e-06	1.74498	Up	3.1034e-06
101121701	TMEM86B	976	34	120	1.38409	4.63933	1.10648e-11	1.74498	Up	2.39706e-11
101107309	CIT	7336	87	307	0.471188	1.57907	1.24119e-27	1.74471	Up	3.98302e-27
101117261	CEP112	3300	212	748	2.55244	8.55285	5.7711e-65	1.74453	Up	3.16517e-64
101103009	LYVE1	1289	504	1778	15.535	52.0478	6.99156e-152	1.74431	Up	7.28168e-151
101105431	FAM210B	771	635	2240	32.723	109.627	7.96654e-191	1.74422	Up	1.01539e-189
101101925	PNN	3609	1725	6083	18.9905	63.5996	0	1.74374	Up	0
101111238	FRRS1	2674	19	67	0.28231	0.945446	4.32982e-07	1.74372	Up	7.89174e-07
101108275	ZKSCAN2	3816	84	296	0.874591	2.92689	1.17141e-26	1.74269	Up	3.66874e-26
101120047	RASGEF1A	1998	21	74	0.417597	1.39753	1.07655e-07	1.74269	Up	2.01515e-07
101114109	LSM11	1204	44	155	1.45198	4.85768	1.17428e-14	1.74225	Up	2.78629e-14
101103753	ADM	1487	1146	4036	30.6202	102.415	0	1.74187	Up	0
101111873	SCAI	2754	46	162	0.663633	2.2196	2.99478e-15	1.74184	Up	7.22054e-15
XR_173113.1	-	1022	446	1570	17.3388	57.9658	5.22234e-134	1.7412	Up	4.93713e-133
101116942	FAM212A	1203	177	623	5.84577	19.541	2.99444e-54	1.74104	Up	1.4448e-53
101105417	VNN2	2058	413	1453	7.97331	26.6406	4.40906e-124	1.74038	Up	3.88422e-123
101106614	-	699	83	292	4.71775	15.7626	2.84804e-26	1.74034	Up	8.84494e-26
101118330	FSTL1	3534	24212	85154	272.206	909.205	0	1.73991	Up	0
101117868	LOC101117868	2279	31	109	0.540445	1.8047	1.07484e-10	1.73954	Up	2.24578e-10
101122675	LOC101122675	819	33	116	1.6009	5.34438	2.71792e-11	1.73914	Up	5.79783e-11
101110790	-	2028	237	833	4.64317	15.4989	7.77622e-72	1.73898	Up	4.54329e-71
101120210	ZNF521	3921	311	1093	3.15136	10.5183	1.09407e-93	1.73886	Up	7.81635e-93
443491	-	2407	72	253	1.18848	3.96614	6.14482e-23	1.73862	Up	1.78038e-22
101118506	LPAR4	2037	41	144	0.799699	2.66744	1.12833e-13	1.73793	Up	2.60036e-13
101118987	C15H11orf49	987	45	158	1.81146	6.04037	7.32252e-15	1.73748	Up	1.74764e-14
101110370	TRERF1	3637	114	400	1.24536	4.14992	2.65668e-35	1.73652	Up	9.78179e-35
101118146	-	2834	950	3333	13.3186	44.3771	3.48494e-281	1.73638	Up	6.13689e-280
100125352	-	1672	63	221	1.49706	4.98746	3.44008e-20	1.73618	Up	9.37361e-20
101112408	PTPN14	4139	397	1392	3.81091	12.6902	1.70866e-118	1.7355	Up	1.46178e-117
101118458	OSBPL7	2484	93	326	1.48753	4.9521	4.92008e-29	1.73512	Up	1.61905e-28
101121208	LOC101121208	3365	1888	6618	22.2921	74.2105	0	1.73509	Up	0
101123224	SWT1	2828	105	368	1.47518	4.91012	1.44997e-32	1.73487	Up	5.09459e-32
101120464	KIAA0556	4869	139	487	1.13425	3.77409	1.48369e-42	1.73439	Up	6.12309e-42
101122247	APOBR	3902	221	774	2.25029	7.48475	1.32761e-66	1.73384	Up	7.40341e-66
101113020	-	23386	4829	16911	8.20418	27.2858	0	1.73372	Up	0
101103774	DSEL	3974	343	1201	3.42926	11.4035	2.49764e-102	1.73351	Up	1.90915e-101
101110837	-	3085	14	49	0.180305	0.599328	1.7848e-05	1.73291	Up	3.00741e-05
101108770	GAS8	2571	54	189	0.834499	2.77385	1.94552e-17	1.73291	Up	4.96407e-17
101117253	MB21D1	1006	16	56	0.631911	2.10046	4.37032e-06	1.73291	Up	7.59826e-06
101122748	NEDD4L	3359	233	815	2.756	9.15527	6.14102e-70	1.73202	Up	3.5247e-69
101118225	MAN2C1	3154	753	2632	9.48565	31.4882	1.61687e-221	1.73099	Up	2.30623e-220
101119735	DGKE	1895	105	367	2.20148	7.30769	2.20328e-32	1.73094	Up	7.72642e-32
443175	BMP7	1386	103	360	2.95262	9.80083	8.53712e-32	1.73091	Up	2.95812e-31
101105242	SLC12A2	4336	351	1226	3.21626	10.669	3.97336e-104	1.72997	Up	3.09823e-103
101105898	ESPL1	6574	96	335	0.580197	1.92282	1.20672e-29	1.72861	Up	4.01886e-29
101106972	LOC101106972	1569	45	157	1.13952	3.77572	1.1156e-14	1.72832	Up	2.64937e-14
XR_173472.1	-	3144	1429	4984	18.0586	59.8162	0	1.72785	Up	0
101108098	LXN	1070	271	945	10.0628	33.3251	1.58644e-80	1.72758	Up	1.00433e-79
101115016	ZNF2	2208	111	387	1.99737	6.61356	5.75722e-34	1.72733	Up	2.07476e-33
101102277	ZDHHC23	1456	35	122	0.955082	3.16171	1.05018e-11	1.72701	Up	2.276e-11
101110506	ERAP1	3165	310	1080	3.89154	12.8758	1.12796e-91	1.72625	Up	7.89913e-91
101108972	CTSK	2411	5043	17566	83.1047	274.915	0	1.72599	Up	0
101102476	MAGI2	4578	29	101	0.251684	0.832471	6.50402e-10	1.72578	Up	1.32182e-09
101115330	FERMT3	2487	259	902	4.13769	13.6853	7.86416e-77	1.72573	Up	4.79234e-76
101108642	SENP1	2803	141	491	1.99862	6.6097	1.34292e-42	1.72558	Up	5.54635e-42
101114933	SCARA5	3773	4789	16676	50.4303	166.774	0	1.72553	Up	0
101122001	NOSTRIN	1651	249	866	5.9922	19.7922	1.01245e-73	1.72378	Up	6.01014e-73
101106742	WRN	4994	212	737	1.68664	5.56855	5.70028e-63	1.72315	Up	3.06442e-62
101107070	REPS2	1878	40	139	0.846249	2.79282	4.2078e-13	1.72257	Up	9.54741e-13
101112888	ZNF782	2373	38	132	0.636238	2.09894	1.65602e-12	1.72202	Up	3.68459e-12
443076	-	6372	169	587	1.05377	3.47605	1.87486e-50	1.72189	Up	8.62943e-50
101105858	IL17RB	1923	47	163	0.971074	3.19839	4.32874e-15	1.71969	Up	1.03952e-14
101114021	RNASE6	852	212	735	9.88622	32.5515	1.3088e-62	1.71923	Up	7.01517e-62
101117523	DTL	3097	110	381	1.41119	4.64202	3.2114e-33	1.71784	Up	1.1429e-32
XR_173404.1	-	1574	672	2326	16.9628	55.7607	8.86772e-194	1.71687	Up	1.14914e-192
101120405	NXPH4	909	87	301	3.80268	12.4947	1.52841e-26	1.71623	Up	4.77215e-26
101120395	LOC101120395	2324	109	377	1.86348	6.12109	7.7809e-33	1.71579	Up	2.75289e-32
101117180	FERMT1	2050	103	356	1.99626	6.55269	4.52462e-31	1.71479	Up	1.54835e-30
101118977	BCAS4	1169	88	304	2.9909	9.81256	9.55164e-27	1.71405	Up	2.99897e-26
101106288	LOC101106288	892	902	3116	40.1768	131.812	2.58606e-258	1.71405	Up	4.20403e-257
100216431	-	1551	22	76	0.563566	1.84895	1.01687e-07	1.71405	Up	1.90608e-07
101113154	-	2067	20	69	0.384435	1.2596	4.08604e-07	1.71215	Up	7.45492e-07
101104544	B3GALNT1	2300	716	2469	12.3686	40.5057	1.15182e-204	1.71145	Up	1.55186e-203
101112659	LRRC45	2907	212	731	2.89751	9.48846	6.87478e-62	1.71136	Up	3.656e-61
101112455	FAM70A	3438	208	717	2.40376	7.86931	1.02218e-60	1.71094	Up	5.34521e-60
101108574	-	1623	170	586	4.16164	13.6239	6.17892e-50	1.71092	Up	2.81771e-49
101116919	SACS	14076	488	1682	1.37745	4.5089	5.63894e-140	1.71078	Up	5.51668e-139
101119359	ORAI2	1877	83	286	1.7569	5.74944	3.49338e-25	1.71039	Up	1.06045e-24
101119129	2017-03-09	1212	45	155	1.47518	4.82561	2.57886e-14	1.70983	Up	6.05725e-14
494433	-	2507	643	2214	10.1904	33.3232	2.05342e-183	1.70932	Up	2.50548e-182
101118632	-	2474	3626	12485	58.232	190.42	0	1.7093	Up	0
443306	FGF2	468	52	179	4.4146	14.4321	2.6705e-16	1.70893	Up	6.62601e-16
101118868	BBS9	3561	157	540	1.75171	5.72197	4.94904e-46	1.70775	Up	2.14117e-45
101112734	NUSAP1	1934	107	368	2.19817	7.17984	6.9137e-32	1.70765	Up	2.39969e-31
101102386	SLC13A4	2341	57	196	0.967403	3.15921	1.08898e-17	1.70737	Up	2.79565e-17
101109117	ZNF283	1790	48	165	1.06542	3.4782	4.09272e-15	1.70691	Up	9.83569e-15
101114678	CFP	1551	330	1134	8.45349	27.5883	1.19664e-94	1.70644	Up	8.61718e-94
101112967	LUM	2100	14061	48291	266.03	867.701	0	1.70561	Up	0
101106906	PTK2B	3030	436	1497	5.71713	18.6424	3.15178e-124	1.70523	Up	2.7781e-123
101117220	UHRF2	3353	646	2218	7.65478	24.9604	3.98622e-183	1.70521	Up	4.85651e-182
101116050	TMEM173	1917	280	961	5.80323	18.9158	2.26778e-80	1.70466	Up	1.43456e-79
101108383	KRBA1	2703	44	151	0.646756	2.10792	6.2938e-14	1.70453	Up	1.46039e-13
101102433	DUSP22	534	51	175	3.79457	12.3657	6.50536e-16	1.70434	Up	1.59707e-15
XR_173313.1	-	2777	109	374	1.5595	5.08182	2.70108e-32	1.70426	Up	9.45175e-32
101117167	-	11037	65	223	0.233989	0.76239	7.1265e-20	1.70409	Up	1.92446e-19
101118781	LRRC17	1967	894	3067	18.0579	58.8346	3.2853e-252	1.70404	Up	5.27234e-251
101109284	TMEM106A	958	42	144	1.74188	5.67179	2.47176e-13	1.70316	Up	5.64612e-13
101102133	LOC101102133	8651	14787	50688	67.9122	221.087	0	1.70287	Up	0
101122823	-	1315	286	980	8.6412	28.1205	9.06456e-82	1.70232	Up	5.80396e-81
101107966	LRRC49	2846	33	113	0.460694	1.49819	9.6047e-11	1.70134	Up	2.01094e-10
101108933	FKBP10	2648	1132	3876	16.9849	55.2318	0	1.70125	Up	0
101118881	EIF3E	1582	3853	13191	96.7668	314.626	0	1.70105	Up	0
101122307	C16H5orf34	1917	85	291	1.76169	5.72789	2.06202e-25	1.70104	Up	6.29701e-25
101111519	RFX3	2967	26	89	0.348169	1.13187	9.69868e-09	1.70085	Up	1.89041e-08
101110019	TPST1	1808	490	1677	10.7679	34.9992	2.07294e-138	1.70058	Up	2.01109e-137
101117499	TPM4	2229	6511	22283	116.057	377.213	0	1.70055	Up	0
101112990	ITGBL1	1573	496	1697	12.5281	40.7077	5.50656e-140	1.70013	Up	5.39041e-139
101107100	GPR176	1984	183	626	3.66474	11.9057	9.24702e-53	1.69987	Up	4.39139e-52
101116614	-	6126	198	677	1.28417	4.16999	6.8798e-57	1.69921	Up	3.42916e-56
780493	-	2713	365	1248	5.34536	17.3575	2.28172e-103	1.6992	Up	1.76063e-102
101110473	IFI44	1376	74	253	2.13672	6.93786	2.92868e-22	1.69909	Up	8.36494e-22
101108453	ZCCHC7	2111	134	458	2.52203	8.18655	5.18304e-39	1.69867	Up	2.02413e-38
101109779	-	2673	67	229	0.995886	3.23266	2.76958e-20	1.69867	Up	7.56687e-20
101103484	-	5119	928	3171	7.20272	23.3741	1.83234e-259	1.6983	Up	2.98172e-258
101120462	SPN	1949	60	205	1.22313	3.96886	2.6331e-18	1.69814	Up	6.86579e-18
101104968	FGF16	702	48	164	2.71668	8.81516	6.20546e-15	1.69814	Up	1.48452e-14
101104420	PHLPP2	4502	193	659	1.70328	5.52336	2.46932e-55	1.69723	Up	1.2068e-54
101117013	LOC101117013	1324	29	99	0.87025	2.82144	1.50757e-09	1.69693	Up	3.02871e-09
101120439	-	1752	180	614	4.08199	13.2238	1.30037e-51	1.6958	Up	6.07621e-51
101119996	CENPJ	4077	105	358	1.02325	3.31334	9.26202e-31	1.69512	Up	3.15362e-30
101104435	MCM3	2856	618	2107	8.59734	27.8375	1.2872e-172	1.69507	Up	1.48704e-171
101121166	MAFF	390	22	75	2.24126	7.25638	1.54997e-07	1.69494	Up	2.87557e-07
101118077	AP3M2	1384	64	218	1.83729	5.94352	2.62004e-19	1.69374	Up	6.99407e-19
101107672	MGAT5	2418	151	514	2.48116	8.02103	2.24564e-43	1.69277	Up	9.36488e-43
101105004	MMS22L	4049	114	388	1.11864	3.61582	3.88654e-33	1.69258	Up	1.38106e-32
101123099	GMEB1	2513	176	599	2.78262	8.9941	2.92152e-50	1.69253	Up	1.34015e-49
101112470	SLC38A1	1461	82	279	2.22996	7.20572	2.93384e-24	1.69212	Up	8.73183e-24
101111684	-	1686	256	871	6.03276	19.4932	2.85706e-72	1.69208	Up	1.67405e-71
101102529	-	2850	222	755	3.09487	9.99598	7.5484e-63	1.69147	Up	4.0526e-62
101120004	PRDM16	3966	10	34	0.10018	0.323482	0.000472522	1.69109	Up	0.000736476
101112532	WDR63	2685	10	34	0.147975	0.477813	0.000472522	1.69109	Up	0.000736546
101107511	DYRK2	3254	370	1258	4.51771	14.5877	1.71626e-103	1.69109	Up	1.32682e-102
101103576	CEP85L	2647	50	170	0.750499	2.42336	2.39944e-15	1.69109	Up	5.80578e-15
101109556	LOC101109556	438	10	34	0.90711	2.92906	0.000472522	1.69109	Up	0.000736617
101117063	LOC101117063	351	10	34	1.13195	3.65507	0.000472522	1.69109	Up	0.000736406
101104486	ZNF354A	2600	217	737	3.31604	10.6959	2.70238e-61	1.68952	Up	1.42503e-60
101107512	FAM60A	2762	134	455	1.92759	6.216	1.7839e-38	1.68919	Up	6.91196e-38
101113468	LOC101113468	2194	38	129	0.688146	2.21859	5.79986e-12	1.68885	Up	1.26743e-11
101120127	-	1101	61	207	2.20129	7.09425	2.48028e-18	1.6883	Up	6.47249e-18
101112583	-	2568	28	95	0.433208	1.39589	3.7027e-09	1.68805	Up	7.34185e-09
101107542	OPRL1	1759	181	614	4.08834	13.1712	2.79246e-51	1.6878	Up	1.29702e-50
101110482	LOC101110482	2257	74	251	1.30267	4.19629	6.69304e-22	1.68764	Up	1.89869e-21
101121539	LOC101121539	1875	217	736	4.59825	14.8115	4.07408e-61	1.68756	Up	2.14211e-60
101112533	-	2089	886	3005	16.8511	54.2787	8.33272e-244	1.68754	Up	1.29763e-242
101123010	LOC101123010	497	133	451	10.6323	34.2408	4.30748e-38	1.68726	Up	1.65913e-37
101117371	DEF6	2303	72	244	1.24215	3.99778	2.60332e-21	1.68637	Up	7.27616e-21
101112306	SAMD9	5170	433	1467	3.3276	10.7069	7.20082e-120	1.68598	Up	6.20933e-119
101103538	IL2RG	1494	132	447	3.5104	11.2896	1.03996e-37	1.68529	Up	3.98306e-37
XR_173277.1	-	1440	158	535	4.35942	14.0189	8.36694e-45	1.68517	Up	3.55753e-44
101115672	DOPEY2	6846	407	1378	2.36206	7.59514	1.27182e-112	1.68503	Up	1.05054e-111
101114893	PARD6A	1351	13	44	0.382315	1.22891	6.87528e-05	1.68455	Up	0.000112193
101107635	PABPC4L	1152	39	132	1.34507	4.32359	3.59672e-12	1.68455	Up	7.91609e-12
101116063	LY6E	498	73	247	5.82408	18.7151	1.62197e-21	1.6841	Up	4.55678e-21
101116197	CCNF	3998	120	406	1.19254	3.83183	2.30468e-34	1.684	Up	8.34614e-34
101114477	C21H11orf82	3000	42	142	0.55624	1.78604	5.67344e-13	1.68298	Up	1.28211e-12
101113711	-	2337	21	71	0.357022	1.14637	3.83104e-07	1.68298	Up	6.99281e-07
101104091	CWC27	2104	159	537	3.00252	9.63057	7.8782e-45	1.68145	Up	3.35235e-44
101119319	-	2883	265	895	3.65204	11.7139	1.43475e-73	1.68145	Up	8.51079e-73
101113301	STAG1	5806	834	2816	5.7072	18.3012	2.2646e-227	1.68108	Up	3.30242e-226
101122442	SLC22A17	2290	173	584	3.00154	9.62278	1.40394e-48	1.68075	Up	6.27574e-48
101116485	-	8509	140	472	0.653707	2.09309	1.59682e-39	1.67891	Up	6.29949e-39
101113827	PARD3B	3615	264	890	2.90155	9.28977	5.1989e-73	1.67882	Up	3.06829e-72
101114675	EIF2S3	1955	2016	6794	40.9711	131.13	0	1.67832	Up	0
101121357	-	3077	152	512	1.96268	6.27864	1.09239e-42	1.67763	Up	4.51622e-42
101102163	NEBL	9062	401	1350	1.75814	5.62125	1.26385e-109	1.67684	Up	1.02269e-108
101119855	LY6G5B	1264	96	323	3.01757	9.64226	1.73363e-27	1.67598	Up	5.5436e-27
101107906	LOC101107906	938	55	185	2.32967	7.44205	2.22776e-16	1.67558	Up	5.54015e-16
101108189	ECM2	4864	6953	23385	56.7953	181.413	0	1.67543	Up	0
101108122	HOXC4	1431	113	380	3.13742	10.02	4.85466e-32	1.67523	Up	1.69114e-31
101113115	TMOD4	1322	144	484	4.32778	13.8146	2.42704e-40	1.67449	Up	9.67076e-40
101104140	PTGES	888	114	383	5.10065	16.2746	3.02862e-32	1.67386	Up	1.05865e-31
101103742	PRRX1	804	243	816	12.0084	38.2964	8.93782e-67	1.67317	Up	4.99616e-66
101120851	-	858	42	141	1.94489	6.20091	8.57582e-13	1.67279	Up	1.92519e-12
101109497	SPAG17	6684	14	47	0.0832196	0.265329	4.18556e-05	1.67279	Up	6.91396e-05
101107240	-	5244	748	2511	5.66726	18.0679	1.52546e-201	1.67271	Up	2.0334e-200
101114880	WASF3	1224	101	339	3.27849	10.4506	1.08467e-28	1.67248	Up	3.54855e-28
101101993	-	4104	118	396	1.14237	3.64092	3.04744e-33	1.67227	Up	1.08502e-32
101105447	TREM2	991	90	302	3.6083	11.4989	1.00997e-25	1.67211	Up	3.10756e-25
101104530	LOC101104530	1257	942	3159	29.7748	94.8283	1.02629e-252	1.67122	Up	1.64865e-251
101103996	-	1047	17	57	0.645113	2.05424	6.25442e-06	1.67098	Up	1.07979e-05
101103343	CEACAM1	3360	1041	3489	12.3096	39.1819	1.05093e-278	1.6704	Up	1.83087e-277
101120592	HOXB6	744	165	553	8.8114	28.0463	1.0595e-45	1.67037	Up	4.56206e-45
101108579	C9H8orf37	624	40	134	2.54688	8.10296	3.3708e-12	1.66972	Up	7.4299e-12
101123397	-	3444	23	77	0.265337	0.843628	1.44927e-07	1.66878	Up	2.69427e-07
101109215	CATSPER2	1587	23	77	0.575817	1.83078	1.44927e-07	1.66878	Up	2.69396e-07
101105609	LOC101105609	1320	179	599	5.38782	17.1229	2.84086e-49	1.66815	Up	1.2847e-48
101115847	LOC101115847	1509	29	97	0.763559	2.42553	3.46468e-09	1.66749	Up	6.87659e-09
101114676	PBK	1781	70	234	1.56159	4.95764	3.47322e-20	1.66664	Up	9.46233e-20
101106368	MIS18BP1	3859	47	157	0.483901	1.53514	5.21616e-14	1.66559	Up	1.21397e-13
101120650	DOK1	1449	163	544	4.46944	14.1662	9.23226e-45	1.66429	Up	3.92341e-44
101110090	TPPP	807	83	277	4.08638	12.9518	1.42453e-23	1.66426	Up	4.18168e-23
101102235	ADAMTS19	4234	57	190	0.534882	1.69327	1.29674e-16	1.66252	Up	3.24464e-16
101115905	FAM101A	408	27	90	2.62928	8.3235	1.37711e-08	1.66252	Up	2.66537e-08
101105366	FRMD4B	5053	294	979	2.3117	7.31066	5.8815e-79	1.66105	Up	3.65663e-78
101101941	IFIT2	1545	104	346	2.67448	8.45028	5.94216e-29	1.65974	Up	1.95224e-28
101115486	AKAP13	8220	1818	6047	8.78731	27.7582	0	1.65942	Up	0
101116439	POGZ	6315	779	2591	4.90115	15.4817	1.4424e-205	1.65937	Up	1.96285e-204
101105544	TGIF1	1307	148	492	4.49904	14.2041	1.8794e-40	1.65862	Up	7.50334e-40
101119545	LOC101119545	768	849	2822	43.9218	138.65	1.54567e-223	1.65844	Up	2.21242e-222
101119334	PHF17	3628	622	2066	6.81172	21.4875	4.8287e-164	1.65741	Up	5.37994e-163
101105710	MPPE1	2134	387	1285	7.20527	22.7212	1.04552e-102	1.65692	Up	8.01813e-102
100125610	LOC100125610	1778	447	1484	9.98872	31.4938	2.66276e-118	1.6567	Up	2.27683e-117
101108286	TRAK2	3842	294	976	3.04035	9.58552	1.98549e-78	1.65662	Up	1.22786e-77
101108553	-	2004	224	743	4.44103	13.9899	4.56962e-60	1.65542	Up	2.37053e-59
101108935	IVNS1ABP	4009	3172	10517	31.4363	98.9872	0	1.65481	Up	0
101122732	DEK	2619	1894	6277	28.7328	90.4357	0	1.65419	Up	0
101101944	-	1422	102	338	2.84993	8.96893	3.45362e-28	1.65401	Up	1.12041e-27
101109308	PRICKLE4	1737	141	467	3.22517	10.1447	2.59714e-38	1.65328	Up	1.00391e-37
101113269	CAPN5	1947	138	457	2.81609	8.85674	1.60723e-37	1.65308	Up	6.13838e-37
101121321	ELF4	2403	331	1096	5.47278	17.21	1.42158e-87	1.6529	Up	9.60436e-87
101106889	FRS3	2067	45	149	0.86498	2.72	3.07974e-13	1.65287	Up	7.01523e-13
101113767	SLC26A7	1968	29	96	0.585473	1.84064	5.23512e-09	1.65254	Up	1.03226e-08
101121742	ARID5B	7892	780	2581	3.92682	12.3403	1.73363e-203	1.65194	Up	2.32611e-202
101118564	ZNF619	2388	68	225	1.13138	3.55526	3.05652e-19	1.65187	Up	8.14989e-19
101104826	-	3708	162	536	1.73584	5.45442	1.12709e-43	1.65179	Up	4.71232e-43
101108943	ZNF576	2104	739	2445	13.9551	43.8487	7.73072e-193	1.65174	Up	9.94674e-192
101117301	C25H10orf71	4200	39	129	0.368934	1.15895	1.23813e-11	1.65138	Up	2.6755e-11
101118842	TNFRSF11A	1737	36	119	0.823449	2.58506	7.88232e-11	1.65045	Up	1.65607e-10
101121479	TM4SF1	1530	2354	7781	61.1292	191.897	0	1.6504	Up	0
101113311	CHRDL1	2049	2987	9873	57.9198	181.815	0	1.65035	Up	0
101119595	RSBN1	6554	416	1375	2.52186	7.91625	3.6968e-109	1.65033	Up	2.9781e-108
443116	-	1749	2878	9511	65.3785	205.192	0	1.65008	Up	0
101108139	-	1014	43	142	1.68486	5.28413	1.2078e-12	1.64904	Up	2.69875e-12
101110515	-	1527	182	601	4.7355	14.8511	1.18456e-48	1.64898	Up	5.30091e-48
101114419	LOC101114419	1230	40	132	1.29208	4.04941	7.66158e-12	1.64802	Up	1.668e-11
101109507	YEATS2	4236	425	1402	3.98627	12.4886	5.35122e-111	1.64751	Up	4.36485e-110
101116812	PPP2R3B	837	68	224	3.22788	10.0982	4.5901e-19	1.64545	Up	1.21931e-18
101113102	-	1661	17	56	0.406643	1.27216	9.49546e-06	1.64545	Up	1.62675e-05
101106757	ADD2	3588	17	56	0.188248	0.588924	9.49546e-06	1.64545	Up	1.62658e-05
101115323	PHACTR1	1872	58	191	1.23099	3.84991	1.82097e-16	1.645	Up	4.53823e-16
101120658	RELN	11514	376	1238	1.29746	4.05712	5.30148e-98	1.64476	Up	3.92348e-97
101118266	FGL2	1537	1388	4569	35.8798	112.168	0	1.64442	Up	0
101104751	-	2568	189	622	2.92416	9.13942	4.35218e-50	1.64408	Up	1.98913e-49
101102670	CD59	1780	5803	19097	129.529	404.826	0	1.64403	Up	0
101113652	PDLIM3	1890	297	977	6.24351	19.5055	1.22571e-77	1.64345	Up	7.53133e-77
101120220	GTF3C3	3673	508	1671	5.49511	17.1664	1.82543e-131	1.64337	Up	1.69427e-130
101111361	TBXAS1	1728	52	171	1.19562	3.73401	7.20458e-15	1.64297	Up	1.7205e-14
101117421	PSME1	1129	1260	4143	44.3415	138.466	0	1.64281	Up	0
101110981	SLC16A4	1965	21	69	0.42461	1.32498	8.80112e-07	1.64176	Up	1.58428e-06
101106102	CLIP3	2901	274	900	3.75264	11.7063	1.57375e-71	1.6413	Up	9.18479e-71
101117637	P2RY14	1014	43	141	1.68486	5.24692	1.81604e-12	1.63884	Up	4.03733e-12
101119085	PRDM10	3465	61	200	0.699456	2.17796	4.3538e-17	1.63867	Up	1.10225e-16
101111116	SIAH1	1719	273	895	6.30987	19.6458	5.6418e-71	1.63854	Up	3.2716e-70
101117000	ZNF624	2807	148	485	2.09485	6.51963	3.19354e-39	1.63794	Up	1.25198e-38
101106510	KIAA1551	6152	627	2054	4.04935	12.5982	2.46278e-160	1.63745	Up	2.70143e-159
101102576	-	3420	523	1713	6.07588	18.8997	5.2274e-134	1.6372	Up	4.93904e-133
101118925	FANCG	2528	487	1595	7.65395	23.8071	6.7076e-125	1.63712	Up	5.94775e-124
101102115	SLC12A9	2806	262	858	3.70977	11.5378	5.0543e-68	1.63696	Up	2.85767e-67
101114201	C11H17orf49	765	306	1002	15.8926	49.4231	3.93942e-79	1.63683	Up	2.45483e-78
101123064	-	2385	124	406	2.0657	6.42334	4.59788e-33	1.63669	Up	1.63205e-32
101105180	ZNF23	2776	183	599	2.61918	8.14199	5.55388e-48	1.63627	Up	2.46572e-47
101122791	RAB27A	2882	176	576	2.42635	7.5414	3.3945e-46	1.63605	Up	1.47212e-45
101121316	GCNT1	1566	44	144	1.11634	3.46972	1.12404e-12	1.63605	Up	2.5147e-12
101120970	SYT11	4477	143	468	1.26906	3.94441	7.61198e-38	1.63605	Up	2.92295e-37
101106759	MDM1	2037	48	157	0.936233	2.90825	1.10075e-13	1.63521	Up	2.53823e-13
101120648	-	1995	2364	7732	47.0802	146.242	0	1.63517	Up	0
101102977	ZFP2	2028	85	278	1.66527	5.1725	4.20116e-23	1.6351	Up	1.22136e-22
101111528	LOC101111528	2165	751	2456	13.7821	42.8049	6.4179e-191	1.63498	Up	8.19288e-190
101107431	SPTAN1	6807	7445	24340	43.4553	134.924	0	1.63454	Up	0
101104560	PTAFR	1101	78	255	2.81476	8.73929	2.62764e-21	1.63451	Up	7.34288e-21
101109953	HEBP1	1112	618	2020	22.0809	68.5441	2.8332e-157	1.63423	Up	3.05427e-156
101103998	-	1842	1345	4395	29.0113	90.0311	0	1.63381	Up	0
101105327	DENND1C	2418	71	232	1.16664	3.62039	1.64997e-19	1.63379	Up	4.419e-19
101113514	NSUN6	2790	154	503	2.19306	6.80279	1.8692e-40	1.63318	Up	7.46443e-40
101121244	SP140L	2168	136	444	2.49238	7.72764	6.99698e-36	1.63251	Up	2.5974e-35
101113938	-	2679	553	1805	8.20137	25.4231	1.70847e-140	1.6322	Up	1.67646e-139
101123061	-	3699	580	1893	6.22985	19.3103	3.0883e-147	1.6321	Up	3.14408e-146
101121324	ZNF436	1491	157	512	4.18366	12.9573	4.52108e-41	1.63093	Up	1.82152e-40
101118193	CDAN1	3696	180	587	1.93497	5.9928	7.65962e-47	1.63092	Up	3.34767e-46
101109618	ACYP1	629	62	202	3.91629	12.1178	4.0496e-17	1.62957	Up	1.0262e-16
101110344	ETV4	2278	35	114	0.610447	1.88832	2.8876e-10	1.62916	Up	5.93965e-10
101117758	CIRBP	2695	2180	7097	32.1389	99.3664	0	1.62844	Up	0
101106189	PPFIA4	3546	47	153	0.526615	1.62808	2.66634e-13	1.62835	Up	6.08547e-13
101115332	ZWINT	1739	110	358	2.5132	7.76796	3.9229e-29	1.62801	Up	1.293e-28
101105670	SPAG5	3704	127	413	1.36228	4.20729	2.48168e-33	1.62687	Up	8.84166e-33
101103129	SCML1	1137	20	65	0.698881	2.15713	2.16932e-06	1.62599	Up	3.8259e-06
101115807	TEKT3	1654	12	39	0.288257	0.889718	0.000263324	1.62599	Up	0.000416759
101105652	HOXA9	2042	152	494	2.95748	9.1284	1.60705e-39	1.62599	Up	6.33677e-39
101107750	USP13	2735	28	91	0.406757	1.25547	1.92882e-08	1.62599	Up	3.70939e-08
101111705	-	1480	24	78	0.644293	1.98864	2.03264e-07	1.62599	Up	3.75691e-07
101115817	NKG7	887	16	52	0.716688	2.21209	2.3572e-05	1.62599	Up	3.94416e-05
101110907	CXHXorf23	2940	328	1065	4.43262	13.6687	4.07628e-83	1.62464	Up	2.63905e-82
101122117	SYBU	2040	115	373	2.23976	6.89925	3.65878e-30	1.6231	Up	1.2306e-29
101113862	PAN3	5078	1120	3631	8.76313	26.9809	3.27408e-278	1.62242	Up	5.67356e-277
101118681	IFT172	5352	522	1692	3.87515	11.9291	1.13191e-130	1.62216	Up	1.0405e-129
101120624	COMMD2	1492	295	956	7.85574	24.1776	1.29647e-74	1.62185	Up	7.7669e-74
101123636	DAAM1	5974	528	1711	3.51158	10.8071	4.4827e-132	1.62178	Up	4.17488e-131
101109246	LOC101109246	1080	7865	25484	289.34	890.363	0	1.62163	Up	0
101113692	-	4567	867	2809	7.54262	23.2083	1.6123e-215	1.62151	Up	2.2582e-214
101111463	LOC101111463	1427	88	285	2.45015	7.53606	2.25728e-23	1.62094	Up	6.59767e-23
101117803	HS2ST1	1316	42	136	1.26802	3.89948	6.60956e-12	1.6207	Up	1.44166e-11
101104558	CENPI	2239	55	178	0.975984	2.99978	3.85564e-15	1.61993	Up	9.2673e-15
101110544	NEK4	2483	229	741	3.66431	11.2607	4.03416e-58	1.61968	Up	2.0433e-57
101103558	-	4224	17	55	0.159904	0.491317	1.43628e-05	1.61945	Up	2.43147e-05
101123443	ARHGAP15	1719	51	165	1.17877	3.62186	3.91874e-14	1.61945	Up	9.1529e-14
101108271	SETBP1	4918	301	973	2.43171	7.46531	1.13618e-75	1.61823	Up	6.85963e-75
101117836	THUMPD2	2128	82	265	1.531	4.69892	8.75752e-22	1.61785	Up	2.47615e-21
101101867	KYNU	2377	35	113	0.585023	1.79379	4.333e-10	1.61645	Up	8.86686e-10
101115718	ARGLU1	1967	2301	7423	46.4779	142.396	0	1.6153	Up	0
101115509	CSF2RA	1757	71	229	1.60554	4.91798	5.52208e-19	1.61501	Up	1.46449e-18
101107196	RBPJ	2049	745	2402	14.446	44.2338	1.9153e-183	1.61448	Up	2.33871e-182
101115490	NAV2	4811	375	1209	3.09692	9.48231	2.84164e-93	1.61441	Up	2.01864e-92
101110283	BNIPL	1185	18	58	0.603515	1.84686	8.75986e-06	1.61361	Up	1.50199e-05
101121109	-	984	41	132	1.65548	5.06177	1.60162e-11	1.6124	Up	3.44817e-11
101110783	HSF4	1628	249	801	6.07685	18.5653	3.15188e-62	1.61121	Up	1.68056e-61
101103447	EEF2K	5525	1795	5772	12.9082	39.4201	0	1.61064	Up	0
101106340	DCLK1	2496	362	1164	5.76233	17.5967	1.43577e-89	1.61058	Up	9.87222e-89
101103578	LOC101103578	2436	14	45	0.228341	0.697042	9.64984e-05	1.61005	Up	0.000156233
101108398	SDC2	3371	3938	12650	46.4142	141.597	0	1.60916	Up	0
101116335	-	1488	283	909	7.55644	23.0507	3.01698e-70	1.60903	Up	1.73652e-69
101108628	FUT11	1413	143	459	4.02094	12.2573	2.79964e-36	1.60803	Up	1.04715e-35
101103238	LOC101103238	1751	29	93	0.65803	2.0041	1.78152e-08	1.60673	Up	3.43219e-08
101104765	EZH1	4675	1991	6381	16.9209	51.5028	0	1.60584	Up	0
101123521	2017-09-02	2830	6442	20643	90.4416	275.239	0	1.60563	Up	0
101102001	LOC101102001	862	123	394	5.66933	17.247	2.7198e-31	1.60509	Up	9.34462e-31
101115197	HAAO	1419	20	64	0.559992	1.70185	3.2668e-06	1.60363	Up	5.71629e-06
101114040	SFMBT2	2661	70	224	1.04517	3.17634	1.98216e-18	1.60363	Up	5.18589e-18
101116460	TMEM163	1830	20	64	0.434223	1.31963	3.2668e-06	1.60363	Up	5.7169e-06
101114929	-	3213	45	144	0.556462	1.69112	2.33576e-12	1.60363	Up	5.17227e-12
101103785	NLGN3	3971	45	144	0.450243	1.36831	2.33576e-12	1.60363	Up	5.17297e-12
101112637	PMEL	2034	35	112	0.683677	2.07774	6.48912e-10	1.60363	Up	1.31896e-09
101107699	NLRP3	3671	51	163	0.551975	1.67543	8.7534e-14	1.60186	Up	2.02218e-13
101108447	-	5516	92	294	0.66267	2.01116	1.11581e-23	1.60166	Up	3.2861e-23
101123278	ST6GALNAC6	1482	319	1019	8.55217	25.9447	5.51842e-78	1.60108	Up	3.40104e-77
101112846	-	4377	275	878	2.49626	7.56905	2.135e-67	1.60034	Up	1.20169e-66
101122555	AGPHD1	2288	146	466	2.53531	7.68517	1.49369e-36	1.59992	Up	5.61131e-36
101102126	C1QA	1357	1889	6026	55.3078	167.561	0	1.59913	Up	0
101113748	-	519	69	220	5.28221	15.9948	4.7638e-18	1.59839	Up	1.23484e-17
101110493	GNB3	1023	48	153	1.86423	5.64338	5.51932e-13	1.59798	Up	1.24798e-12
101117765	LOC101117765	773	16	51	0.822383	2.48951	3.55768e-05	1.59798	Up	5.89713e-05
101109363	FYN	3147	1391	4431	17.5616	53.1286	0	1.59706	Up	0
101108231	ZNF609	4538	542	1726	4.74535	14.3516	2.7426e-130	1.59662	Up	2.51686e-129
101106820	MPZ	897	38	121	1.68316	5.08998	1.52185e-10	1.59649	Up	3.16192e-10
101108807	PHKA2	3708	125	398	1.33938	4.05011	2.32822e-31	1.59639	Up	8.01445e-31
101121483	CDC14A	1944	49	156	1.00146	3.02797	3.41302e-13	1.59625	Up	7.76462e-13
101110468	GOLGB1	11083	1890	6017	6.77545	20.4855	0	1.59621	Up	0
101102444	ARHGAP28	2475	187	595	3.00193	9.07121	4.96294e-46	1.59541	Up	2.14661e-45
101104261	KIF3B	2976	310	986	4.13869	12.5017	4.18544e-75	1.59487	Up	2.51853e-74
101106790	LILRA6	948	34	108	1.42497	4.29872	1.57433e-09	1.59298	Up	3.16205e-09
101110387	ZNF484	3299	63	200	0.758738	2.28755	1.86418e-16	1.59213	Up	4.64377e-16
101120267	LTBP4	4833	7467	23696	61.3851	185.004	0	1.5916	Up	0
101122939	NCF4	1343	58	184	1.71588	5.1697	3.04622e-15	1.59113	Up	7.3413e-15
101119688	PDCD4	2175	783	2484	14.3033	43.0939	9.87238e-186	1.59113	Up	1.22012e-184
100037674	LOC100037674	1424	200	634	5.58025	16.7997	1.04492e-48	1.59004	Up	4.67858e-48
101106100	FTSJD1	2671	100	317	1.48751	4.47825	3.67454e-25	1.59004	Up	1.11482e-24
443549	-	5233	664	2104	5.0414	15.1711	2.22222e-157	1.58943	Up	2.40038e-156
101112799	AGBL5	3141	83	263	1.04989	3.15945	3.99456e-21	1.58943	Up	1.11264e-20
101111159	CDCA2	3361	54	171	0.63835	1.91978	3.09092e-14	1.58852	Up	7.24119e-14
101109613	SPATA9	1048	36	114	1.36482	4.10456	5.97652e-10	1.58852	Up	1.21613e-09
101106414	-	2681	348	1102	5.15723	15.5099	2.9519e-83	1.58852	Up	1.91568e-82
101123672	C4A	3940	807	2555	8.13788	24.4691	1.74291e-190	1.58824	Up	2.21281e-189
101122873	TRIM25	1506	318	1006	8.3895	25.2056	4.60032e-76	1.58709	Up	2.78878e-75
443499	ITGA4	4287	86	272	0.797038	2.39408	9.54416e-22	1.58675	Up	2.69483e-21
443240	CSNK1E	1157	160	506	5.4944	16.5022	4.28374e-39	1.58662	Up	1.67534e-38
101115978	LOC101115978	786	148	468	7.48123	22.4671	2.81486e-36	1.58647	Up	1.0526e-35
101114612	HNRPDL	2656	1826	5774	27.3153	82.0299	0	1.58644	Up	0
101107924	-	2447	6266	19800	101.74	305.32	0	1.58544	Up	0
101107559	RIOK1	2037	132	417	2.57464	7.72447	1.84368e-32	1.58506	Up	6.46957e-32
101103575	PNISR	5176	2400	7580	18.4226	55.2584	0	1.58472	Up	0
101117895	SKIL	3024	349	1102	4.5854	13.7506	5.99074e-83	1.58438	Up	3.87235e-82
101110144	POC5	2079	146	461	2.79018	8.367	1.08001e-35	1.58435	Up	3.99462e-35
101111929	-	2298	32	101	0.553266	1.65842	6.2027e-09	1.58377	Up	1.21891e-08
101105676	ENKUR	1768	32	101	0.71912	2.15557	6.2027e-09	1.58377	Up	1.21877e-08
101116331	MXRA7	705	559	1764	31.5033	94.4132	1.48854e-131	1.58348	Up	1.38237e-130
101105836	-	2227	4098	12929	73.1115	219.063	0	1.58317	Up	0
101116556	NPHP1	2284	104	328	1.80914	5.41878	8.11786e-26	1.58267	Up	2.50344e-25
101110190	TTC39A	2296	13	41	0.22496	0.673807	0.000240692	1.58267	Up	0.000381644
101116417	SUV39H2	1791	59	186	1.30885	3.91869	2.80598e-15	1.58207	Up	6.77336e-15
101108546	CDKL5	3054	53	167	0.68951	2.06334	7.43574e-14	1.58134	Up	1.7234e-13
XR_173080.1	-	1704	107	337	2.49487	7.46249	1.94448e-26	1.58069	Up	6.06311e-26
101119413	-	6082	342	1077	2.23416	6.68179	7.93056e-81	1.5805	Up	5.04219e-80
101123607	FKBP7	917	708	2229	30.6759	91.72	3.2324e-165	1.58013	Up	3.63623e-164
101118162	PCM1	7179	1270	3996	7.02868	21.0032	2.33852e-294	1.57928	Up	4.28483e-293
101114219	-	9522	881	2772	3.67605	10.9847	8.07236e-205	1.57927	Up	1.0903e-203
101101959	ACRC	1287	117	368	3.61195	10.7893	1.12106e-28	1.57875	Up	3.66684e-28
101105983	FAM76A	2185	271	852	4.92778	14.7134	3.54578e-64	1.57811	Up	1.93039e-63
101109661	SYT7	1440	42	132	1.15883	3.45887	3.28758e-11	1.57763	Up	6.9947e-11
101117582	-	6060	35	110	0.229472	0.684926	1.44667e-09	1.57763	Up	2.90924e-09
101102536	OSBPL6	4675	271	851	2.30315	6.86865	5.2495e-64	1.57642	Up	2.8484e-63
101105042	EMX2	759	43	135	2.25092	6.71144	2.02888e-11	1.5761	Up	4.34962e-11
101114360	PAPD4	3459	554	1739	6.36346	18.9702	8.00408e-129	1.57585	Up	7.29186e-128
[truncated: 3,504 more rows]

## Sheet: GLTTAF-VS-STHTAF
Table S5. DE genes with the FDR value≤0.001 and the absolute value of log 2 Ratio≥1.
GLTTAF vs. STHTAF Group
gene ID	Symbol	Gene Length	GLTTAF-Expression	STHTAF-Expression	GLTTAF-RPKM	STHTAF-RPKM	RPKM Ratio(STHPEF/GLTPEF)	log2 RPKM Ratio(STHTAF/GLTTAF)	Up-Down-Regulation(STHPEF/GLTPEF)	P value
101106291	LOC101106291	675	0	496	0.001	27.2976	2.92444e-147	14.7365	Up	3.04498e-146
780772	-	477	0	161	0.001	12.5387	2.74994e-48	13.6141	Up	1.29283e-47
101113339	FABP9	578	0	195	0.001	12.5329	2.47898e-58	13.6134	Up	1.3189e-57
101113077	PMP2	1454	0	458	0.001	11.7017	4.93018e-136	13.5144	Up	4.84458e-135
101112199	FAM150B	393	0	91	0.001	8.60191	1.31919e-27	13.0704	Up	4.44465e-27
101108414	LOC101108414	929	0	163	0.001	6.51805	7.05406e-49	12.6702	Up	3.33758e-48
XR_173470.1	-	4113	0	577	0.001	5.21151	3.42918e-171	12.3475	Up	4.02167e-170
101114984	SPATS1	876	0	115	0.001	4.87685	1.07074e-34	12.2517	Up	4.09321e-34
101113586	CREB3L3	1975	0	212	0.001	3.98763	2.3537e-63	11.9613	Up	1.31695e-62
641306	-	399	0	41	0.001	3.81731	7.8062e-13	11.8983	Up	1.82624e-12
101119692	HS3ST4	1284	0	121	0.001	3.50079	1.80729e-36	11.7735	Up	7.12867e-36
101118414	TMEM72	966	0	86	0.001	3.30725	3.95842e-26	11.6914	Up	1.29187e-25
101110719	LOC101110719	324	0	20	0.001	2.29314	1.2495e-06	11.1631	Up	2.30973e-06
101111035	LOC101111035	282	0	17	0.001	2.23947	9.6175e-06	11.1289	Up	1.70041e-05
101105689	LOC101105689	778	0	44	0.001	2.10097	1.01417e-13	11.0368	Up	2.43867e-13
101119048	SHISA3	959	0	53	0.001	2.05307	2.22396e-16	11.0036	Up	5.77149e-16
101119678	DLK1	1335	0	73	0.001	2.03136	2.74332e-22	10.9882	Up	8.26558e-22
101116896	LOC101116896	856	0	42	0.001	1.82273	3.95364e-13	10.8319	Up	9.33687e-13
101112575	SNTG1	1916	0	90	0.001	1.74499	2.60466e-27	10.769	Up	8.7178e-27
101113771	LOC101113771	797	0	37	0.001	1.7246	1.18634e-11	10.752	Up	2.66451e-11
101106947	TCF21	945	0	42	0.001	1.65106	3.95364e-13	10.6892	Up	9.33823e-13
101120333	CMTM5	931	0	40	0.001	1.59609	1.54128e-12	10.6403	Up	3.57235e-12
101112592	LOC101112592	504	0	16	0.001	1.17933	1.89891e-05	10.2038	Up	3.29777e-05
101109455	CRISPLD1	3004	0	92	0.001	1.13772	6.68136e-28	10.1519	Up	2.26283e-27
101106520	-	4908	0	148	0.001	1.12022	1.9058e-44	10.1296	Up	8.46716e-44
101116513	ISG20	597	0	18	0.001	1.12007	4.87102e-06	10.1294	Up	8.73385e-06
101115015	LOC101115015	699	0	21	0.001	1.11606	6.32838e-07	10.1242	Up	1.18697e-06
101112300	LOC101112300	547	0	16	0.001	1.08662	1.89891e-05	10.0856	Up	3.29812e-05
101117107	LOC101117107	1572	0	44	0.001	1.03979	1.01417e-13	10.0221	Up	2.43831e-13
101109991	CES4A	2250	0	62	0.001	1.02366	4.8769e-19	9.99952	Up	1.36179e-18
101108672	TNFRSF18	693	0	17	0.001	0.911301	9.6175e-06	9.83178	Up	1.70023e-05
101122543	SULT2B1	1084	0	26	0.001	0.891026	2.10902e-08	9.79932	Up	4.20226e-08
101113506	METTL21C	1352	0	31	0.001	0.851787	7.02856e-10	9.73435	Up	1.48459e-09
101116388	LOC101116388	711	0	15	0.001	0.783732	3.74928e-05	9.61422	Up	6.40374e-05
101117600	CLEC10A	1196	0	25	0.001	0.776524	4.1641e-08	9.60089	Up	8.19451e-08
101123586	RTL1	4002	0	83	0.001	0.770455	3.04684e-25	9.58957	Up	9.77287e-25
101109044	LOC101109044	630	0	13	0.001	0.766565	0.000146162	9.58226	Up	0.000241737
101120331	SULT1E1	1823	0	37	0.001	0.753982	1.18634e-11	9.55839	Up	2.66414e-11
101102227	LOC101102227	846	0	17	0.001	0.746491	9.6175e-06	9.54398	Up	1.70004e-05
101117703	LOC101117703	752	0	15	0.001	0.741002	3.74928e-05	9.53333	Up	6.40037e-05
101121724	TMCO2	702	0	14	0.001	0.740861	7.4027e-05	9.53306	Up	0.000124461
780497	TFF3	824	0	16	0.001	0.721338	1.89891e-05	9.49453	Up	3.30095e-05
101112089	SDSL	1230	2	1400	0.0619896	42.2833	0	9.41385	Up	0
101119601	THPO	1361	0	24	0.001	0.655087	8.22174e-08	9.35554	Up	1.59916e-07
101119956	FAM3B	1047	0	18	0.001	0.638663	4.87102e-06	9.31891	Up	8.73482e-06
101110259	LOC101110259	910	0	15	0.001	0.612345	3.74928e-05	9.2582	Up	6.40172e-05
101111233	LOC101111233	973	0	16	0.001	0.610876	1.89891e-05	9.25474	Up	3.29883e-05
101118536	LY6H	939	0	15	0.001	0.593433	3.74928e-05	9.21294	Up	6.40307e-05
101103500	FOXC2	972	0	15	0.001	0.573286	3.74928e-05	9.16311	Up	6.40239e-05
101115596	OTOA	3375	0	52	0.001	0.572368	4.39108e-16	9.1608	Up	1.13052e-15
101117001	CCDC103	714	0	11	0.001	0.572322	0.000569794	9.16068	Up	0.000904973
101122591	LOC101122591	1656	0	25	0.001	0.560823	4.1641e-08	9.1314	Up	8.1955e-08
101102587	LOC101102587	978	0	14	0.001	0.531784	7.4027e-05	9.0547	Up	0.000124487
101113281	CCR8	1384	0	19	0.001	0.509992	2.46704e-06	8.99433	Up	4.49239e-06
101110572	BARX1	1023	0	14	0.001	0.508392	7.4027e-05	8.9898	Up	0.000124513
101111912	FAM169B	897	0	12	0.001	0.496975	0.000288586	8.95703	Up	0.000467721
101123241	RHO	2466	0	32	0.001	0.482062	3.55978e-10	8.91308	Up	7.59111e-10
101113062	-	1158	0	15	0.001	0.481204	3.74928e-05	8.9105	Up	6.40509e-05
101122421	LOC101122421	1782	0	23	0.001	0.479475	1.62333e-07	8.90531	Up	3.11971e-07
101123583	MORN3	1195	0	15	0.001	0.466304	3.74928e-05	8.86513	Up	6.40576e-05
443111	-	1119	0	14	0.001	0.464776	7.4027e-05	8.86039	Up	0.000124564
101120322	LOC101120322	1295	0	16	0.001	0.458983	1.89891e-05	8.8423	Up	3.29918e-05
101106668	IGSF21	1232	0	15	0.001	0.4523	3.74928e-05	8.82114	Up	6.40105e-05
443043	-	1646	0	20	0.001	0.451384	1.2495e-06	8.81821	Up	2.3092e-06
100141301	-	669	4	1797	0.227944	99.7856	0	8.77401	Up	0
100820750	GATA5	1847	0	19	0.001	0.382149	2.46704e-06	8.57799	Up	4.49189e-06
101113084	DNAI2	2067	0	21	0.001	0.37742	6.32838e-07	8.56003	Up	1.18711e-06
101103307	LOC101103307	1646	0	16	0.001	0.361107	1.89891e-05	8.49628	Up	3.29954e-05
101119231	VTN	1555	0	15	0.001	0.35835	3.74928e-05	8.48522	Up	6.40441e-05
101110089	RAB3C	2086	0	20	0.001	0.356174	1.2495e-06	8.47644	Up	2.30894e-06
101121195	-	2355	0	22	0.001	0.347039	3.20516e-07	8.43895	Up	6.08763e-07
101105570	-	1200	0	11	0.001	0.340532	0.000569794	8.41165	Up	0.000904885
101103775	SPTSSB	1783	0	16	0.001	0.333361	1.89891e-05	8.38094	Up	3.30059e-05
XR_173262.1	-	2094	0	18	0.001	0.319332	4.87102e-06	8.31891	Up	8.73578e-06
443440	-	1649	0	14	0.001	0.315394	7.4027e-05	8.30101	Up	0.000124474
101120183	-	1974	0	16	0.001	0.301106	1.89891e-05	8.23413	Up	3.29989e-05
101120563	TESPA1	1978	0	16	0.001	0.300497	1.89891e-05	8.23121	Up	3.30024e-05
101119732	SAMD3	1539	0	12	0.001	0.28966	0.000288586	8.17822	Up	0.000467768
101116575	BST1	651	1	293	0.0585616	16.7199	4.03214e-85	8.15739	Up	2.80129e-84
101116010	FKBP6	1477	0	11	0.001	0.276668	0.000569794	8.11201	Up	0.000905239
101108533	LOC101108533	1484	0	11	0.001	0.275363	0.000569794	8.10519	Up	0.000905151
101120839	TRIM69	1906	0	14	0.001	0.272867	7.4027e-05	8.09205	Up	0.000124552
101115616	COL28A1	3444	3	714	0.0332087	7.7016	8.50654e-205	7.85745	Up	1.15047e-203
101113274	IL31RA	2313	0	14	0.001	0.224853	7.4027e-05	7.81284	Up	0.000124448
101118494	COL6A5	7563	0	45	0.001	0.221037	5.13652e-14	7.78814	Up	1.2475e-13
101116307	KIAA0895	2102	0	12	0.001	0.212078	0.000288586	7.72845	Up	0.000467955
101114891	-	2295	0	13	0.001	0.21043	0.000146162	7.71719	Up	0.000241762
101102522	C8B	2247	0	12	0.001	0.198392	0.000288586	7.63221	Up	0.000467908
101113880	KCNC1	3215	0	16	0.001	0.184878	1.89891e-05	7.53043	Up	3.29848e-05
101118443	-	2871	0	13	0.001	0.168212	0.000146162	7.39413	Up	0.000241688
101103300	EFHC2	2430	0	11	0.001	0.168164	0.000569794	7.39372	Up	0.000905062
101105536	SLC6A11	2715	0	12	0.001	0.164194	0.000288586	7.35926	Up	0.000467861
101108693	MUSTN1	769	249	40109	12.3443	1937.59	0	7.29427	Up	0
101106130	WDR65	3747	0	14	0.001	0.1388	7.4027e-05	7.11687	Up	0.000124526
101110052	STK31	3217	0	12	0.001	0.138572	0.000288586	7.11449	Up	0.000467815
101113628	CNTN3	3848	0	14	0.001	0.135157	7.4027e-05	7.07849	Up	0.000124539
101113407	LOC101113407	5499	0	20	0.001	0.135112	1.2495e-06	7.07801	Up	2.30946e-06
101106197	KCNJ14	1068	2	261	0.0713925	9.07853	6.69266e-74	6.99054	Up	4.19563e-73
101116157	ASGR1	1278	276	35880	8.23326	1042.96	0	6.985	Up	0
101104482	LOC101104482	4458	0	14	0.001	0.116663	7.4027e-05	6.86621	Up	0.0001245
101120969	TCHH	5520	0	17	0.001	0.114408	9.6175e-06	6.83804	Up	1.7006e-05
101118109	THEMIS	4028	0	12	0.001	0.110672	0.000288586	6.79015	Up	0.000467675
XR_173471.1	-	4045	4	436	0.0376995	4.00418	1.45057e-121	6.73082	Up	1.30391e-120
100196905	COL2A1	4902	0	13	0.001	0.0985181	0.000146162	6.62232	Up	0.000241713
101108886	DUSP26	636	2	191	0.119885	11.1564	1.73625e-53	6.54007	Up	8.70697e-53
101116704	SIT1	1186	3	263	0.096434	8.23791	7.68506e-73	6.41659	Up	4.76444e-72
101107984	LOC101107984	765	13	1045	0.647852	50.7459	6.0797e-284	6.29148	Up	1.045e-282
101106878	-	2235	73	5662	1.2452	94.1106	0	6.23991	Up	0
101113649	CLDN11	615	2	141	0.123979	8.51707	5.6715e-39	6.10219	Up	2.32926e-38
101115381	ASGR2	1298	17	1165	0.499307	33.3424	0	6.06129	Up	0
101114097	GNGT1	426	3	203	0.268476	17.7024	1.90828e-55	6.04301	Up	9.79341e-55
101119869	LOC101119869	755	2	123	0.10099	6.05207	9.0395e-34	5.90515	Up	3.40828e-33
101106629	TGM7	2359	3	178	0.0484827	2.8031	3.15536e-48	5.85341	Up	1.48214e-47
101113942	RGS20	825	1	54	0.0462104	2.43157	3.17008e-15	5.71752	Up	7.97207e-15
100034672	PTX3	1768	241	12648	5.19671	265.758	0	5.67637	Up	0
101117184	MT1A	387	9	457	0.886595	43.8684	4.64842e-120	5.62876	Up	4.15315e-119
101112583	-	2568	16	737	0.23753	10.6615	1.03465e-190	5.48816	Up	1.33063e-189
101123656	LOC101123656	1633	1	46	0.0233457	1.04645	6.29456e-13	5.4862	Up	1.47728e-12
101122618	LOC101122618	1310	397	17749	11.5535	503.325	0	5.44509	Up	0
101101982	KIAA1024L	573	1	44	0.0665333	2.85262	2.35376e-12	5.42207	Up	5.42146e-12
101106820	MPZ	897	18	774	0.765022	32.0549	1.31576e-198	5.3889	Up	1.7418e-197
101108695	MLIP	1289	1	40	0.0295761	1.1528	3.27284e-11	5.28456	Up	7.2515e-11
101116862	LOC101116862	1483	2	79	0.0514141	1.97894	3.84158e-21	5.26642	Up	1.12511e-20
101108988	ERAS	705	1	39	0.054076	2.05505	6.31182e-11	5.24804	Up	1.38376e-10
101118711	TBX21	2735	4	156	0.0557566	2.11891	1.35494e-40	5.24804	Up	5.72387e-40
101109718	-	1065	83	3049	2.97113	106.354	0	5.16172	Up	0
100526788	LOC100526788	1616	1	35	0.0235913	0.804587	8.67938e-10	5.09192	Up	1.82545e-09
100034669	-	793	67	2327	3.22103	109.011	0	5.0808	Up	0
101107180	C3H12orf69	727	1	33	0.0524396	1.68626	3.2056e-09	5.00703	Up	6.60015e-09
101101980	TCF7	2592	31	1009	0.455953	14.4611	6.926e-249	4.98715	Up	1.08276e-247
101113122	LOC101113122	2985	4	129	0.0510869	1.60543	6.1522e-33	4.97386	Up	2.28569e-32
101117210	-	2376	1	32	0.0160453	0.500322	6.15356e-09	4.96264	Up	1.25505e-08
101104743	SLC27A6	2451	47	1491	0.731052	22.5985	0	4.95011	Up	0
101115920	SELENBP1	1774	249	7779	5.35105	162.898	0	4.928	Up	0
101104384	LOC101104384	708	1	31	0.0538469	1.62658	1.18029e-08	4.91683	Up	2.37683e-08
101111785	-	775	1	30	0.0491917	1.43802	2.26192e-08	4.86953	Up	4.50084e-08
101109164	ENO2	1368	2	59	0.0557362	1.60218	1.78809e-15	4.84528	Up	4.53104e-15
100037696	LOC100037696	375	29	832	2.94822	82.4211	1.9742e-201	4.8051	Up	2.63708e-200
101113770	LOC101113770	26709	0	20	0.001	0.0278175	1.2495e-06	4.79792	Up	2.30999e-06
101106480	PLA1A	1846	2	57	0.041304	1.14707	6.53208e-15	4.79553	Up	1.62756e-14
101108959	ITIH4	3470	95	2649	1.04373	28.3595	0	4.76401	Up	0
101115970	SESN1	3131	378	10396	4.60259	123.347	0	4.74413	Up	0
101115553	CCL5	729	8	210	0.418366	10.7013	3.87292e-51	4.67688	Up	1.89083e-50
101122809	NECAB2	1479	8	209	0.206213	5.24958	7.36886e-51	4.67	Up	3.58146e-50
101119878	LOC101119878	537	3	78	0.212981	5.39593	1.01168e-19	4.66308	Up	2.87033e-19
101104998	RASL11B	1885	62	1601	1.25393	31.5519	0	4.6532	Up	0
443047	AQP3	1636	379	9780	8.83181	222.076	0	4.6522	Up	0
101113458	-	1337	33	832	0.940971	23.1173	6.69516e-197	4.61868	Up	8.82707e-196
101112514	ANKRD55	2288	6	151	0.0999744	2.4517	7.31496e-37	4.61608	Up	2.91361e-36
101104646	NRXN1	5578	106	2667	0.724471	17.7619	0	4.61572	Up	0
101116441	LOC101116441	2548	2	49	0.0299243	0.714402	1.13639e-12	4.57735	Up	2.64675e-12
101118024	LOC101118024	761	2	49	0.100193	2.39198	1.13639e-12	4.57735	Up	2.64637e-12
101102834	CCDC135	2854	1	24	0.0133579	0.312394	1.09663e-06	4.5476	Up	2.03339e-06
100170111	-	1653	2	47	0.0461265	1.05626	4.09938e-12	4.51723	Up	9.3612e-12
101115032	STAP1	2301	2	46	0.0331365	0.742655	7.77698e-12	4.4862	Up	1.75471e-11
101112516	CABP1	868	1	23	0.0439212	0.984361	2.0851e-06	4.4862	Up	3.81099e-06
101123620	LMO3	3822	1	22	0.00997477	0.213835	3.95872e-06	4.42207	Up	7.13114e-06
101112229	-	1225	1	22	0.0311213	0.667164	3.95872e-06	4.42207	Up	7.13035e-06
101117689	ITGA8	4110	2	44	0.0185516	0.397701	2.79202e-11	4.42207	Up	6.19377e-11
101118136	ASPHD2	1175	15	326	0.486684	10.3068	7.41944e-76	4.40447	Up	4.73905e-75
101113349	ANGPTL7	2351	2	43	0.0324318	0.679457	5.28332e-11	4.3889	Up	1.16204e-10
101110410	PLEKHG6	2256	10	211	0.168987	3.47448	2.72942e-49	4.36181	Up	1.29974e-48
101116141	SPINK5	3623	4	84	0.0420906	0.861305	2.3458e-20	4.35495	Up	6.76902e-20
101110725	LAT	1742	7	147	0.153195	3.13484	1.04761e-34	4.35495	Up	4.00571e-34
101105035	ADTRP	1605	40	837	0.95012	19.373	8.14048e-191	4.34979	Up	1.04858e-189
101103753	ADM	1487	1134	23660	29.0734	591.085	0	4.34559	Up	0
101113069	UGT8	4170	4	81	0.0365694	0.721598	1.57315e-19	4.30249	Up	4.43545e-19
101115763	PIH1D3	612	1	20	0.0622934	1.21402	1.41993e-05	4.28456	Up	2.48695e-05
101115809	GLTPD2	798	1	20	0.0477739	0.93105	1.41993e-05	4.28456	Up	2.48668e-05
101120425	KCNAB3	1152	1	20	0.0330934	0.644946	1.41993e-05	4.28456	Up	2.48641e-05
101102007	LOC101102007	1170	11	219	0.358427	6.95351	1.76311e-50	4.27799	Up	8.52837e-50
101121072	PLP1	2716	12	238	0.16844	3.25532	1.07768e-54	4.27249	Up	5.4771e-54
101122857	RETN	573	4	77	0.266133	4.99209	1.97422e-18	4.22942	Up	5.42317e-18
101105501	-	2819	74	1391	1.00076	18.3307	0	4.19509	Up	3.70845e-307
101108407	-	861	5	91	0.221391	3.92631	2.6327e-21	4.1485	Up	7.7441e-21
100196903	IDO1	1251	11	198	0.335219	5.87968	9.70528e-45	4.13256	Up	4.32847e-44
101113346	SLFN13	2694	2	36	0.0283026	0.496422	4.46192e-09	4.13256	Up	9.13819e-09
101102695	HENMT1	1698	1	18	0.022452	0.393805	5.05466e-05	4.13256	Up	8.56845e-05
101106722	LOC101106722	630	8	143	0.484109	8.43221	1.24957e-32	4.12251	Up	4.61289e-32
101108117	KRT18	1259	14	245	0.423932	7.22914	1.17192e-54	4.09192	Up	5.95044e-54
101108067	SUSD4	2915	2	34	0.0261568	0.433298	1.56806e-08	4.0501	Up	3.14095e-08
100170113	-	2585	28	471	0.412944	6.76872	1.10773e-102	4.03486	Up	8.83739e-102
101115549	LOC101115549	975	84	1409	3.28449	53.6849	1.2e-303	4.03077	Up	2.195e-302
101105346	SHCBP1L	2121	8	134	0.143795	2.34698	3.46872e-30	4.02873	Up	1.2259e-29
101117308	DES	2264	283	4688	4.76545	76.9232	0	4.01274	Up	0
101120523	AGBL2	2967	2	33	0.0256984	0.413183	2.93342e-08	4.00703	Up	5.80926e-08
101114234	CSMD2	10296	5	82	0.0185138	0.295864	7.34274e-19	3.99826	Up	2.03877e-18
101109407	MBP	1036	10	164	0.367988	5.88072	1.86413e-36	3.99826	Up	7.35109e-36
101102734	LOC101102734	2811	40	656	0.542491	8.6694	1.89559e-141	3.99826	Up	1.92318e-140
XR_173375.1	-	1915	106	1729	2.11023	33.5407	0	3.99044	Up	0
101114193	RASGEF1B	2917	206	3329	2.69231	42.3959	0	3.97701	Up	0
101111171	S100A13	671	481	7751	27.3285	429.123	0	3.97291	Up	0
101115716	TCTE3	628	1	16	0.0607063	0.946469	0.000178307	3.96264	Up	0.000293201
101119872	VGF	897	1	16	0.0425012	0.662634	0.000178307	3.96264	Up	0.000293171
101109961	LOC101109961	864	1	16	0.0441245	0.687943	0.000178307	3.96264	Up	0.00029323
101122200	TNFRSF13B	1019	2	32	0.0748255	1.1666	5.4795e-08	3.96264	Up	1.0722e-07
101105968	IMPA2	1162	75	1198	2.46064	38.2998	4.1729e-255	3.96023	Up	6.61918e-254
101104397	-	1285	4232	67333	125.556	1946.57	0	3.95454	Up	0
101101902	P2RX1	1581	18	286	0.434045	6.72017	5.08332e-62	3.95258	Up	2.8094e-61
101119957	CCL21	928	87	1375	3.57409	55.0428	1.09236e-291	3.94491	Up	1.92026e-290
101121750	TMSB15B	583	6	94	0.392352	5.9897	3.35098e-21	3.93226	Up	9.832e-21
101103450	-	4455	1803	28118	15.4291	234.468	0	3.92566	Up	0
100135687	HIF3A	2059	81	1257	1.49976	22.6791	1.80036e-265	3.91856	Up	2.94495e-264
101104454	LOC101104454	960	2	31	0.0794241	1.1996	1.02193e-07	3.91683	Up	1.97939e-07
101120522	-	4758	2	31	0.016025	0.242038	1.02193e-07	3.91683	Up	1.97963e-07
101110789	LOC101110789	466	4	62	0.327241	4.94256	2.3668e-14	3.91683	Up	5.80812e-14
443193	-	2681	64	986	0.910074	13.6624	3.3855e-208	3.90808	Up	4.60558e-207
101110498	IGF2BP3	4258	2	30	0.0179068	0.261735	1.90272e-07	3.86953	Up	3.64713e-07
101122005	SLC7A3	1665	2	30	0.0457941	0.66935	1.90272e-07	3.86953	Up	3.64756e-07
101120673	KCNQ3	2514	2	30	0.030329	0.443304	1.90272e-07	3.86953	Up	3.6467e-07
101113597	C8H6orf165	2275	14	209	0.234607	3.4128	5.99576e-45	3.86264	Up	2.6866e-44
101118321	-	1446	11	159	0.290013	4.08484	3.21454e-34	3.81609	Up	1.22166e-33
101108174	VSIG2	1042	13	187	0.47563	6.66684	5.99188e-40	3.80909	Up	2.50647e-39
101113855	PLEK2	1868	3	43	0.0612263	0.855141	4.18222e-10	3.80394	Up	8.89859e-10
101106904	GPM6A	3632	72	1032	0.755754	10.5555	2.3301e-213	3.80394	Up	3.22383e-212
101111611	CD52	883	20	286	0.863501	12.0324	3.08424e-60	3.80058	Up	1.6727e-59
101111820	WNK4	3960	61	862	0.587257	8.08646	9.53896e-178	3.78344	Up	1.15628e-176
101120943	PPP5D1	1911	610	8602	12.1692	167.219	0	3.78043	Up	0
100170320	-	1257	252	3543	7.64291	104.709	0	3.77611	Up	0
101117717	CD96	2008	4	56	0.0759434	1.03603	9.61246e-13	3.76999	Up	2.243e-12
101120468	CCL27	300	2	28	0.254157	3.46723	6.56034e-07	3.76999	Up	1.22949e-06
101121226	TM4SF4	1381	2	28	0.0552116	0.7532	6.56034e-07	3.76999	Up	1.22977e-06
101115884	SLC10A5	1317	2	28	0.0578946	0.789802	6.56034e-07	3.76999	Up	1.22963e-06
101114025	C8H6orf163	1297	1	14	0.0293937	0.400991	0.000622042	3.76999	Up	0.000984779
101120485	RHEBL1	912	1	14	0.0418022	0.570268	0.000622042	3.76999	Up	0.000985067
101109098	FAM227B	1485	1	14	0.0256724	0.350225	0.000622042	3.76999	Up	0.000984875
100820756	SRD5A2	1630	1	14	0.0233887	0.31907	0.000622042	3.76999	Up	0.000984971
101106181	LECT1	1415	6	83	0.161655	2.17905	2.9521e-18	3.75271	Up	8.07391e-18
101120084	SULT1B1	1092	16	219	0.558587	7.45019	7.08106e-46	3.73742	Up	3.21548e-45
101104825	TSSK6	891	3	41	0.128362	1.70943	1.43141e-09	3.73523	Up	2.98887e-09
100913167	-	686	3	41	0.166721	2.22027	1.43141e-09	3.73523	Up	2.98926e-09
101107430	C1R	2301	2645	35922	43.8231	579.949	0	3.72616	Up	0
493968	-	1728	7	95	0.154436	2.04233	1.32335e-20	3.72514	Up	3.83636e-20
101109529	IL1RL1	2487	16	216	0.245266	3.22644	4.41598e-45	3.71752	Up	1.98091e-44
101112534	LOC101112534	450	2	27	0.169438	2.22893	1.21457e-06	3.71752	Up	2.24696e-06
101121916	EGFL6	1710	6	81	0.133767	1.75969	1.00354e-17	3.71752	Up	2.69922e-17
101111394	SPEF2	5342	13	175	0.0927755	1.21697	9.2546e-37	3.71341	Up	3.67716e-36
443057	-	614	51	682	3.16662	41.2631	1.24326e-138	3.70384	Up	1.23891e-137
101109819	TMCC2	1911	19	254	0.379041	4.93764	1.33383e-52	3.70339	Up	6.60531e-52
101118665	FGL1	1254	140	1861	4.25622	55.1309	0	3.69522	Up	0
101102511	PLEKHB1	2122	22	292	0.395249	5.11191	4.07184e-60	3.69303	Up	2.20537e-59
101119097	IQCG	1793	2	26	0.0425249	0.53869	2.24386e-06	3.66308	Up	4.09241e-06
101102959	LOC101102959	559	3	39	0.204599	2.59178	4.8704e-09	3.66308	Up	9.96221e-09
XR_173370.1	-	931	2	26	0.0818981	1.03746	2.24386e-06	3.66308	Up	4.09195e-06
101123556	RHOBTB3	5249	887	11509	6.4423	81.453	0	3.66032	Up	0
101108685	GLYAT	1296	1499	19368	44.0951	555.17	0	3.65424	Up	0
101111551	TPPP2	746	11	142	0.562144	7.07124	1.04019e-29	3.65295	Up	3.64056e-29
101113830	-	1971	14	180	0.270792	3.39259	3.02192e-37	3.64713	Up	1.21048e-36
101107168	ACMSD	1319	11	141	0.317937	3.97119	1.9082e-29	3.64276	Up	6.65271e-29
101105257	KLHL32	3353	4	51	0.04548	0.565045	2.0441e-11	3.63506	Up	4.5545e-11
101105681	CD79A	1198	14	178	0.445518	5.51962	1.01553e-36	3.63101	Up	4.02911e-36
101105316	LOC101105316	922	22	279	0.909673	11.2414	1.08428e-56	3.62733	Up	5.65756e-56
101104951	APCDD1	3053	751	9517	9.37793	115.803	0	3.62626	Up	0
101118014	CCDC146	3141	19	239	0.230611	2.82668	1.19652e-48	3.61558	Up	5.64811e-48
101102156	LGALS9	1247	166	2084	5.07499	62.0837	0	3.61274	Up	0
101115017	SOCS2	1828	128	1606	2.66948	32.6374	0	3.61189	Up	0
101117752	PDK4	1595	414	5194	9.8954	120.973	0	3.61178	Up	0
101121698	SLC4A11	2930	66	828	0.858756	10.4981	1.55483e-164	3.61173	Up	1.75871e-163
101105217	GRB14	2590	2	25	0.0294391	0.35858	4.13596e-06	3.60649	Up	7.44464e-06
101110863	DPEP2	1467	2	25	0.0519749	0.633076	4.13596e-06	3.60649	Up	7.44299e-06
101103654	SLAIN1	1837	2	25	0.0415063	0.505565	4.13596e-06	3.60649	Up	7.44381e-06
101102697	DNAJC12	1244	221	2749	6.77276	82.0919	0	3.59943	Up	0
101114535	LOC101114535	348	5	62	0.547753	6.61848	1.61568e-13	3.5949	Up	3.86104e-13
443517	-	1499	229	2829	5.82408	70.1096	0	3.58951	Up	0
101102535	AKAP4	2865	30	370	0.3992	4.79759	5.20064e-74	3.58713	Up	3.26912e-73
101118719	TMEM236	1053	3	37	0.108614	1.30533	1.6465e-08	3.58713	Up	3.29443e-08
443409	-	1336	150	1844	4.28034	51.2744	0	3.58244	Up	0
101112503	LGALS4	1104	62	756	2.141	25.4389	5.9027e-149	3.57068	Up	6.18565e-148
101102679	CPNE5	1749	6	73	0.130784	1.55053	1.29595e-15	3.5675	Up	3.29422e-15
101104317	ANGPTL4	1435	1309	15873	34.7761	410.916	0	3.56267	Up	0
101107869	ARL14EPL	1020	21	254	0.784897	9.25081	5.92212e-51	3.559	Up	2.88003e-50
101107705	LOC101107705	1947	94	1135	1.84058	21.6559	5.22988e-222	3.55652	Up	7.51761e-221
101112637	PMEL	2034	37	446	0.693497	8.14573	3.28334e-88	3.55408	Up	2.34526e-87
101114579	LOC101114579	2403	77	927	1.2216	14.3309	1.82291e-181	3.55228	Up	2.24484e-180
101102093	MESP2	468	2	24	0.162921	1.90507	7.60492e-06	3.5476	Up	1.35327e-05
101108801	LOC101108801	525	2	24	0.145233	1.69824	7.60492e-06	3.5476	Up	1.35342e-05
101121228	2017-09-01	1421	10	119	0.268287	3.11099	1.7565e-24	3.53553	Up	5.53889e-24
101104932	UCP2	1626	609	7207	14.2788	164.657	0	3.52752	Up	0
101117883	CCDC37	1704	45	532	1.00678	11.5981	3.2618e-104	3.52607	Up	2.63066e-103
101109706	LOC101109706	579	217	2552	14.2881	163.738	0	3.5185	Up	0
101105058	-	1251	4	47	0.121898	1.39568	2.30482e-10	3.51723	Up	4.94677e-10
101116079	CCDC8	1656	205	2397	4.7194	53.7717	0	3.51017	Up	0
101111072	MTMR7	3008	3	35	0.0380222	0.432251	5.5269e-08	3.50696	Up	1.08109e-07
XR_173497.1	-	1427	5	58	0.133579	1.50991	1.80604e-12	3.49869	Up	4.17825e-12
101114256	ACTG2	1327	143	1652	4.10827	46.2472	0	3.49276	Up	0
101115627	ITPKA	951	29	335	1.16255	13.0861	1.10174e-65	3.49267	Up	6.33698e-65
101122689	LOC101122689	1473	13	150	0.336461	3.78298	3.3765e-30	3.49102	Up	1.19357e-29
101117928	HTR4	2915	2	23	0.0261568	0.293113	1.39468e-05	3.4862	Up	2.44431e-05
101113241	LOC101113241	1287	4	46	0.118488	1.32778	4.20828e-10	3.4862	Up	8.95052e-10
101107406	CCDC154	2040	13	148	0.242944	2.69512	1.1167e-29	3.47165	Up	3.90496e-29
101119973	LOC101119973	1028	8	91	0.296682	3.28847	9.4648e-19	3.47043	Up	2.62126e-18
101117833	KLF11	4078	361	4096	3.37484	37.3129	0	3.46678	Up	0
101106577	LOC101106577	1512	6	68	0.151284	1.67072	2.62188e-14	3.46514	Up	6.42826e-14
101117765	LOC101117765	773	15	170	0.739785	8.16988	7.84886e-34	3.46514	Up	2.96348e-33
101105810	LOC101105810	969	10	113	0.393432	4.33212	6.4045e-23	3.46089	Up	1.95212e-22
101106501	LOC101106501	887	4	45	0.171921	1.88467	7.67174e-10	3.45449	Up	1.61729e-09
101117586	MMRN1	4352	131	1442	1.14756	12.309	2.02188e-272	3.42307	Up	3.35802e-271
101112553	ACRBP	1602	4	44	0.09519	1.02032	1.39631e-09	3.42207	Up	2.91707e-09
101120685	DYNLRB2	548	35	385	2.4349	26.0991	5.92302e-74	3.42207	Up	3.72176e-73
443083	-	1404	2	22	0.0543071	0.582105	2.55052e-05	3.42207	Up	4.40396e-05
101104944	-	822	2	22	0.0927581	0.994253	2.55052e-05	3.42207	Up	4.4035e-05
101113440	-	2622	6	66	0.0872393	0.935098	8.66468e-14	3.42207	Up	2.08752e-13
101108531	C1H21orf7	1659	19	208	0.436617	4.65761	1.41004e-40	3.41515	Up	5.95511e-40
101110813	CARD11	3917	139	1520	1.35287	14.4157	2.37422e-286	3.41355	Up	4.11574e-285
101113039	SNCG	753	844	9214	42.7308	454.568	0	3.41115	Up	0
101118423	MYOM3	4999	29	316	0.221161	2.34828	9.05038e-61	3.40844	Up	4.93804e-60
100174904	GATM	2321	782	8512	12.8447	136.239	0	3.40689	Up	0
101110057	LOC101110057	2432	15	163	0.235137	2.48983	5.06598e-32	3.40447	Up	1.85039e-31
101102504	MMP23B	900	90	970	3.81236	40.0383	2.10078e-182	3.39262	Up	2.60879e-181
101123329	LOC101123329	2610	195	2096	2.84831	29.833	0	3.38873	Up	0
101104557	LOC101104557	4533	3225	34496	27.123	282.702	0	3.38169	Up	0
101116182	SLC38A3	1425	15	160	0.401301	4.17111	2.9999e-31	3.37767	Up	1.08043e-30
101115379	SHISA2	2580	6	64	0.0886595	0.921523	2.85012e-13	3.37767	Up	6.76227e-13
780463	LOC780463	621	35	373	2.14867	22.3133	7.255e-71	3.37639	Up	4.40534e-70
101114907	-	1983	16	169	0.307603	3.16599	8.23244e-33	3.36352	Up	3.05017e-32
101114276	C7H15orf48	642	16	168	0.95012	9.72121	1.48653e-32	3.35495	Up	5.47522e-32
101117346	-	1462	18	189	0.469374	4.80242	1.90709e-36	3.35495	Up	7.51319e-36
443388	-	1334	2	21	0.0571568	0.584803	4.6501e-05	3.35495	Up	7.89997e-05
780521	LEF-1	2626	4	42	0.0580709	0.594156	4.60178e-09	3.35495	Up	9.42106e-09
101111266	LOC101111266	1299	2	21	0.0586968	0.60056	4.6501e-05	3.35495	Up	7.90079e-05
442997	-	1171	34	357	1.10692	11.3255	1.62509e-67	3.35495	Up	9.51218e-67
101107386	-	1407	485	4999	13.1414	131.988	0	3.32822	Up	0
101107096	EMR1	3168	36	370	0.433222	4.33873	2.39004e-69	3.32409	Up	1.42778e-68
101107025	ZBED3	441	4	41	0.345792	3.45375	8.33144e-09	3.32019	Up	1.68843e-08
101109899	LOC101109899	1363	44	449	1.2307	12.2376	1.39745e-83	3.31378	Up	9.61405e-83
101110987	CNDP1	1942	5	51	0.0981555	0.975589	1.17404e-10	3.31313	Up	2.54571e-10
101102213	LOC101102213	1107	12	122	0.413264	4.0941	9.8019e-24	3.30841	Up	3.04829e-23
101112482	TMEM156	1556	6	61	0.147006	1.45635	1.68448e-12	3.30841	Up	3.90036e-12
101119731	LOC101119731	1806	28	284	0.591063	5.8418	2.56374e-53	3.30503	Up	1.28448e-52
101115925	IGF2BP2	3560	29	294	0.310557	3.06792	3.94108e-55	3.30433	Up	2.01495e-54
101113726	LOC101113726	490	2	20	0.155606	1.51628	8.45012e-05	3.28456	Up	0.000141573
101112742	NALCN	5285	2	20	0.0144271	0.140582	8.45012e-05	3.28456	Up	0.000141617
101112093	CNTN4	4936	2	20	0.0154472	0.150522	8.45012e-05	3.28456	Up	0.000141559
101114700	MZB1	836	2	20	0.0912047	0.88873	8.45012e-05	3.28456	Up	0.000141588
101106266	F2RL1	3022	2	20	0.0252307	0.245856	8.45012e-05	3.28456	Up	0.000141544
101115683	PNOC	1209	6	60	0.189199	1.84362	3.03752e-12	3.28456	Up	6.96969e-12
101123141	CCL22	700	2	20	0.108925	1.0614	8.45012e-05	3.28456	Up	0.000141602
101122683	-	4524	35	349	0.294944	2.86582	9.8486e-65	3.28044	Up	5.59534e-64
XR_173400.1	-	2374	36	358	0.578117	5.60207	2.727e-66	3.27653	Up	1.57745e-65
101111867	ACVR1C	1455	41	406	1.07427	10.366	7.7029e-75	3.27042	Up	4.86652e-74
101117907	CACNB4	2107	9	89	0.162844	1.56918	1.71838e-17	3.26844	Up	4.58619e-17
443433	-	1002	98	967	3.72865	35.8513	1.12718e-175	3.2653	Up	1.35621e-174
101104860	-	3363	1005	9916	11.3929	109.536	0	3.2652	Up	0
101123079	ZNF311	2139	12	118	0.213877	2.04936	1.02568e-22	3.26032	Up	3.11287e-22
101119516	NEGR1	5785	4	39	0.0263603	0.250442	2.71504e-08	3.24804	Up	5.38466e-08
101106576	LOC101106576	1090	15	146	0.524636	4.97591	1.13196e-27	3.24557	Up	3.817e-27
101112471	LOC101112471	452	20	193	1.68688	15.8623	5.29198e-36	3.23317	Up	2.0648e-35
101119257	SERPINA5	2133	8	77	0.142986	1.34105	3.75528e-15	3.22942	Up	9.42039e-15
101109217	ITIH3	2997	44	423	0.559706	5.24324	5.5902e-77	3.22772	Up	3.62337e-76
101106187	FBXW10	2970	5	48	0.0641811	0.600386	6.86736e-10	3.22567	Up	1.45129e-09
101122340	LOC101122340	576	31	297	2.05179	19.1549	1.9262e-54	3.22276	Up	9.75898e-54
100294604	-	423	7	67	0.630887	5.88411	2.5627e-13	3.22137	Up	6.09101e-13
101120892	HMGB2	1085	59	563	2.07308	19.2763	1.33849e-101	3.21698	Up	1.06054e-100
101114540	TMC8	2211	25	238	0.431067	3.99884	8.16086e-44	3.2136	Up	3.5972e-43
XR_173212.1	-	403	39	371	3.68938	34.1991	2.02376e-67	3.21251	Up	1.18287e-66
101114902	-	981	53	504	2.05968	19.0857	5.37092e-91	3.212	Up	3.91913e-90
101111965	LOC101111965	1449	10	95	0.263103	2.43557	2.64676e-18	3.21056	Up	7.24736e-18
101108471	NTS	1203	2	19	0.0633808	0.586724	0.000153006	3.21056	Up	0.000252696
101119176	CCRL1	2030	30	284	0.563403	5.19719	7.15606e-52	3.20549	Up	3.52017e-51
101104065	-	1869	308	2896	6.28254	57.5619	0	3.1957	Up	0
101105979	GCA	1272	5	47	0.149857	1.37264	1.23309e-09	3.1953	Up	2.57908e-09
101120453	BCL2L15	809	15	141	0.706865	6.47466	2.08448e-26	3.1953	Up	6.84142e-26
XR_173149.1	-	1127	3	28	0.101482	0.922954	3.5792e-06	3.18503	Up	6.45966e-06
101117112	LOC101117112	825	1294	12046	59.7963	542.419	0	3.18128	Up	0
101122054	CD180	2154	14	130	0.247786	2.24204	2.46174e-24	3.17765	Up	7.74323e-24
101103655	-	1086	42	390	1.47439	13.3408	4.412e-70	3.17765	Up	2.65128e-69
101114681	LOC101114681	713	7	65	0.374285	3.38665	8.22852e-13	3.17765	Up	1.92311e-12
101119889	-	754	25	232	1.26404	11.4304	2.65372e-42	3.17676	Up	1.14823e-41
101104150	SOD3	2081	294	2724	5.38603	48.6274	0	3.17448	Up	0
101121397	LRRC3B	1272	34	315	1.01903	9.19961	7.46144e-57	3.17438	Up	3.90829e-56
101105155	BTNL9	2231	534	4935	9.12505	82.1739	0	3.17077	Up	0
100526668	TTPA	1098	75	693	2.60407	23.4464	5.5261e-123	3.17053	Up	4.99502e-122
101114089	LOC101114089	1002	56	517	2.13066	19.1677	3.80598e-92	3.1693	Up	2.81002e-91
101105336	LOC101105336	705	93	857	5.02907	45.1583	1.68819e-151	3.16663	Up	1.78757e-150
101117295	SH3D21	2170	70	643	1.22979	11.0077	6.02898e-114	3.16203	Up	5.21452e-113
101108235	LY96	660	104	953	6.00735	53.6408	7.31318e-168	3.15853	Up	8.40679e-167
101110677	F2RL2	2853	381	3487	5.09116	45.4042	0	3.15676	Up	0
100307044	FHL1	891	1295	11748	55.4097	489.815	0	3.14403	Up	0
101105114	LOC101105114	1549	21	190	0.516846	4.55668	1.52151e-34	3.14017	Up	5.80957e-34
101122692	LOC101122692	1160	126	1138	4.14101	36.4444	7.79212e-199	3.13764	Up	1.0332e-197
101120559	LOC101120559	999	2	18	0.0763235	0.66935	0.000275966	3.13256	Up	0.000448028
101102541	LOC101102541	904	2	18	0.0843442	0.739691	0.000275966	3.13256	Up	0.000447983
101111421	IFT57	1679	129	1157	2.92909	25.5993	1.67231e-201	3.12758	Up	2.23566e-200
101112662	PROX1	8083	25	224	0.117913	1.02949	2.6915e-40	3.12614	Up	1.13201e-39
443441	-	1379	83	739	2.2946	19.9079	6.22668e-129	3.11703	Up	5.83949e-128
101123173	CPA3	1652	10	89	0.230772	2.00136	8.5865e-17	3.11644	Up	2.25754e-16
101108538	LOC101108538	1609	797	7081	18.8841	163.488	0	3.11394	Up	0
101113487	2017-09-03	2475	8	71	0.123228	1.06569	1.22673e-13	3.11238	Up	2.94238e-13
101121539	LOC101121539	1875	278	2465	5.65246	48.8384	0	3.11107	Up	0
XR_173322.1	-	1365	60	531	1.67576	14.4513	7.11432e-93	3.10831	Up	5.28627e-92
101115527	LOC101115527	1025	59	521	2.19443	18.8825	4.55754e-91	3.10513	Up	3.3286e-90
101118505	PTPRD	9538	281	2470	1.12316	9.62024	0	3.09851	Up	0
101122378	CLDND2	564	27	237	1.82506	15.6104	3.57674e-42	3.09649	Up	1.54472e-41
101110122	CAPN6	3566	18	158	0.192435	1.64597	1.33909e-28	3.09649	Up	4.59363e-28
101102435	RIMS3	1394	22	193	0.601663	5.14329	1.31094e-34	3.09566	Up	5.00791e-34
101110496	LOC101110496	1442	4	35	0.105752	0.901673	2.8094e-07	3.09192	Up	5.35034e-07
101117085	WDR27	2843	31	271	0.415699	3.5411	6.40366e-48	3.09059	Up	2.99323e-47
101112310	TMEM176A	955	11	96	0.43912	3.73434	7.24e-18	3.08817	Up	1.95575e-17
101110146	-	968	13	113	0.51199	4.3366	9.24188e-21	3.08238	Up	2.684e-20
101118649	LOC101118649	833	366	3180	16.7506	141.817	0	3.08175	Up	0
101119843	ZNF581	597	9	78	0.574727	4.85363	1.02367e-14	3.07811	Up	2.53585e-14
101104787	LOC101104787	1209	3	26	0.0945994	0.798901	1.15074e-05	3.07811	Up	2.02618e-05
101101976	LOC101101976	528	3	26	0.216611	1.8293	1.15074e-05	3.07811	Up	2.0264e-05
101103554	MFNG	2102	932	8077	16.9035	142.746	0	3.07805	Up	0
101119634	-	2079	178	1541	3.26407	27.5356	1.58341e-263	3.07655	Up	2.56937e-262
101107251	-	894	43	372	1.83368	15.4579	6.77458e-65	3.07553	Up	3.85427e-64
101122654	-	1201	24	207	0.761837	6.40285	9.69306e-37	3.07116	Up	3.84667e-36
101106979	KANK4	5047	54	465	0.4079	3.42268	1.51591e-80	3.06884	Up	1.01874e-79
101106263	SHROOM3	6092	13	111	0.0813537	0.676876	2.90696e-20	3.05661	Up	8.36453e-20
101112989	LOC101112989	633	2	17	0.120454	0.99768	0.000495624	3.0501	Up	0.000789876
101118153	HRH4	1272	2	17	0.0599427	0.496487	0.000495624	3.0501	Up	0.000790031
101117821	ERICH2	557	2	17	0.136889	1.13381	0.000495624	3.0501	Up	0.000789954
101122317	CD6	1992	4	34	0.0765534	0.634068	5.00842e-07	3.0501	Up	9.43318e-07
101113465	SLC38A5	1804	2	17	0.0422656	0.350073	0.000495624	3.0501	Up	0.000790187
101116991	LOC101116991	471	4	34	0.323767	2.68166	5.00842e-07	3.0501	Up	9.43428e-07
101108307	COL23A1	1745	2	17	0.0436946	0.361909	0.000495624	3.0501	Up	0.000790109
101123341	SH3BGR	1223	110	931	3.42894	28.2793	2.7666e-158	3.04391	Up	3.03634e-157
101109054	SFXN2	2195	231	1942	4.01209	32.8671	0	3.03421	Up	0
101123618	CSRP2	882	195	1637	8.42868	68.9487	7.4462e-276	3.03214	Up	1.24561e-274
101115981	-	3141	37	310	0.449084	3.6664	1.46152e-53	3.02931	Up	7.33604e-53
101109209	TTC12	2118	18	150	0.323996	2.63094	1.29617e-26	3.02153	Up	4.27225e-26
101107483	TRIM45	2859	189	1558	2.52024	20.2441	2.24134e-260	3.00587	Up	3.60814e-259
101121073	SRPX	1727	476	3909	10.5077	84.0852	0	3.0004	Up	0
101122495	IL27	744	5	41	0.256207	2.04718	3.96606e-08	2.99826	Up	7.80952e-08
101114409	-	6457	1502	12313	8.86815	70.8401	0	2.99786	Up	0
443397	-	1192	6	49	0.191897	1.52709	1.79758e-09	2.99238	Up	3.73999e-09
101110918	LOC101110918	1071	581	4744	20.6814	164.551	0	2.99213	Up	0
101117955	MT2A	412	98	800	9.06823	72.1338	5.80874e-134	2.99178	Up	5.63965e-133
101117897	P2RY12	2252	43	351	0.727937	5.79008	1.04077e-59	2.9917	Up	5.60333e-59
101109052	-	1643	7	57	0.162425	1.28879	8.24886e-11	2.98817	Up	1.79992e-10
101112461	STX12	1765	1135	9182	24.5157	193.259	0	2.97875	Up	0
101106827	HTR2B	2155	48	386	0.849156	6.65405	4.85706e-65	2.97013	Up	2.76624e-64
101112958	HPGD	2034	27	216	0.506065	3.94502	5.51916e-37	2.96264	Up	2.20156e-36
101114274	-	2456	3	24	0.0465679	0.363019	3.6513e-05	2.96264	Up	6.24361e-05
101112639	ZAP70	2157	4	32	0.0706974	0.55112	1.57885e-06	2.96264	Up	2.90334e-06
101112665	OTOR	486	4	32	0.313774	2.44602	1.57885e-06	2.96264	Up	2.90367e-06
101118862	-	1462	282	2256	7.35352	57.3242	0	2.96264	Up	0
101121034	PKD1L2	7392	5	40	0.0257871	0.201022	7.01888e-08	2.96264	Up	1.36782e-07
101110847	RAB15	749	3	24	0.152698	1.19035	3.6513e-05	2.96264	Up	6.24295e-05
100147795	-	576	7	56	0.463307	3.6117	1.4566e-10	2.96264	Up	3.14413e-10
101105761	C9H8orf33	1727	125	988	2.75938	21.2525	1.8941e-162	2.94522	Up	2.12032e-161
101114506	C3H2orf40	747	132	1043	6.7367	51.8692	2.3023e-171	2.94477	Up	2.70204e-170
101114931	TPM2	2131	1275	10067	22.8097	175.494	0	2.9437	Up	0
101113847	SHC2	1302	32	252	0.936985	7.19011	1.41026e-42	2.93992	Up	6.12645e-42
101119285	GPC3	2065	1331	10475	24.5726	188.443	0	2.939	Up	0
101117268	NECAB3	2248	38	299	0.644438	4.94107	3.2782e-50	2.93871	Up	1.57865e-49
101105692	-	1404	7	55	0.190075	1.45526	2.56746e-10	2.93664	Up	5.5032e-10
101116840	-	4297	633	4966	5.61606	42.9326	0	2.93444	Up	0
101115041	ZNF696	1408	19	149	0.514452	3.93124	1.01243e-25	2.93388	Up	3.28371e-25
101102907	LOC101102907	1484	6	47	0.154138	1.17655	5.60396e-09	2.93226	Up	1.14483e-08
101111833	SH3GL3	1698	23	180	0.516397	3.93805	9.57904e-31	2.93093	Up	3.41961e-30
101110380	RAMP1	666	17	133	0.973124	7.41863	4.39314e-23	2.93046	Up	1.34384e-22
100216439	-	2145	20	156	0.355465	2.70174	8.54386e-27	2.92611	Up	2.82356e-26
101105676	ENKUR	1768	30	234	0.646893	4.91677	1.8384e-39	2.92611	Up	7.61568e-39
101110786	PPP1R14A	583	116	900	7.58548	57.3482	8.88052e-147	2.91844	Up	9.22881e-146
677670	-	420	4	31	0.363082	2.74194	2.79102e-06	2.91683	Up	5.07041e-06
100820744	-	1430	524	4050	13.9698	105.212	0	2.91292	Up	0
101103343	CEACAM1	3360	916	7039	10.3932	77.8248	0	2.90459	Up	0
101122001	NOSTRIN	1651	233	1790	5.38025	40.2765	1.23649e-288	2.90419	Up	2.15728e-287
101102559	CERS4	1632	26	199	0.607361	4.5298	1.78538e-33	2.89882	Up	6.699e-33
101119545	LOC101119545	768	815	6215	40.4567	300.626	0	2.89352	Up	0
101113905	LRRC31	1773	5	38	0.107511	0.796198	2.18202e-07	2.88864	Up	4.17069e-07
101104962	RGS3	4433	635	4822	5.46097	40.4088	0	2.88744	Up	0
101113467	CYTIP	2133	12	91	0.214479	1.58488	5.47646e-16	2.88547	Up	1.4055e-15
654403	VDUP1	2885	14684	111254	194.04	1432.57	0	2.88418	Up	0
780525	-	879	118	894	5.11784	37.7829	4.60912e-144	2.88412	Up	4.74736e-143
101117676	PKHD1L1	12931	61	460	0.179842	1.32151	8.79626e-75	2.87739	Up	5.55296e-74
780477	-	630	464	3494	28.0783	206.029	0	2.87532	Up	0
101111597	-	1896	67	503	1.34719	9.85543	1.97118e-81	2.87096	Up	1.33575e-80
101105172	RAMP2	834	1772	13298	81.0012	592.334	0	2.8704	Up	0
101111586	AGER	1396	4	30	0.109237	0.798329	4.91846e-06	2.86953	Up	8.81697e-06
101120855	SPAG4	1155	6	45	0.198045	1.44736	1.73204e-08	2.86953	Up	3.46046e-08
101107330	CHRNA2	3286	44	327	0.51048	3.6968	3.12198e-53	2.85635	Up	1.5608e-52
101121563	LOC101121563	1819	49	364	1.02697	7.43387	4.61996e-59	2.85572	Up	2.47255e-58
443449	MSTN	1128	7	52	0.236582	1.71254	1.39004e-09	2.85572	Up	2.90435e-09
101122835	ADAMTSL1	5800	11	81	0.0723033	0.518804	3.53708e-14	2.84305	Up	8.63432e-14
101111348	ZNF683	1446	6	44	0.158189	1.1304	3.03456e-08	2.83711	Up	6.00443e-08
101122913	CITED4	375	6	44	0.609977	4.35881	3.03456e-08	2.83711	Up	6.00516e-08
443342	-	1286	6	44	0.177871	1.27104	3.03456e-08	2.83711	Up	6.00589e-08
443437	-	1320	30	219	0.866445	6.16334	7.85114e-36	2.83053	Up	3.05525e-35
101103158	DHRS7	1273	994	7253	29.7681	211.658	0	2.8299	Up	0
101114526	LARP6	2417	268	1952	4.22719	30.0019	6e-306	2.82728	Up	1.10622e-304
XR_173113.1	-	1022	431	3127	16.0776	113.664	0	2.82166	Up	0
101113181	-	1062	4	29	0.143592	1.01442	8.6389e-06	2.82062	Up	1.5324e-05
101110613	DPEP3	1449	4	29	0.105241	0.743491	8.6389e-06	2.82062	Up	1.5319e-05
101107820	TESC	564	4	29	0.27038	1.91014	8.6389e-06	2.82062	Up	1.53206e-05
101103270	-	1101	4	29	0.138505	0.978491	8.6389e-06	2.82062	Up	1.53223e-05
101119259	CISH	1842	264	1911	5.46397	38.5405	1.48015e-298	2.81835	Up	2.65658e-297
101106417	WDR54	1014	26	188	0.977528	6.88757	8.0785e-31	2.81679	Up	2.89029e-30
101103235	PRDM6	2556	9	65	0.134238	0.94471	1.5984e-11	2.81508	Up	3.57565e-11
101102103	MTMR11	2663	328	2368	4.69566	33.0337	0	2.81454	Up	0
101114037	ADCK3	2785	947	6832	12.9634	91.1315	0	2.81351	Up	0
101102647	SCG5	951	11	79	0.440967	3.08598	1.07445e-13	2.80699	Up	2.58133e-13
101109915	OAS2	3082	212	1522	2.62239	18.3454	4.0339e-237	2.80647	Up	6.11219e-236
101120757	FAM54A	1229	6	43	0.18612	1.29976	5.30372e-08	2.80394	Up	1.03843e-07
101114258	CELA1	997	6	43	0.22943	1.60221	5.30372e-08	2.80394	Up	1.03831e-07
101104140	PTGES	888	70	501	3.00524	20.959	4.10988e-79	2.80202	Up	2.72588e-78
101114114	RRAGD	1411	13	93	0.351245	2.44851	7.33198e-16	2.80136	Up	1.87519e-15
101120888	C25H10orf10	1230	1044	7463	32.3585	225.4	0	2.80027	Up	0
101111426	EIF4EBP1	902	829	5925	35.0382	244.021	0	2.80001	Up	0
101111275	GRB10	1875	353	2516	7.1774	49.8489	0	2.79603	Up	0
101122516	RARRES2	773	4280	30399	211.085	1460.92	0	2.79098	Up	0
101116402	REC8	2474	40	284	0.616388	4.26447	2.37468e-45	2.79046	Up	1.06966e-44
101113115	TMOD4	1322	156	1106	4.4987	31.0792	1.19226e-171	2.78837	Up	1.40332e-170
101122638	EGFL8	997	17	120	0.650051	4.47128	6.10514e-20	2.78206	Up	1.74342e-19
101112131	-	3261	551	3887	6.44161	44.2802	0	2.78117	Up	0
101111542	LRG1	1697	20	141	0.449306	3.08662	3.5813e-23	2.78026	Up	1.09902e-22
101105982	RPL36A	541	3371	23747	237.55	1630.64	0	2.77913	Up	0
101105609	LOC101105609	1320	149	1048	4.30334	29.494	4.88728e-162	2.77689	Up	5.4522e-161
101121285	LOC101121285	353	33	232	3.56396	24.4151	3.91308e-37	2.77622	Up	1.56398e-36
101121804	TCTN2	2519	90	632	1.3621	9.32041	2.4593e-98	2.77456	Up	1.90584e-97
101105489	PAX8	2801	8	56	0.108886	0.742713	5.95758e-10	2.76999	Up	1.26067e-09
101114285	CCL4	795	16	112	0.767267	5.23356	1.26842e-18	2.76999	Up	3.50688e-18
101120489	LOC101120489	702	4	28	0.217228	1.48172	1.51204e-05	2.76999	Up	2.64229e-05
101123561	FBXL22	906	9	63	0.378711	2.5832	4.83926e-11	2.76999	Up	1.06582e-10
101108489	CXCL9	850	18	126	0.807323	5.50678	8.84536e-21	2.76999	Up	2.57022e-20
101123290	LOC101123290	1546	7	49	0.172616	1.17742	7.38744e-09	2.76999	Up	1.50011e-08
101120478	LOC101120478	730	28	195	1.46227	9.92334	2.70938e-31	2.76261	Up	9.76447e-31
101117729	EPB49	2353	460	3203	7.45297	50.5686	0	2.76235	Up	0
101110903	-	1774	19	132	0.408313	2.76418	1.28185e-21	2.7591	Up	3.79947e-21
101105294	LGI1	2356	103	714	1.66669	11.2582	4.40752e-110	2.75592	Up	3.70556e-109
101104501	LOC101104501	1376	49	339	1.3576	9.15224	4.4051e-53	2.75307	Up	2.19687e-52
101120904	LOC101120904	1848	10	69	0.206296	1.38705	6.85762e-12	2.74923	Up	1.55029e-11
101118697	S1PR4	2035	9	62	0.168606	1.13181	8.39752e-11	2.74691	Up	1.83162e-10
101112521	LOC101112521	3153	9	62	0.108821	0.730489	8.39752e-11	2.74691	Up	1.83138e-10
101104222	LOC101104222	2872	88	604	1.16813	7.81265	7.06004e-93	2.74161	Up	5.24834e-92
101103398	LOC101103398	2229	14	96	0.239448	1.59995	5.49506e-16	2.74024	Up	1.41005e-15
101104839	BZRAP1	5370	72	493	0.511154	3.41051	5.0933e-76	2.73816	Up	3.26224e-75
101112480	LOC101112480	699	91	623	4.96316	33.1098	1.31085e-95	2.73793	Up	1.00104e-94
101111599	-	1956	37	253	0.721152	4.80505	9.28234e-40	2.73618	Up	3.86598e-39
443323	-	1035	204	1394	7.51421	50.0344	1.76979e-211	2.73523	Up	2.4341e-210
101113147	CYFIP2	6804	12	82	0.0672373	0.447709	8.02342e-14	2.73523	Up	1.93446e-13
101111074	MARCO	1428	6	41	0.160183	1.0666	1.60777e-07	2.73523	Up	3.09091e-07
443246	EAAT1	3917	841	5723	8.18533	54.2771	0	2.72923	Up	0
101115012	ASS1	1492	107	724	2.73406	18.0267	4.26188e-110	2.72102	Up	3.58497e-109
101120062	LOC101120062	892	4	27	0.170958	1.12446	2.63666e-05	2.71752	Up	4.54883e-05
101116370	HS3ST2	1646	4	27	0.0926454	0.609369	2.63666e-05	2.71752	Up	4.54835e-05
780489	NCF1	1194	16	108	0.510869	3.3602	1.13413e-17	2.71752	Up	3.04238e-17
XR_173221.1	-	1775	5002	33706	107.433	705.432	0	2.71506	Up	0
101110302	DMRT2	2441	125	842	1.95225	12.8142	2.0009e-127	2.71453	Up	1.8593e-126
101119758	HCAR1	1008	58	390	2.19362	14.3731	7.13588e-60	2.71199	Up	3.85077e-59
101107906	LOC101107906	938	27	181	1.09737	7.16839	1.46294e-28	2.70759	Up	5.01424e-28
101122405	PVRIG	687	3	20	0.166479	1.08148	0.000350502	2.6996	Up	0.000565082
101115799	PRSS35	3217	3	20	0.035552	0.230954	0.000350502	2.6996	Up	0.000565138
101120327	CCDC159	950	6	40	0.24078	1.56416	2.78798e-07	2.6996	Up	5.31017e-07
101116874	-	3918	11	73	0.107034	0.692157	2.90592e-12	2.69303	Up	6.67244e-12
443524	-	1316	24	159	0.695263	4.48836	4.19682e-25	2.69056	Up	1.3427e-24
101112285	FAM221B	1224	16	106	0.498347	3.21714	3.3685e-17	2.69056	Up	8.93007e-17
101110395	MFAP2	559	155	1026	10.5709	68.1839	2.52928e-153	2.68933	Up	2.7064e-152
443163	RGS2	1337	112	741	3.1936	20.5889	3.35382e-111	2.68861	Up	2.84174e-110
101115679	-	1322	5	33	0.144189	0.927318	3.5401e-06	2.6851	Up	6.39193e-06
101108770	GAS8	2571	56	369	0.830385	5.33176	4.33998e-56	2.68276	Up	2.24147e-55
XR_173409.1	-	1481	8338	54797	214.635	1374.51	0	2.67896	Up	0
101121899	IFIT3	2008	168	1104	3.18962	20.4245	3.84166e-164	2.67884	Up	4.33033e-163
101104783	NPM1	1396	272	1783	7.42809	47.4474	1.52792e-263	2.67526	Up	2.4818e-262
101105867	-	830	334	2186	15.3413	97.8404	0	2.67301	Up	0
101103501	-	2526	4	26	0.0603699	0.382372	4.57958e-05	2.66308	Up	7.78668e-05
101111277	C5H19orf66	1470	182	1178	4.72006	29.7697	1.84619e-173	2.65697	Up	2.19529e-172
443108	PGFS	1255	133	860	4.04019	25.4566	4.69726e-127	2.65555	Up	4.3524e-126
101109907	MPEG1	4131	364	2345	3.35923	21.0879	0	2.65021	Up	0
101116293	UBXN11	1413	83	534	2.23939	14.0393	2.56596e-79	2.64829	Up	1.70396e-78
101105321	LOC101105321	1245	63	405	1.92914	12.0846	1.57291e-60	2.64713	Up	8.55904e-60
101102085	LOC101102085	3702	26	167	0.267751	1.67582	7.62448e-26	2.6459	Up	2.47838e-25
101101908	PLXDC2	3132	304	1949	3.70037	23.1173	4.14538e-284	2.64323	Up	7.14034e-283
101122946	PRR7	1000	5	32	0.190618	1.18877	6.12198e-06	2.64071	Up	1.09274e-05
101102057	LOC101102057	784	336	2146	16.3387	101.686	0	2.63775	Up	0
101117637	P2RY14	1014	37	236	1.3911	8.6461	9.13562e-36	2.63583	Up	3.54915e-35
101116070	VMO1	690	8	51	0.442012	2.74579	9.19728e-09	2.63506	Up	1.85995e-08
100147799	CCND2	870	273	1738	11.9629	74.2124	1.72394e-252	2.63309	Up	2.71864e-251
101116205	CCDC107	815	542	3449	25.3533	157.211	0	2.63245	Up	0
101121436	LRRC48	2053	6	38	0.111418	0.687608	8.31078e-07	2.6256	Up	1.54896e-06
101113004	LOC101113004	1632	3	19	0.0700801	0.432493	0.000609702	2.6256	Up	0.000966184
101113240	LTB4R	1411	34	215	0.91864	5.66054	1.48625e-32	2.62337	Up	5.47542e-32
101114380	GIPR	1410	19	120	0.513722	3.16161	8.62788e-19	2.6216	Up	2.39233e-18
101122895	DNASE1L3	1078	30	189	1.06095	6.51312	9.79664e-29	2.61799	Up	3.37062e-28
101119043	ZNF554	1986	20	126	0.383923	2.35688	1.23968e-19	2.61799	Up	3.50682e-19
101114605	-	3122	37	233	0.451817	2.77248	4.55356e-35	2.61737	Up	1.7502e-34
100820751	GATA6	2736	34	214	0.473758	2.90565	2.53762e-32	2.61664	Up	9.31072e-32
101120029	LOC101120029	1531	90	566	2.2411	13.7337	7.8019e-83	2.61544	Up	5.33584e-82
101122878	NRSN2	2130	7	44	0.125289	0.767395	1.14078e-07	2.61471	Up	2.20487e-07
101117186	LOC101117186	1856	7	44	0.143785	0.880685	1.14078e-07	2.61471	Up	2.20461e-07
101120569	-	2706	16	100	0.225417	1.37283	8.57518e-16	2.60649	Up	2.19108e-15
101115173	RPS15A	1396	160	995	4.36946	26.4779	2.70706e-143	2.59926	Up	2.77593e-142
101114279	SMIM8	736	58	360	3.0043	18.1707	7.1706e-53	2.59651	Up	3.56402e-52
101109176	SLC25A23	1287	71	440	2.10317	12.7005	3.39174e-64	2.59425	Up	1.91691e-63
101114092	LOC101114092	521	301	1864	22.0253	132.909	4.27528e-266	2.5932	Up	7.01448e-265
101118148	ATP1A2	5098	26	161	0.194432	1.1732	1.89475e-24	2.59311	Up	5.9702e-24
101107401	LOC101107401	1162	733	4517	24.0487	144.408	0	2.58612	Up	0
101112761	MS4A7	1150	25	154	0.828773	4.97472	2.2362e-23	2.58557	Up	6.89757e-23
101121743	PDE9A	1681	196	1206	4.4451	26.6517	3.7654e-172	2.58394	Up	4.43842e-171
101115834	PSMB9	671	364	2239	20.681	123.959	0	2.58348	Up	0
443521	-	445	89	547	7.62472	45.6639	5.3664e-79	2.5823	Up	3.55346e-78
101115089	LOC101115089	352	53	325	5.7402	34.2994	1.54979e-47	2.57901	Up	7.20676e-47
XR_173053.1	-	874	533	3267	23.2493	138.862	0	2.5784	Up	0
101115050	SLC45A3	1659	8	49	0.183839	1.09723	2.70434e-08	2.57735	Up	5.3641e-08
101119685	PTPRCAP	909	57	349	2.39059	14.2629	6.99718e-51	2.57683	Up	3.40183e-50
101112745	ABI3	1255	141	863	4.28321	25.5454	2.64624e-123	2.5763	Up	2.39459e-122
101110959	-	5103	38	232	0.283891	1.68892	2.74882e-34	2.57269	Up	1.0454e-33
101117868	LOC101117868	2279	23	140	0.384749	2.28207	3.11786e-21	2.56836	Up	9.15794e-21
101117650	NGFRAP1	880	147	893	6.36837	37.6977	6.26272e-127	2.56548	Up	5.79302e-126
101117555	EVA1B	603	303	1838	19.1566	113.233	5.02112e-259	2.56338	Up	8.05114e-258
101121849	TMEM140	2083	447	2710	8.1811	48.331	0	2.56258	Up	0
101107986	-	3046	918	5562	11.4896	67.834	0	2.56167	Up	0
101107767	RENBP	1288	111	672	3.28549	19.382	9.454e-96	2.56054	Up	7.22302e-95
101120733	SP140	2899	167	1009	2.19615	12.9297	1.08511e-142	2.55764	Up	1.10921e-141
101123000	LRRC33	2443	152	918	2.37199	13.9594	5.93224e-130	2.55706	Up	5.63493e-129
101108427	CTSH	1811	809	4876	17.0304	100.021	0	2.55412	Up	0
443058	-	2383	589	3547	9.42291	55.2947	0	2.5529	Up	0
101118948	-	1458	105	631	2.74553	16.0775	1.3442e-89	2.54989	Up	9.68244e-89
101109348	SLC34A3	1569	7	42	0.170086	0.994426	3.34656e-07	2.5476	Up	6.35025e-07
101120159	-	1750	4	24	0.0871396	0.509471	0.000136381	2.5476	Up	0.000226022
101106727	CD2	1534	16	96	0.397638	2.32483	7.23186e-15	2.5476	Up	1.79971e-14
101104180	TIGD4	2178	5	30	0.0875197	0.511693	1.81086e-05	2.5476	Up	3.15193e-05
XR_173500.1	-	743	14	84	0.718345	4.19988	3.56902e-13	2.5476	Up	8.44328e-13
101113024	DENND2D	2051	61	366	1.13386	6.62921	1.28089e-52	2.5476	Up	6.3509e-52
101119612	-	1775	72	430	1.54642	8.99945	2.34996e-61	2.5409	Up	1.29129e-60
443038	-	3165	164	977	1.97544	11.4675	5.47726e-137	2.5373	Up	5.41163e-136
100101238	-	470	824	4906	66.8379	387.771	0	2.53647	Up	0
101106200	PAMR1	2788	388	2303	5.30558	30.6865	0	2.53202	Up	0
101113125	-	1405	99	586	2.68629	15.4941	1.55773e-82	2.52804	Up	1.06356e-81
101120250	TMEM200A	2975	24	142	0.307552	1.77316	3.72602e-21	2.52742	Up	1.09186e-20
101113066	-	1345	12	71	0.340136	1.96102	3.02372e-11	2.52742	Up	6.70502e-11
101107513	-	1014	22	130	0.827139	4.76268	1.79911e-19	2.52557	Up	5.06462e-19
101114855	AVIL	2956	9	53	0.116073	0.666066	1.09347e-08	2.52063	Up	2.20418e-08
XR_173494.1	-	1722	17	100	0.376365	2.15731	2.97248e-15	2.51903	Up	7.4821e-15
XR_173080.1	-	1704	79	464	1.76747	10.1157	2.22712e-65	2.51684	Up	1.27647e-64
101121999	ENHO	956	15	88	0.598173	3.41957	1.46214e-13	2.51518	Up	3.49875e-13
101116814	PHYHD1	1319	1050	6151	30.3486	173.24	0	2.51307	Up	0
101122559	LST1	446	21	123	1.79506	10.2451	2.11982e-18	2.51283	Up	5.81822e-18
101116656	IRF9	1389	439	2565	12.0491	68.6011	0	2.5093	Up	0
101106830	GLIPR2	1032	792	4626	29.2576	166.522	0	2.50883	Up	0
101116326	LOC101116326	1238	25	146	0.769862	4.38105	1.53755e-21	2.5086	Up	4.54743e-21
101105226	LOC101105226	1230	6	35	0.185969	1.05708	4.17676e-06	2.50696	Up	7.51474e-06
101120290	CCDC68	1117	40	233	1.36521	7.74906	1.90823e-33	2.50489	Up	7.15498e-33
101121360	RPL23	511	8229	47928	613.931	3484.29	0	2.50472	Up	0
101109556	LOC101109556	438	28	163	2.43712	13.8248	7.8106e-24	2.50401	Up	2.43414e-23
101119000	GPLD1	2960	22	128	0.283351	1.60644	5.15188e-19	2.5032	Up	1.43709e-18
101104734	LOC101104734	1849	10	58	0.206185	1.1653	2.5942e-09	2.49869	Up	5.36033e-09
101108034	LOC101108034	788	5	29	0.241901	1.36716	3.09614e-05	2.49869	Up	5.32176e-05
101118506	LPAR4	2037	25	145	0.467889	2.64438	2.59816e-21	2.49869	Up	7.64389e-21
100144753	KISS1R	1065	5	29	0.178984	1.01157	3.09614e-05	2.49869	Up	5.32119e-05
101116550	PLCXD1	842	5	29	0.226387	1.27948	3.09614e-05	2.49869	Up	5.32232e-05
101104164	LOC101104164	1128	13	75	0.439367	2.47001	1.22864e-11	2.49102	Up	2.75723e-11
101123145	CCDC82	1966	260	1497	5.04178	28.2868	2.7227e-204	2.48813	Up	3.67621e-203
101118017	LOC101118017	1139	4	23	0.133884	0.750154	0.000233696	2.4862	Up	0.000381308
101102674	C6	3277	4	23	0.0465347	0.260734	0.000233696	2.4862	Up	0.00038127
101116272	SORCS1	4491	4	23	0.0339555	0.190253	0.000233696	2.4862	Up	0.000381193
101103429	ASPG	1632	4	23	0.0934401	0.523545	0.000233696	2.4862	Up	0.000381347
101108291	NUGGC	2637	4	23	0.0578287	0.324014	0.000233696	2.4862	Up	0.000381232
101121543	-	2226	4	23	0.068506	0.383839	0.000233696	2.4862	Up	0.000381155
XR_173486.1	-	6945	12	69	0.0658723	0.369082	8.69032e-11	2.4862	Up	1.89345e-10
101109246	LOC101109246	1080	8078	46344	285.15	1594.1	0	2.48295	Up	0
100192427	-	1531	126	721	3.13754	17.4947	6.14284e-99	2.47921	Up	4.77865e-98
101118482	CXCR6	1956	14	80	0.272868	1.51938	2.94512e-12	2.47721	Up	6.76054e-12
101112254	PEG3	4245	79	450	0.709485	3.93805	3.31246e-62	2.47264	Up	1.83445e-61
101102225	VAMP5	864	120	682	5.29494	29.3236	2.94134e-93	2.46937	Up	2.19863e-92
101112908	EEF1D	1099	1753	9959	60.8104	336.639	0	2.46881	Up	0
101105159	C1QTNF7	1586	230	1304	5.52864	30.5436	2.28296e-176	2.46587	Up	2.75703e-175
101107634	TMEM144	2993	6	34	0.0764255	0.422006	7.10474e-06	2.46514	Up	1.26524e-05
101103321	HERC6	2979	52	294	0.665467	3.66626	5.31546e-41	2.46187	Up	2.25723e-40
101120395	LOC101120395	2324	121	684	1.98492	10.9337	3.43036e-93	2.46163	Up	2.56181e-92
101110495	-	1835	113	637	2.34766	12.8958	9.57144e-87	2.45761	Up	6.78015e-86
443076	-	6372	185	1041	1.10685	6.06905	1.85869e-140	2.45501	Up	1.87403e-139
101121701	TMEM86B	976	34	191	1.32808	7.26992	4.6595e-27	2.4526	Up	1.54964e-26
101109277	AKAP5	1272	26	146	0.779256	4.26395	5.09116e-21	2.45202	Up	1.48626e-20
101123211	PACRGL	1581	51	286	1.22979	6.72017	1.02799e-39	2.45008	Up	4.27924e-39
101123646	AFMID	1327	15	84	0.430937	2.35155	1.19092e-12	2.44806	Up	2.77056e-12
101110333	CCNI	2427	2919	16343	45.852	250.154	0	2.44776	Up	0
101113556	NUPR1	830	1063	5943	48.8257	265.995	0	2.44569	Up	0
100302075	-	831	141	788	6.46862	35.2266	2.87338e-106	2.44514	Up	2.35007e-105
101117421	PSME1	1129	1124	6270	37.9547	206.31	0	2.44246	Up	0
100302311	-	549	305	1701	21.1798	115.101	6.42208e-227	2.44214	Up	9.41461e-226
100037691	-	1119	65	362	2.21451	12.0178	1.28863e-49	2.44011	Up	6.16347e-49
100174905	-	831	520	2896	23.8559	129.462	0	2.44011	Up	0
101115905	FAM101A	408	48	267	4.48513	24.3107	5.56286e-37	2.43837	Up	2.21845e-36
101122820	-	799	9	50	0.429427	2.32471	5.31526e-08	2.43657	Up	1.04044e-07
101111562	-	1859	18	100	0.369136	1.99833	9.8151e-15	2.43657	Up	2.43251e-14
101109960	LRRC4	1959	9	50	0.175147	0.94816	5.31526e-08	2.43657	Up	1.04032e-07
101123642	EPSTI1	1428	82	453	2.18917	11.7846	2.43118e-61	2.42845	Up	1.33501e-60
101103373	S1PR3	3665	82	452	0.85297	4.58153	4.06784e-61	2.42526	Up	2.23223e-60
101120942	GPR56	3438	879	4840	9.74713	52.2981	0	2.42371	Up	0
101102077	SELL	1275	8	44	0.239207	1.282	3.82686e-07	2.42207	Up	7.24641e-07
101111021	-	786	4	22	0.194013	1.03979	0.00039839	2.42207	Up	0.000639811
101112034	SYP	2629	4	22	0.0580047	0.31087	0.00039839	2.42207	Up	0.000639874
101105879	C2H9orf43	1567	6	33	0.145974	0.782332	1.20399e-05	2.42207	Up	2.1174e-05
101107460	ANGPT4	1425	53	291	1.41793	7.5862	8.11616e-40	2.41959	Up	3.38462e-39
101114675	EIF2S3	1955	1944	10664	37.9091	202.637	0	2.41829	Up	0
101105743	LAMB1	5626	4363	23835	29.5651	157.384	0	2.41233	Up	0
443167	LOC443167	1462	54	295	1.40812	7.49585	3.31556e-40	2.41232	Up	1.39159e-39
780516	LOC780516	981	13	71	0.505205	2.68866	9.92022e-11	2.41194	Up	2.15622e-10
101118225	MAN2C1	3154	754	4102	9.11388	48.3148	0	2.40633	Up	0
101107547	CADM4	1158	16	87	0.526751	2.79098	8.05248e-13	2.40558	Up	1.88305e-12
101115571	LOC101115571	1290	7	38	0.206872	1.09431	2.77552e-06	2.40321	Up	5.04394e-06
101122442	SLC22A17	2290	203	1099	3.37951	17.8282	2.81622e-144	2.39928	Up	2.90991e-143
101120162	C5H19orf57	2199	17	92	0.294725	1.55421	1.92934e-13	2.39874	Up	4.60247e-13
101103965	LOC101103965	2017	95	514	1.79561	9.4668	2.1793e-68	2.39841	Up	1.28862e-67
101112290	PORCN	1866	61	329	1.24627	6.54983	2.87286e-44	2.39384	Up	1.27288e-43
780465	-	3443	23	124	0.254674	1.33792	1.33696e-17	2.39327	Up	3.5794e-17
101119508	-	3141	44	237	0.534046	2.80302	2.69046e-32	2.39195	Up	9.86704e-32
101107847	RRAGB	1788	47	253	1.00213	5.25653	2.33198e-34	2.39104	Up	8.88537e-34
101105544	TGIF1	1307	149	802	4.34615	22.7953	2.3837e-105	2.39093	Up	1.93592e-104
101121889	AIF1	668	233	1253	13.2976	69.682	1.8633e-163	2.38962	Up	2.09306e-162
101118263	MERTK	3545	409	2199	4.39846	23.0439	2.3491e-285	2.38931	Up	4.06352e-284
101120281	RCAN2	883	8	43	0.3454	1.80906	6.44426e-07	2.3889	Up	1.20829e-06
101104895	-	3634	330	1771	3.46196	18.1042	6.70154e-230	2.38666	Up	9.94092e-229
101121762	LOC101121762	1069	31	166	1.10555	5.76868	5.62158e-23	2.38348	Up	1.71638e-22
101113592	RPL9	1420	11198	59868	300.639	1566.22	0	2.38118	Up	0
101114201	C11H17orf49	765	324	1731	16.1465	84.0585	4.96536e-224	2.38018	Up	7.20754e-223
101102669	TRIM34	2326	110	583	1.80292	9.31118	3.17672e-76	2.36863	Up	2.03789e-75
XR_173156.1	-	879	4065	21506	176.305	908.902	0	2.36605	Up	0
101109073	-	1016	7	37	0.262662	1.35286	4.67026e-06	2.36473	Up	8.38685e-06
101114735	-	768	7	37	0.347481	1.78973	4.67026e-06	2.36473	Up	8.38592e-06
101115250	YPEL3	901	1271	6710	53.7792	276.658	0	2.36299	Up	0
101112561	ABP1	2106	1092	5764	19.7678	101.674	0	2.36273	Up	0
101105542	S100A1	733	26	137	1.35227	6.94325	5.23278e-19	2.36023	Up	1.45941e-18
101113691	-	1788	157	826	3.34754	17.1616	1.06598e-106	2.35801	Up	8.75366e-106
101106855	RPL30	474	8	42	0.643436	3.29168	1.08171e-06	2.35495	Up	2.00596e-06
101115939	ARHGEF39	1396	28	147	0.764656	3.91181	3.05436e-20	2.35495	Up	8.78554e-20
101117231	LOC101117231	1008	40	210	1.51284	7.73936	2.73222e-28	2.35495	Up	9.31363e-28
101114790	CCL23	1245	231	1211	7.07353	36.1344	3.56478e-155	2.35287	Up	3.85248e-154
101112735	TLN2	8436	1129	5913	5.10212	26.0386	0	2.35148	Up	0
101112808	ZNF277	1592	344	1797	8.23776	41.9325	9.69194e-229	2.34775	Up	1.43375e-227
101103496	-	650	9	47	0.527865	2.68615	2.5209e-07	2.3473	Up	4.80768e-07
443330	-	1192	86	448	2.75053	13.962	3.0302e-58	2.34373	Up	1.61164e-57
101104834	EXOSC8	1169	183	952	5.96802	30.253	1.06724e-121	2.34175	Up	9.59864e-121
101108816	-	4170	15	78	0.137135	0.694872	2.62984e-11	2.34115	Up	5.83798e-11
101102637	SLC39A5	1041	10	52	0.366221	1.85566	5.90428e-08	2.34115	Up	1.15379e-07
101121383	LRRC8B	2657	66	343	0.946991	4.79566	6.69474e-45	2.34031	Up	2.99732e-44
101103889	ERBB3	5348	36	187	0.256628	1.29896	3.6088e-25	2.33961	Up	1.1564e-24
101115461	MDP1	706	58	301	3.13197	15.8383	1.47389e-39	2.33828	Up	6.11503e-39
101120024	CLEC3B	873	4245	21988	185.378	935.659	0	2.33552	Up	0
101122131	DKK3	2429	274	1418	4.30048	21.6868	1.14906e-179	2.33425	Up	1.40755e-178
101107098	LOC101107098	599	1199	6204	76.3108	384.761	0	2.334	Up	0
101108842	TMEM249	754	23	119	1.16292	5.86302	1.71824e-16	2.33389	Up	4.46763e-16
101102346	-	1401	35	181	0.952409	4.7994	2.47026e-24	2.3332	Up	7.76853e-24
101123208	RPS23	806	11480	59362	543.001	2736.02	0	2.33305	Up	0
101110769	PKIA	2187	6	31	0.104591	0.526574	3.41596e-05	2.33187	Up	5.85289e-05
101102237	TXK	2712	6	31	0.0843442	0.424637	3.41596e-05	2.33187	Up	5.85413e-05
101110054	IL12RB1	2494	6	31	0.0917167	0.461755	3.41596e-05	2.33187	Up	5.85351e-05
101103080	-	1592	6	31	0.143682	0.723377	3.41596e-05	2.33187	Up	5.85228e-05
101112153	FOXS1	1401	154	794	4.1906	21.0537	3.89672e-101	2.32885	Up	3.07254e-100
101123303	CCDC112	2647	65	335	0.936166	4.70151	1.24902e-43	2.32829	Up	5.4921e-43
101119755	SERGEF	1632	66	340	1.54176	7.73936	3.04574e-44	2.32763	Up	1.34911e-43
101104444	RHBG	1359	20	103	0.561053	2.81555	2.05658e-14	2.32721	Up	5.05524e-14
101115610	LOC101115610	266	7	36	1.00325	5.02767	7.82936e-06	2.32521	Up	1.3923e-05
100271925	-	1005	7	36	0.265537	1.33071	7.82936e-06	2.32521	Up	1.39199e-05
101117918	OLR1	819	7	36	0.325843	1.63292	7.82936e-06	2.32521	Up	1.39214e-05
100127208	-	2596	23	118	0.337767	1.68859	2.85248e-16	2.32172	Up	7.38607e-16
101120613	LOC101120613	968	8	48	0.370132	1.84209	4.6197e-08	2.31524	Up	9.06582e-08
101108935	IVNS1ABP	4009	3097	15810	29.4509	146.501	0	2.31453	Up	0
101122722	PDE2A	4215	1388	7083	12.5541	62.426	0	2.31399	Up	0
XR_173495.1	-	965	10	51	0.395063	1.96331	9.848e-08	2.31313	Up	1.90953e-07
101112013	-	381	44	224	4.40272	21.8408	1.97538e-29	2.31056	Up	6.88249e-29
101115288	RPL21	738	4376	22275	226.055	1121.26	0	2.31038	Up	0
101102623	SATB2	5319	12	61	0.0860092	0.426036	5.45422e-09	2.30841	Up	1.1148e-08
442996	-	634	54	274	3.24712	16.0549	1.42701e-35	2.30578	Up	5.53197e-35
101111234	IRF4	1796	51	258	1.08257	5.33654	1.63683e-33	2.30144	Up	6.14585e-33
101106753	FAM228A	1386	17	86	0.467605	2.30506	4.1295e-12	2.30144	Up	9.42601e-12
443398	CD3G	1395	18	91	0.491917	2.42333	9.86706e-13	2.30051	Up	2.29977e-12
101119665	A1BG	1390	19	96	0.521114	2.56568	2.36098e-13	2.29967	Up	5.61731e-13
101114275	RNASE4	1335	5956	30045	170.085	836.059	0	2.29735	Up	0
XR_173415.1	-	564	497	2504	33.5947	164.931	0	2.29555	Up	0
101111994	RPS5	748	13941	70213	710.536	3487.08	0	2.29504	Up	0
101112493	ARRB2	1395	91	458	2.48691	12.1966	4.97948e-58	2.29405	Up	2.64492e-57
101111783	TLE4	3895	388	1951	3.79768	18.6078	3.37074e-241	2.29272	Up	5.17006e-240
XR_173379.1	-	590	358	1797	23.1326	113.147	5.0961e-222	2.2902	Up	7.33829e-221
101103367	-	2444	57	286	0.889134	4.34721	9.25682e-37	2.28962	Up	3.67715e-36
101116803	FMNL2	5142	672	3367	4.98231	24.3252	0	2.28757	Up	0
101109814	MFAP4	820	304	1523	14.1336	68.9973	3.47214e-188	2.28741	Up	4.40609e-187
101112851	TCN2	2004	1709	8560	32.5116	158.68	0	2.28709	Up	0
101107069	WDR31	1104	8	40	0.276258	1.34598	3.017e-06	2.28456	Up	5.46932e-06
101119882	RBM43	2664	102	510	1.45969	7.11184	4.12268e-64	2.28456	Up	2.32921e-63
101107504	LOC101107504	915	12	60	0.499981	2.43599	9.05614e-09	2.28456	Up	1.83232e-08
443540	-	1687	5	25	0.112992	0.550517	0.00025295	2.28456	Up	0.000411566
101107128	LOC101107128	1146	32	160	1.06453	5.18658	3.57584e-21	2.28456	Up	1.04842e-20
101111361	TBXAS1	1728	40	200	0.88249	4.29964	4.2359e-26	2.28456	Up	1.3816e-25
101117550	-	3720	7	35	0.0717379	0.349519	1.30745e-05	2.28456	Up	2.29513e-05
101121855	SLC10A6	3050	6	30	0.0749972	0.365399	5.71666e-05	2.28456	Up	9.66743e-05
101120809	-	2499	1573	7856	23.997	116.783	0	2.28291	Up	0
101122158	PILRA	2483	39	194	0.5988	2.90249	2.88e-25	2.27715	Up	9.2432e-25
101108064	IFI35	1160	256	1271	8.41348	40.7037	2.78918e-156	2.27438	Up	3.02839e-155
101107113	CDK3	1546	77	382	1.89878	9.1791	3.7292e-48	2.27328	Up	1.74966e-47
101106481	-	4534	271	1344	2.27867	11.0119	5.21518e-165	2.2728	Up	5.91139e-164
100125352	-	1672	66	327	1.50488	7.26537	2.0571e-41	2.27139	Up	8.77455e-41
101120367	GBP5	2080	193	956	3.53743	17.0742	8.44684e-118	2.27105	Up	7.45663e-117
101119395	HTRA3	1269	402	1991	12.077	58.2849	2.94506e-243	2.27086	Up	4.55587e-242
101109694	CAPRIN2	3639	37	183	0.387626	1.86816	8.0768e-24	2.26888	Up	2.51614e-23
101105429	PRTFDC1	1889	120	593	2.42183	11.6619	1.30705e-73	2.26763	Up	8.16869e-73
101119413	-	6082	279	1378	1.74885	8.41684	1.33775e-168	2.26688	Up	1.54765e-167
101110820	LOC101110820	1507	16	79	0.404763	1.94742	4.74258e-11	2.26642	Up	1.04481e-10
101103369	IL6R	2970	240	1184	3.08069	14.8095	5.33028e-145	2.2652	Up	5.52167e-144
100174984	PER1	4063	912	4495	8.5574	41.0988	0	2.26385	Up	0
101105327	DENND1C	2418	76	374	1.19826	5.74594	6.7957e-47	2.2616	Up	3.12787e-46
101117638	LOC101117638	1504	284	1396	7.19887	34.4813	3.80992e-170	2.25997	Up	4.43617e-169
101105160	SPON2	681	210	1031	11.7562	56.2416	4.96716e-126	2.25822	Up	4.56861e-125
101122264	NAP1L1	1379	1643	8059	45.4221	217.102	0	2.2569	Up	0
101116241	GJC1	1695	213	1044	4.79075	22.8811	1.96701e-127	2.25583	Up	1.82885e-126
443502	-	1320	128	627	3.69683	17.6457	3.28402e-77	2.25496	Up	2.13369e-76
101120701	LOC101120701	2725	370	1811	5.17641	24.6887	2.02492e-219	2.25383	Up	2.88516e-218
101107794	TNFAIP8L3	1556	178	869	4.36118	20.747	4.73292e-106	2.25012	Up	3.86122e-105
XR_173349.1	-	7225	699	3412	3.68836	17.5435	0	2.24989	Up	0
101105710	MPPE1	2134	369	1801	6.59213	31.352	9.78116e-218	2.24974	Up	1.37913e-216
101104535	CCHCR1	2735	145	707	2.02118	9.60303	1.5764e-86	2.24829	Up	1.11232e-85
101114254	LOC101114254	891	8	39	0.342299	1.62605	5.0116e-06	2.24804	Up	8.98096e-06
101106686	SEL1L3	4331	15	73	0.132037	0.626153	3.28982e-10	2.24557	Up	7.02743e-10
101101901	EVI2A	1797	28	136	0.594023	2.81149	7.73222e-18	2.24274	Up	2.08629e-17
101107652	GPR156	2430	49	238	0.768747	3.63845	4.05206e-30	2.24274	Up	1.43051e-29
101105543	FAM43A	2076	575	2789	10.5593	49.9077	0	2.24075	Up	0
101109342	LOC101109342	767	480	2327	23.8583	112.706	2.95286e-279	2.24	Up	4.99098e-278
101108755	SYNE2	2892	707	3425	9.31998	43.9955	0	2.23896	Up	0
101106889	FRS3	2067	38	184	0.700869	3.30692	1.42955e-23	2.23827	Up	4.42458e-23
101120614	LOC101120614	1257	69	334	2.0927	9.87091	1.57566e-41	2.23782	Up	6.74042e-41
101107327	SRGN	1170	730	3533	23.7865	112.177	0	2.23756	Up	0
101122065	SLC15A3	1735	91	440	1.99957	9.42105	3.81252e-54	2.2362	Up	1.92618e-53
101111238	FRRS1	2674	24	116	0.342171	1.61155	2.2948e-15	2.23565	Up	5.78885e-15
101115726	NEURL2	1634	40	193	0.933258	4.38785	1.37888e-24	2.23317	Up	4.36167e-24
101116812	PPP2R3B	837	61	294	2.77842	13.0487	1.26464e-36	2.23157	Up	5.00892e-36
XR_173155.1	-	1711	11	53	0.245096	1.15073	1.05264e-07	2.23113	Up	2.03742e-07
101109945	LRCH2	4588	22	106	0.182807	0.858279	3.9725e-14	2.23113	Up	9.68412e-14
101120257	CD55	1104	53	255	1.83021	8.58059	6.2482e-32	2.22907	Up	2.2781e-31
101113203	VSIG4	963	61	293	2.41489	11.3028	2.07096e-36	2.22666	Up	8.14889e-36
101112371	-	3300	10	48	0.115526	0.540348	4.48974e-07	2.22567	Up	8.47395e-07
101106824	HOXD10	1768	5	24	0.107816	0.504284	0.00042225	2.22567	Up	0.000675925
101121722	FAM217A	1905	5	24	0.100062	0.468018	0.00042225	2.22567	Up	0.000675991
101102010	SCUBE2	2951	882	4228	11.3944	53.2245	0	2.22376	Up	0
101114449	UBE3D	1747	38	182	0.829248	3.87012	3.84276e-23	2.2225	Up	1.17814e-22
101116360	LOC101116360	1914	33	158	0.657303	3.06663	2.81358e-20	2.22202	Up	8.0987e-20
101114311	LOC101114311	834	234	1120	10.6965	49.8882	4.77988e-134	2.22155	Up	4.64352e-133
101110544	NEK4	2483	251	1201	3.85381	17.9685	1.42892e-143	2.22111	Up	1.4662e-142
101122424	LOC101122424	721	74	354	3.91282	18.2395	1.60095e-43	2.22079	Up	7.0187e-43
101119618	TCEAL1	1104	92	440	3.17696	14.8057	1.09329e-53	2.22043	Up	5.49452e-53
101108797	LOC101108797	530	55	263	3.95622	18.4343	9.92056e-33	2.2202	Up	3.67144e-32
101102413	HP	1350	6831	32652	192.905	898.508	0	2.21964	Up	0
100913154	ALDH1L1	2703	321	1534	4.52744	21.0827	1.14491e-182	2.21929	Up	1.42504e-181
101114629	CD300LG	820	223	1065	10.3678	48.2483	2.481e-127	2.21837	Up	2.30148e-126
101108943	ZNF576	2104	673	3211	12.1945	56.6945	0	2.21698	Up	0
101111451	WIPF3	1440	108	514	2.85927	13.2601	3.39584e-62	2.21337	Up	1.87934e-61
101105550	COL13A1	2355	37	176	0.598969	2.77631	2.5952e-22	2.21261	Up	7.8251e-22
101109078	LOC101109078	2270	1432	6810	24.0498	111.447	0	2.21226	Up	0
101121350	AIMP1	1072	512	2432	18.2083	84.2781	4.82148e-287	2.21056	Up	8.38494e-286
101105872	-	3498	8	38	0.0871894	0.403562	8.29344e-06	2.21056	Up	1.47321e-05
101120302	RIBC1	1477	38	180	0.980837	4.52729	1.02918e-22	2.20656	Up	3.12293e-22
101110181	-	615	19	90	1.1778	5.43643	4.73198e-12	2.20656	Up	1.078e-11
101121243	ZMAT1	1943	15	71	0.294315	1.35747	8.90566e-10	2.20549	Up	1.87182e-09
101102724	ZNF879	1710	15	71	0.334417	1.54244	8.90566e-10	2.20549	Up	1.87158e-09
100192431	-	1335	130	615	3.71241	17.1135	9.95838e-74	2.20471	Up	6.23089e-73
101116728	TIFA	1359	37	175	1.03795	4.78371	4.24446e-22	2.20439	Up	1.27271e-21
101106568	HOXD4	1336	159	752	4.53716	20.9102	9.61076e-90	2.20434	Up	6.92888e-89
101117247	-	4344	40	189	0.351046	1.61629	9.90148e-24	2.20295	Up	3.07867e-23
100568293	DDX4	2441	7	33	0.109326	0.502218	3.60104e-05	2.19968	Up	6.16156e-05
101105313	ADAM23	2729	7	33	0.0977886	0.449217	3.60104e-05	2.19968	Up	6.16221e-05
101113582	RAMP3	1382	38	179	1.04826	4.81162	1.68194e-22	2.19852	Up	5.08842e-22
101122748	NEDD4L	3359	248	1167	2.81472	12.9065	1.05924e-137	2.19703	Up	1.05102e-136
101112993	GNGT2	2209	317	1490	5.47088	25.0574	3.96178e-175	2.19539	Up	4.74566e-174
101121528	DHX58	2478	123	578	1.89233	8.66508	5.01226e-69	2.19505	Up	2.98439e-68
101103841	RPL37	391	2110	9906	205.731	941.169	0	2.1937	Up	0
XR_173338.1	-	7829	180	845	0.876516	4.00956	5.08998e-100	2.19359	Up	3.98249e-99
XR_173492.1	-	641	152	713	9.04022	41.3216	1.27673e-84	2.19247	Up	8.84345e-84
101123668	-	3193	171	802	2.04169	9.33086	5.98274e-95	2.19224	Up	4.54313e-94
101104943	LOC101104943	1884	19	89	0.384473	1.75491	7.75112e-12	2.19044	Up	1.7496e-11
101123672	C4A	3940	555	2592	5.3702	24.4391	1.33174e-301	2.18614	Up	2.41691e-300
XR_173399.1	-	1494	797	3722	20.3377	92.549	0	2.18606	Up	0
101123485	KCNG1	1584	6	28	0.144407	0.656673	0.000157848	2.18503	Up	0.000260428
101121434	RASA3	2068	726	3387	13.3838	60.843	0	2.1846	Up	0
101109731	ZNF226	2448	180	839	2.8032	12.732	9.46706e-99	2.18331	Up	7.35055e-98
100286737	-	892	610	2843	26.0711	118.402	0	2.18317	Up	0
101104854	CCDC84	1032	53	247	1.9579	8.89126	3.16922e-30	2.18308	Up	1.12078e-29
443295	-	386	7657	35664	756.249	3432.33	0	2.18225	Up	0
101110063	HSPA2	3577	652	3034	6.949	31.5096	0	2.18091	Up	0
494442	SLAN	2192	1020	4746	17.74	80.4328	0	2.18078	Up	0
101112240	PDPN	2504	63	293	0.959179	4.3469	1.65575e-35	2.18011	Up	6.41411e-35
101117013	LOC101117013	1324	20	93	0.575885	2.6094	3.0366e-12	2.17987	Up	6.96856e-12
101114640	TRIM21	1693	85	395	1.91406	8.66735	2.7939e-47	2.17895	Up	1.29402e-46
101120878	LSP1	1237	490	2275	15.1015	68.3216	1.10855e-263	2.17765	Up	1.80604e-262
443326	FLAP	817	56	260	2.61312	11.8222	1.21649e-31	2.17765	Up	4.41551e-31
443174	BMP6	1235	165	766	5.09343	23.0413	5.09984e-90	2.17751	Up	3.68983e-89
443204	FCER1G	616	412	1912	25.4982	115.306	7.6197e-222	2.177	Up	1.09431e-220
100170324	DPP4	3658	27	125	0.281393	1.26944	6.17074e-16	2.17353	Up	1.58193e-15
101108322	RPL26	519	3120	14442	229.182	1033.73	0	2.17329	Up	0
101109104	FAM216B	1436	8	37	0.212388	0.957179	1.36703e-05	2.17209	Up	2.39765e-05
101116854	LOC101116854	2259	202	934	3.40901	15.3595	5.24334e-109	2.1717	Up	4.37205e-108
101118775	CLEC1A	837	237	1095	10.7948	48.5998	2.11722e-127	2.17061	Up	1.96514e-126
101120619	TH	972	21	97	0.823658	3.70725	1.18971e-12	2.17023	Up	2.76816e-12
101102276	PMF1	1075	248	1145	8.79502	39.5679	4.70096e-133	2.16957	Up	4.5451e-132
101104700	LOC101104700	622	809	3735	49.5852	223.073	0	2.16953	Up	0
101109084	DRAM1	2642	576	2655	8.31157	37.3317	1.4e-305	2.16721	Up	2.57825e-304
101121371	LOC101121371	364	2711	12494	283.937	1275.11	0	2.16697	Up	0
101103983	TEX9	1426	25	115	0.668366	2.99588	1.06032e-14	2.16427	Up	2.62621e-14
101110560	NME3	580	195	897	12.8174	57.4527	2.56688e-104	2.16427	Up	2.07226e-103
101110192	MUS81	2238	264	1213	4.49715	20.1348	2.77626e-140	2.16261	Up	2.79225e-139
101123627	CLEC4G	1288	115	528	3.40389	15.2287	4.99662e-62	2.16154	Up	2.76243e-61
101107873	SMPD2	1230	131	601	4.06032	18.1516	2.53338e-70	2.16043	Up	1.52859e-69
101109992	-	3156	115	527	1.38917	6.20326	8.10816e-62	2.15881	Up	4.47658e-61
100125622	-	509	66	302	4.94333	22.0412	4.44894e-36	2.15665	Up	1.74005e-35
XR_173250.1	-	488	7	32	0.546855	2.43599	5.93682e-05	2.15528	Up	0.000100272
101101867	KYNU	2377	21	96	0.336809	1.50033	1.93976e-12	2.15528	Up	4.48378e-12
101119429	C21H11orf75	869	163	745	7.15091	31.848	1.74776e-86	2.155	Up	1.23055e-85
101103907	ST6GALNAC2	2080	404	1846	7.40477	32.9697	1.66447e-211	2.15461	Up	2.29118e-210
101113838	TFPI2	1510	2064	9427	52.1106	231.922	0	2.15399	Up	0
101102961	RCC1	3640	479	2186	5.01681	22.3098	7.77382e-250	2.15283	Up	1.22e-248
101104873	TSACC	498	357	1629	27.3296	121.517	1.17436e-186	2.15263	Up	1.48329e-185
101106363	LRRC70	2248	194	885	3.29002	14.6249	3.08164e-102	2.15226	Up	2.45248e-101
101109613	SPATA9	1048	54	246	1.96438	8.72007	1.42734e-29	2.15026	Up	4.98372e-29
101114586	SORBS2	5255	434	1977	3.14855	13.9759	8.62314e-226	2.15018	Up	1.25619e-224
101121900	CD244	1977	29	132	0.559223	2.48035	1.55476e-16	2.14905	Up	4.04971e-16
101121534	LOC101121534	853	1130	5141	50.5037	223.895	0	2.14836	Up	0
101120490	DNAH11	13605	53	241	0.148515	0.658059	5.85042e-29	2.14761	Up	2.02016e-28
101113182	CNIH2	483	11	50	0.868239	3.84564	4.66574e-07	2.14706	Up	8.80102e-07
101118591	DFNB31	2448	15	68	0.2336	1.03191	3.89926e-09	2.14321	Up	8.00097e-09
100037664	LOC100037664	479	9068	41022	721.722	3181.47	0	2.14018	Up	0
101121166	MAFF	390	27	122	2.63932	11.6209	2.6589e-15	2.13849	Up	6.70213e-15
100620050	KCNMB4	3229	166	750	1.9599	8.62858	3.21716e-86	2.13834	Up	2.25437e-85
780524	LOC780524	920	13070	59050	541.603	2384.39	0	2.13831	Up	0
101106162	PARP12	2948	197	888	2.54761	11.19	1.48208e-101	2.135	Up	1.17374e-100
101101871	C1QC	1102	2141	9648	74.0677	325.238	0	2.13458	Up	0
101111463	LOC101111463	1427	64	288	1.70982	7.49747	5.13946e-34	2.13256	Up	1.94729e-33
101108005	SH2D2A	1512	8	36	0.201712	0.884498	2.24402e-05	2.13256	Up	3.88589e-05
101113442	LOC101113442	612	10	45	0.622934	2.73154	1.98889e-06	2.13256	Up	3.64129e-06
101107694	C4H7orf31	2010	16	72	0.303471	1.33071	1.5132e-09	2.13256	Up	3.15477e-09
101117207	RPL22L1	1182	509	2289	16.417	71.9407	2.84422e-258	2.13162	Up	4.55159e-257
101103316	RPS28	335	8299	37303	944.441	4136.61	0	2.13092	Up	0
101115558	BATF3	948	61	274	2.4531	10.7371	2.17124e-32	2.12993	Up	7.97185e-32
101114767	EGFL7	982	849	3812	32.9602	144.207	0	2.12935	Up	0
101109764	RADIL	3114	78	350	0.954926	4.17538	6.70282e-41	2.12845	Up	2.84415e-40
101120540	TIGD7	1929	29	130	0.573138	2.50356	4.09692e-16	2.12702	Up	1.05512e-15
XR_173276.1	-	1642	71	318	1.64846	7.19449	2.99512e-37	2.12577	Up	1.20004e-36
101107654	RARRES1	1062	174	779	6.24624	27.2495	8.47418e-89	2.12517	Up	6.06905e-88
101116132	LOC101116132	899	11593	51893	491.62	2144.35	0	2.12492	Up	0
101106288	LOC101106288	892	914	4090	39.0638	170.335	0	2.12447	Up	0
101104479	-	1290	20	89	0.591063	2.56299	2.13372e-11	2.11644	Up	4.75223e-11
101111396	HHIP	2201	18	80	0.311778	1.35026	2.28418e-10	2.11464	Up	4.90377e-10
101122192	LOC101122192	1686	9	40	0.203507	0.88135	8.51706e-06	2.11464	Up	1.51178e-05
101123264	LOC101123264	441	77	342	6.6565	28.8094	1.15343e-39	2.1137	Up	4.79406e-39
101111287	-	2205	25	111	0.43224	1.87008	7.38396e-14	2.1132	Up	1.7824e-13
100137070	LOC100137070	1886	22081	97998	446.345	1930.29	0	2.11258	Up	0
101118564	ZNF619	2388	65	288	1.0377	4.48027	1.38768e-33	2.11019	Up	5.22002e-33
101108603	TTC29	1665	14	62	0.320559	1.38332	2.66842e-08	2.10948	Up	5.2935e-08
101102058	LOC101102058	671	444	1965	25.2263	108.789	5.80636e-219	2.10853	Up	8.24412e-218
100294559	-	1970	52	230	1.00631	4.33718	4.30342e-27	2.10769	Up	1.43327e-26
443208	TYROBP	555	409	1809	28.0947	121.085	1.25074e-201	2.10766	Up	1.67346e-200
101111202	GPR18	1405	12	53	0.325611	1.40135	2.92296e-07	2.10559	Up	5.56074e-07
101122675	LOC101122675	819	12	53	0.558587	2.40402	2.92296e-07	2.10559	Up	5.56009e-07
101114612	HNRPDL	2656	1741	7684	24.9899	107.474	0	2.10458	Up	0
101106234	IFIH1	3574	245	1080	2.6134	11.2257	8.61158e-121	2.10281	Up	7.71102e-120
101113344	LOC101113344	639	1044	4599	62.2864	267.368	0	2.10183	Up	0
101102873	FIGF	2023	322	1418	6.06811	26.0391	7.2096e-158	2.10136	Up	7.88059e-157
101110224	-	4332	3080	13558	27.1054	116.266	0	2.10078	Up	0
101120432	-	1080	117	515	4.13005	17.7145	1.89965e-58	2.1007	Up	1.01201e-57
101116204	RNF122	806	15	66	0.709496	3.04197	1.03105e-08	2.10014	Up	2.08092e-08
101102219	LTBP1	5650	854	3754	5.7624	24.6827	0	2.09876	Up	0
101103418	GLTSCR2	1284	1850	8103	54.9288	234.437	0	2.09357	Up	0
101108630	PGM5	3305	980	4289	11.3044	48.2093	0	2.09242	Up	0
101110744	CCDC164	2412	8	35	0.126446	0.53906	3.66774e-05	2.09192	Up	6.2704e-05
XR_173277.1	-	1440	131	573	3.46819	14.7822	1.72909e-64	2.0916	Up	9.79958e-64
101106320	NUDT4	3365	872	3814	9.87927	42.1058	0	2.09154	Up	0
101116420	-	3146	601	2627	7.28298	31.0204	6.77436e-289	2.09062	Up	1.18446e-287
101115817	NKG7	887	27	118	1.16047	4.94202	1.82764e-14	2.09039	Up	4.49997e-14
101120381	ZNF22	1200	374	1634	11.8818	50.5844	2.2723e-180	2.08993	Up	2.79402e-179
101114289	SYNGR2	1440	405	1768	10.7223	45.6106	7.30932e-195	2.08876	Up	9.57462e-194
101103855	C1H1orf54	393	277	1208	26.8708	114.188	1.25261e-133	2.0873	Up	1.21469e-132
101109111	LOC101109111	1396	562	2450	15.3477	65.1969	6.17378e-269	2.08678	Up	1.01911e-267
101104765	EZH1	4675	2188	9532	17.8426	75.744	0	2.0858	Up	0
101107823	IMPDH2	1683	860	3744	19.4809	82.6414	0	2.08481	Up	0
101103859	KCNIP2	1259	89	387	2.69499	11.4191	7.09594e-44	2.08309	Up	3.13205e-43
101117199	LOC101117199	1349	92	400	2.59998	11.0152	2.73132e-45	2.08293	Up	1.22894e-44
101121171	STX10	678	58	252	3.26131	13.8076	4.21372e-29	2.08194	Up	1.45811e-28
101118057	LOC101118057	719	2591	11240	137.383	580.742	0	2.0797	Up	0
101113279	LOC101113279	988	12	52	0.463039	1.95521	4.74546e-07	2.07811	Up	8.94724e-07
101103843	CMKLR1	1158	6	26	0.197531	0.834086	0.000426872	2.07811	Up	0.00068292
101109610	LPAR5	1217	6	26	0.187955	0.79365	0.000426872	2.07811	Up	0.000682852
101117662	C3H12orf60	717	9	39	0.478539	2.02065	1.38765e-05	2.07811	Up	2.43251e-05
101115705	CFD	2199	913	3956	15.8285	66.8309	0	2.07799	Up	0
101115859	EEF1B2	1554	8978	38876	220.253	929.344	0	2.07705	Up	0
101116063	LY6E	498	88	381	6.7367	28.4212	4.63446e-43	2.07685	Up	2.02522e-42
101103998	-	1842	1076	4657	22.2698	93.921	0	2.07636	Up	0
100216434	-	1573	3862	16710	93.6003	394.633	0	2.07593	Up	0
101110143	ZFP62	4251	195	842	1.74879	7.35812	6.91706e-93	2.07298	Up	5.14441e-92
101113872	-	2399	19	82	0.301937	1.26978	2.32392e-10	2.07226	Up	4.98645e-10
101108001	LOC101108001	3403	16	69	0.179247	0.75324	6.4524e-09	2.07116	Up	1.31452e-08
101114410	TRABD2B	1410	59	254	1.59524	6.69207	4.29262e-29	2.06868	Up	1.48509e-28
101118881	EIF3E	1582	3926	16884	94.6101	396.474	0	2.06716	Up	0
101109876	GFRA3	1964	10	43	0.194112	0.813342	5.27114e-06	2.06697	Up	9.43669e-06
101118099	MEST	2036	27	116	0.505568	2.11654	4.7492e-14	2.06573	Up	1.15464e-13
101102059	PCDHB4	2619	7	30	0.101896	0.425532	0.000159055	2.06217	Up	0.000262393
101103346	LMO2	1185	389	1667	12.5148	52.2593	7.58094e-181	2.06205	Up	9.32858e-180
443551	-	2611	330	1414	4.81838	20.1182	1.12362e-153	2.06188	Up	1.20628e-152
XR_173501.1	-	596	85	364	5.43709	22.6883	7.99422e-41	2.06104	Up	3.38857e-40
101119562	HERC5	3015	89	381	1.12537	4.69444	1.21466e-42	2.06055	Up	5.28097e-42
101116432	-	2936	698	2988	9.06344	37.8069	0	2.06052	Up	0
101119657	GALK1	1116	1001	4280	34.1951	142.471	0	2.05881	Up	0
101115013	RSAD2	2537	103	440	1.54778	6.44285	6.69556e-49	2.0575	Up	3.1698e-48
101122439	GRK4	1788	731	3119	15.5863	64.8028	0	2.05578	Up	0
101107633	ARHGAP10	2989	835	3560	10.6501	44.2456	0	2.05467	Up	0
101123184	LOC101123184	1090	99	422	3.4626	14.3824	7.03762e-47	2.05438	Up	3.23738e-46
101118612	HPSE	3223	8	34	0.0946288	0.39189	5.9677e-05	2.0501	Up	0.000100783
101120369	TSPAN32	768	8	34	0.397121	1.64461	5.9677e-05	2.0501	Up	0.000100773
101107940	WDR38	1197	40	170	1.27397	5.27595	9.4043e-20	2.0501	Up	2.67146e-19
101118442	LOC101118442	2287	20	85	0.333394	1.3807	1.45379e-10	2.0501	Up	3.13889e-10
101120570	GFPT2	2917	701	2979	9.16168	37.9385	0	2.04998	Up	0
100135683	RPS20	542	12500	53100	879.234	3639.5	0	2.04942	Up	0
101113408	USHBP1	2621	524	2225	7.62181	31.5362	9.80356e-239	2.0488	Up	1.4924e-237
101114839	LOC101114839	1458	163	692	4.2621	17.6317	1.6275e-75	2.04854	Up	1.03425e-74
101109392	LSM6	760	520	2207	26.0846	107.878	1.01227e-236	2.04814	Up	1.52952e-235
101107605	-	6454	635	2693	3.75093	15.5008	3.3579e-288	2.04702	Up	5.85219e-287
101119319	-	2883	233	988	3.08109	12.7309	6.1694e-107	2.04682	Up	5.0739e-106
101110387	ZNF484	3299	59	250	0.68181	2.81516	2.83858e-28	2.04578	Up	9.67213e-28
101122719	NDRG4	1023	47	199	1.75152	7.22643	8.46386e-23	2.04467	Up	2.57258e-22
101120819	LOC101120819	1210	400	1693	12.6028	51.9778	1.35866e-181	2.04415	Up	1.67568e-180
101111621	CSDC2	2431	69	292	1.08208	4.46215	1.00042e-32	2.04394	Up	3.70157e-32
101110493	GNB3	1023	39	165	1.45339	5.99176	3.84258e-19	2.04356	Up	1.07519e-18
101122112	LOC101122112	576	5684	24031	376.206	1549.87	0	2.04255	Up	0
101121881	EIF3M	1462	3042	12843	79.3242	326.336	0	2.04053	Up	0
101112041	MEIS1	3156	130	548	1.57036	6.45044	8.81166e-60	2.0383	Up	4.75192e-59
101123279	LOC101123279	542	17317	72990	1218.06	5002.77	0	2.03815	Up	0
101106243	LOC101106243	1647	28	118	0.648124	2.66155	4.78744e-14	2.03792	Up	1.16376e-13
101102489	CDO1	1213	218	918	6.85156	28.1143	7.21858e-99	2.0368	Up	5.61011e-98
101103196	-	453	13064	54981	1099.44	4508.8	0	2.03597	Up	0
101118977	BCAS4	1169	101	425	3.29382	13.5058	1.15027e-46	2.03574	Up	5.26749e-46
101103538	IL2RG	1494	118	496	3.0111	12.3332	3.93584e-54	2.03419	Up	1.98787e-53
101110218	PLEK	1355	20	84	0.56271	2.30296	2.3368e-10	2.03303	Up	5.01343e-10
101107167	PIM2	2146	86	361	1.52779	6.24919	8.48152e-40	2.03223	Up	3.53516e-39
101112152	RPS21	362	5976	25080	629.355	2573.74	0	2.03192	Up	0
101122443	SMOC1	1838	785	3294	16.2824	66.577	0	2.03171	Up	0
101122117	SYBU	2040	98	410	1.83143	7.4662	7.6033e-45	2.02741	Up	3.40034e-44
101123010	LOC101123010	497	120	502	9.20489	37.5226	1.5662e-54	2.02729	Up	7.9425e-54
101122535	GHDC	2346	159	665	2.58382	10.5303	1.14547e-71	2.02696	Up	7.01841e-71
443077	23B	3920	489	2045	4.75572	19.38	1.50604e-216	2.02683	Up	2.10885e-215
100528011	-	1113	77	322	2.63748	10.7475	1.49285e-35	2.02677	Up	5.78444e-35
XR_173472.1	-	3144	1192	4977	14.454	58.8073	0	2.02453	Up	0
101102126	C1QA	1357	1780	7429	50.0073	203.375	0	2.02393	Up	0
101105391	LOC101105391	651	574	2392	33.6143	136.498	3.96408e-252	2.02173	Up	6.24525e-251
101123285	-	2206	48	200	0.829525	3.36799	1.36098e-22	2.02153	Up	4.12049e-22
443344	-	2034	12	50	0.224918	0.913198	1.23865e-06	2.02153	Up	2.29072e-06
101117645	-	902	291	1212	12.2993	49.9163	1.21609e-128	2.02094	Up	1.13916e-127
101107182	WDR34	822	50	208	2.31895	9.40021	2.1009e-23	2.01922	Up	6.4827e-23
101120887	ITGB5	2889	1768	7327	23.3307	94.216	0	2.01374	Up	0
101121169	SHROOM1	2871	49	203	0.650664	2.62669	8.53348e-23	2.01326	Up	2.59277e-22
101115926	LOC101115926	723	1307	5412	68.9177	278.077	0	2.01254	Up	0
101122471	PI16	2787	954	3949	13.0498	52.6376	0	2.01206	Up	0
443103	-	464	269	1113	22.1018	89.1094	1.43906e-117	2.01141	Up	1.26898e-116
101108690	SCLT1	2610	73	302	1.06629	4.29846	4.00112e-33	2.01122	Up	1.49163e-32
101110489	CNRIP1	1684	264	1092	5.97662	24.0894	2.35456e-115	2.011	Up	2.05508e-114
101112178	TNFAIP8L2	1170	103	426	3.35618	13.526	4.7086e-46	2.01085	Up	2.14175e-45
101108298	TMTC1	2820	120	496	1.62228	6.53399	2.56538e-53	2.00994	Up	1.2849e-52
101112018	LOC101112018	475	4154	17165	333.401	1342.44	0	2.00953	Up	0
101104486	ZNF354A	2600	215	888	3.15253	12.6878	5.11768e-94	2.00886	Up	3.84667e-93
101115711	KLHL33	2421	55	227	0.866087	3.48319	3.14388e-25	2.00783	Up	1.00821e-24
101117800	RPS8	778	24345	100459	1192.95	4796.84	0	2.00755	Up	0
101106823	HDHD3	1594	32	132	0.765342	3.07632	2.8525e-15	2.00703	Up	7.18455e-15
101115555	ABCA6	5313	562	2313	4.03265	16.1727	4.70578e-241	2.00376	Up	7.21094e-240
101118002	MORN2	482	18	74	1.4237	5.70336	4.00674e-09	2.00216	Up	8.21632e-09
101106150	GABRE	1485	45	185	1.15526	4.62798	9.13028e-21	2.00216	Up	2.65206e-20
100125354	-	1459	543	2232	14.1886	56.831	2.07814e-232	2.00195	Up	3.1025e-231
101107369	LOC101107369	918	37	152	1.53657	6.15102	2.612e-17	2.00111	Up	6.93814e-17
101111152	ELN	1866	1010	4148	20.6349	82.5797	0	2.0007	Up	0
101119416	MMP27	1639	38	156	0.88389	3.53583	1.02273e-17	2.00011	Up	2.74899e-17
101121193	-	708	10	41	0.538469	2.15128	1.37573e-05	1.99826	Up	2.41264e-05
101107608	KLHL38	2145	30	123	0.533197	2.13022	2.9841e-14	1.99826	Up	7.30201e-14
101117713	MOV10	3372	254	1041	2.8717	11.4686	4.08344e-109	1.99771	Up	3.40664e-108
101121209	-	5508	2855	11699	19.7609	78.9043	0	1.99746	Up	0
101118116	YBX2	900	108	442	4.57483	18.2442	2.8888e-47	1.99565	Up	1.33683e-46
101105652	HOXA9	2042	228	933	4.2567	16.9735	7.63256e-98	1.99548	Up	5.9036e-97
101103318	PHF15	2364	131	536	2.1126	8.42293	5.99342e-57	1.9953	Up	3.14543e-56
101111999	TCN1	1302	23	94	0.673458	2.68203	3.50262e-11	1.99366	Up	7.75321e-11
101110318	CREG2	496	12	49	0.922345	3.66995	1.99098e-06	1.99238	Up	3.64471e-06
101102145	RPS14	806	18278	74545	864.544	3435.81	0	1.99064	Up	0
101111945	THEMIS2	2691	115	469	1.62921	6.47449	6.85598e-50	1.99059	Up	3.28792e-49
101114355	FAM129C	2432	26	106	0.407571	1.61915	2.06038e-12	1.99012	Up	4.7565e-12
443504	-	960	810	3300	32.1668	127.699	0	1.98911	Up	0
101116317	RAD51B	1576	45	183	1.08855	4.31361	2.31322e-20	1.98648	Up	6.67738e-20
101102750	AXL	4163	1500	6095	13.7366	54.3893	0	1.9853	Up	0
101107867	BBS7	2719	16	65	0.224339	0.888076	4.30676e-08	1.985	Up	8.46499e-08
101116197	CCNF	3998	109	442	1.03939	4.10701	7.24218e-47	1.98235	Up	3.3296e-46
101102134	STAT6	3875	1608	6520	15.8201	62.506	0	1.98224	Up	0
101110132	RPL7A	891	24050	97498	1029.04	4065.03	0	1.98197	Up	0
101104361	APOD	1097	631	2558	21.9289	86.6244	1.37712e-262	1.98194	Up	2.22795e-261
101117410	ART4	984	38	154	1.47225	5.81396	2.59184e-17	1.9815	Up	6.88684e-17
780487	F11R	3121	1547	6264	18.8969	74.5597	0	1.98025	Up	0
101107010	RBMS2	1656	521	2109	11.9942	47.311	1.50685e-216	1.97984	Up	2.10816e-215
101105076	-	3012	293	1186	3.70857	14.6277	1.30109e-122	1.97977	Up	1.1754e-121
101108580	-	1606	216	873	5.12745	20.1936	1.3153e-90	1.97759	Up	9.55472e-90
101110464	CTSW	1128	50	202	1.68987	6.65255	3.42044e-22	1.97699	Up	1.02733e-21
101114137	MDK	783	116	468	5.64794	22.2039	2.7166e-49	1.97502	Up	1.29401e-48
101109155	RPL37A	495	372	1500	28.6504	112.572	5.21872e-154	1.97422	Up	5.61747e-153
101116335	-	1488	306	1233	7.83993	30.7827	7.5704e-127	1.97321	Up	6.99863e-126
101119369	PDE1A	3497	761	3064	8.29627	32.5491	0	1.97208	Up	0
100270789	RPL19	772	22483	90333	1110.28	4346.86	0	1.96906	Up	0
101123453	LOC101123453	837	193	775	8.79074	34.3971	3.82346e-80	1.96823	Up	2.56312e-79
101120413	FITM1	887	65	261	2.79372	10.9311	4.47824e-28	1.96817	Up	1.52049e-27
101107127	PRRG2	1307	177	710	5.16287	20.1804	1.69767e-73	1.96671	Up	1.05936e-72
XR_173337.1	-	1418	11	44	0.29574	1.15272	8.3777e-06	1.96264	Up	1.48769e-05
101114405	CRYGS	658	14	56	0.81114	3.16161	4.66106e-07	1.96264	Up	8.79322e-07
101113516	LOC101113516	912	10	40	0.418022	1.62934	2.20892e-05	1.96264	Up	3.82592e-05
101102031	SRL	1429	9	36	0.240107	0.935872	5.84942e-05	1.96264	Up	9.88371e-05
101120204	SAA1	511	44	176	3.28266	12.7949	2.36076e-19	1.96264	Up	6.63537e-19
101103865	TDRD10	978	8	32	0.311849	1.21551	0.000155719	1.96264	Up	0.000257047
101110908	INPP1	1579	718	2870	17.3355	67.5221	2.09272e-290	1.96163	Up	3.66294e-289
101118293	-	2029	4922	19657	92.4811	359.9	0	1.96036	Up	0
101104961	LOC101104961	612	22222	88713	1384.28	5384.95	0	1.95979	Up	0
101121774	-	2168	182	726	3.20041	12.4401	1.02392e-74	1.95867	Up	6.46137e-74
780467	LOC780467	546	2836	11312	198.019	769.649	0	1.95856	Up	0
101113876	-	1359	81	323	2.27227	8.82936	3.74368e-34	1.95818	Up	1.42076e-33
101107597	LOC101107597	724	71	282	3.73864	14.4696	6.59524e-30	1.95244	Up	2.31876e-29
101118645	LOC101118645	1423	32	127	0.857312	3.31547	2.90484e-14	1.95132	Up	7.10913e-14
100135440	RPL6	938	2438	9663	99.0888	382.697	0	1.94941	Up	0
100135691	PSME2	1414	838	3321	22.5937	87.25	0	1.94923	Up	0
101118347	FBLN7	1969	195	771	3.77557	14.5464	1.4428e-78	1.94589	Up	9.52273e-78
XR_173369.1	-	1888	254	1003	5.12891	19.7354	1.52971e-101	1.94406	Up	1.21087e-100
101105380	-	804	19	75	0.90093	3.46538	6.27534e-09	1.94353	Up	1.27925e-08
101118396	ANKRD34A	1485	19	75	0.487776	1.87621	6.27534e-09	1.94353	Up	1.27909e-08
101122849	TMSB10	595	12951	51119	829.813	3191.62	0	1.94343	Up	0
101122940	A2M	4628	1253	4942	10.3217	39.6694	0	1.94235	Up	0
101113212	CD164L2	753	17	67	0.860692	3.30541	4.21422e-08	1.94126	Up	8.29013e-08
101119270	-	1973	270	1064	5.21711	20.0337	2.16198e-107	1.9411	Up	1.7844e-106
101112423	-	2910	420	1654	5.50237	21.1149	8.70656e-166	1.94013	Up	9.90341e-165
101118160	TTC18	3621	48	189	0.505366	1.93901	2.21298e-20	1.93992	Up	6.3903e-20
101121479	TM4SF1	1530	2383	9381	59.3781	227.774	0	1.9396	Up	0
101115026	-	1479	46	181	1.18572	4.54628	1.43829e-19	1.93892	Up	4.06086e-19
101109618	ACYP1	629	61	240	3.6972	14.1745	1.85216e-25	1.93879	Up	5.96917e-25
101113769	TEX30	1145	59	232	1.96445	7.52712	1.1983e-24	1.93797	Up	3.79712e-24
101119811	-	7350	14	55	0.0726163	0.277985	7.42812e-07	1.93664	Up	1.38732e-06
101121024	MAPT	2109	27	106	0.488069	1.86713	5.10934e-12	1.93567	Up	1.16185e-11
101107510	MITD1	878	106	416	4.60262	17.6013	7.1926e-43	1.93516	Up	3.13636e-42
101119209	HK3	3120	105	412	1.28301	4.90556	1.82291e-42	1.93489	Up	7.90218e-42
101123660	P2RY6	1640	13	51	0.302199	1.15524	1.94159e-06	1.93462	Up	3.55629e-06
101107200	LOC101107200	1412	26	102	0.701992	2.68356	1.31303e-11	1.93462	Up	2.94456e-11
101106708	ZNF470	2656	474	1859	6.80368	26.0014	2.4246e-185	1.9342	Up	3.04585e-184
[truncated: 4,268 more rows]
