# Supplementary material for: Transcriptome analysis of adipose tissues from two fat-tailed sheep breeds reveals key genes involved in fat deposition
Source: BMC Genomics. 2018 May 8;19:338. doi: 10.1186/s12864-018-4747-1 (PMC5941690; doi:10.1186/s12864-018-4747-1)
Supplement: Supplementary file 7 — Table S6. GO analysis of DE genes with corrected P value ≤0.05. The letter “n” is number of DE genes which are annotated to this ontology. The letter “m” is number of DE genes which are annotated to this term. (XLS 789 kb) [file 12864_2018_4747_MOESM7_ESM.xls]

## Sheet: GLTPEF-VS-STHPEF
Table S6. GO analysis of DE genes with corrected p-value≤0.05.
The letter "n" is number of DE genes which are annotated to this ontology.
The letter "m" is number of DE genes which are annotated to this term.
GLTPEF vs. STHPEF Group
Gene Ontology	Term	Cluster frequency (m/n)	Corrected P-value	Gene list
cellular component	integral to membrane	269 out of 2037 genes, 13.2%	2.95e-15	101121450, 101110380, 101102001, 101111588, 101117848, 101110249, 101102401, 101123199, 101116675, 101117981, 101105496, 101106266, 101114770, 101118148, 101117763, 101117689, 101120123, 101111534, 101102013, 101117907, 101120716, 100141302, 101103481, 101106337, 101116410, 101106739, 101109779, 101118392, 101106846, 101116063, 443361, 101111090, 101107100, 101115511, 100170325, 101117918, 101121…
cellular component	extracellular region	190 out of 2037 genes, 9.3%	2.38e-12	101117556, 101110380, 443427, 101104341, 101113832, 101117688, 101123672, 100125611, 101103753, 101108489, 101113228, 100217406, 101110249, 101105176, 101122266, 101113341, 101121216, 101115321, 101121644, 101118918, 443074, 443331, 100169699, 101102957, 101103861, 101123437, 101112949, 101108832, 101118781, 101115280, 101112220, 101118437, 101107327, 101118831, 101120892, 101121746, 101111599, 1…
cellular component	extracellular region part	178 out of 2037 genes, 8.7%	2.5e-12	101117556, 101110380, 443427, 101104341, 101113832, 101117688, 101123672, 100125611, 101103753, 101108489, 101113228, 100217406, 101110249, 101105176, 101122266, 101113341, 101121216, 101115321, 101121644, 101118918, 443074, 443331, 100169699, 101102957, 101103861, 101123437, 101112949, 101108832, 101118781, 101115280, 101112220, 101107327, 101118831, 101120892, 101121746, 101111599, 101116238, 4…
cellular component	extracellular matrix	75 out of 2037 genes, 3.7%	9.71e-09	101105160, 100126577, 101112715, 101122423, 101113832, 100294605, 443298, 101122371, 101104991, 101119210, 100217406, 101117848, 101107864, 101105176, 101103901, 101106006, 100037695, 100820740, 101120758, 101112495, 101110915, 443331, 101106925, 101103840, 101110105, 101112220, 101119000, 101121943, 101104317, 101121066, 101116410, 101109814, 100192422, 101112706, 101111037, 101115035, 443273, 1…
cellular component	membrane	1033 out of 2037 genes, 50.7%	1.33e-08	101108988, 101102001, 101110467, 101113764, 100125611, 443139, 101105035, 101122266, 101122126, 101106377, 101102061, 100145864, 101104691, 101118195, 101123400, 101109492, 101106827, 101105496, 100294659, 101118148, 101110461, 101109907, 101120123, 101112899, 101111580, 100141302, 101102524, 101103481, 101116667, 101106846, 101111648, 101108652, 101115816, 101110876, 101117308, 443273, 494434, 1…
cellular component	contractile fiber	43 out of 2037 genes, 2.1%	2.51e-07	101117308, 101108012, 101122510, 101110495, 101118652, 442994, 101122189, 101121135, 442995, 101122212, 101110330, 101108953, 443115, 101122837, 101104717, 100270715, 101105480, 101115999, 101108630, 101116372, 100145865, 101117026, 101111766, 101107588, 101117946, 101118671, 101114931, 101112589, 101107228, 101101869, 101113652, 101106491, 101111130, 101114256, 101102535, 101105592, 101117646, 1…
cellular component	cell periphery	199 out of 2037 genes, 9.8%	5.88e-07	101121450, 101113404, 101109484, 101113228, 101111615, 101123199, 101104867, 101122266, 101113341, 101102061, 101105480, 101118918, 101109492, 101122698, 101105496, 100169699, 101103679, 101113577, 101105078, 101117946, 101118148, 101123437, 100125614, 101112949, 101114586, 101117763, 780489, 101117689, 101120090, 101123294, 101107103, 101110559, 101111534, 101117907, 101112232, 101117646, 101106…
cellular component	plasma membrane	196 out of 2037 genes, 9.6%	7.05e-07	101121450, 101113404, 101109484, 101113228, 101111615, 101123199, 101104867, 101122266, 101113341, 101102061, 101105480, 101118918, 101109492, 101122698, 101105496, 100169699, 101103679, 101113577, 101105078, 101117946, 101118148, 101123437, 100125614, 101112949, 101114586, 101117763, 780489, 101117689, 101120090, 101123294, 101107103, 101110559, 101111534, 101117907, 101112232, 101117646, 101106…
cellular component	cell surface	48 out of 2037 genes, 2.4%	8.58e-07	101110549, 100170325, 101102230, 101114151, 101108489, 101113228, 101112759, 101120192, 780504, 101114861, 101122266, 443232, 443295, 554317, 443140, 101107434, 101102835, 101111370, 101120148, 101118918, 494191, 100192431, 101123062, 101104256, 101120217, 101108810, 101105675, 101117763, 101103702, 101116896, 101102437, 443217, 100820736, 101109529, 101118797, 443437, 101102227, 678685, 10111583…
cellular component	intrinsic to membrane	714 out of 2037 genes, 35.1%	1.56e-06	101106666, 101113404, 101102001, 101110467, 101113764, 101111588, 443139, 101112511, 101117848, 101110249, 101123199, 101105035, 101110414, 101106377, 100145864, 101111370, 101104691, 101118195, 101109492, 101106827, 101105496, 101119359, 101117452, 101118148, 101117763, 101109907, 101120123, 101117076, 101111534, 101102124, 100141302, 101102524, 101103481, 101106337, 101116410, 101116667, 101106…
cellular component	sarcomere	30 out of 2037 genes, 1.5%	2.65e-06	101117946, 101117308, 101118671, 101108012, 101114931, 101112589, 101107228, 101122510, 101113652, 101110495, 101106491, 101118652, 101121135, 101122212, 101102535, 101110330, 101105592, 101117646, 101111515, 101107662, 101122837, 101105480, 101115999, 101108630, 101116372, 100145865, 101111756, 101117026, 101111766, 101112591
cellular component	membrane part	792 out of 2037 genes, 38.9%	3.39e-06	101106666, 101113404, 101102001, 101110467, 101113764, 101111588, 443139, 101112511, 101117848, 101110249, 101123199, 101105035, 101122266, 101110414, 101106377, 101102061, 100145864, 101111370, 101104691, 101118195, 101109492, 101106827, 101105496, 101119359, 101117452, 101118148, 101117763, 101109907, 101120123, 101117076, 101111534, 101102124, 101111580, 100141302, 101102524, 101103481, 101106…
cellular component	contractile fiber part	30 out of 2037 genes, 1.5%	3.95e-06	101117946, 101117308, 101118671, 101108012, 101114931, 101112589, 101107228, 101122510, 101113652, 101110495, 101106491, 101118652, 101121135, 101122212, 101102535, 101110330, 101105592, 101117646, 101111515, 101107662, 101122837, 101105480, 101115999, 101108630, 101116372, 100145865, 101111756, 101117026, 101111766, 101112591
cellular component	plasma membrane part	179 out of 2037 genes, 8.8%	7.77e-06	101121450, 101113404, 101109484, 101113228, 101111615, 101123199, 101104867, 101122266, 101113341, 101102061, 101118918, 101109492, 101122698, 101105496, 100169699, 101103679, 101113577, 101105078, 101118148, 101123437, 100125614, 101112949, 101114586, 101117763, 780489, 101117689, 101123294, 101107103, 101110559, 101111534, 101117907, 101112232, 101117646, 101106543, 101103481, 101106337, 101116…
cellular component	intrinsic to plasma membrane	62 out of 2037 genes, 3.0%	2.02e-05	101121450, 101120673, 101103874, 101118217, 101110155, 101119822, 101115980, 101108597, 101121715, 101102522, 101123199, 101120253, 101102915, 101119919, 101112873, 443232, 101123485, 101105948, 443140, 101115407, 101103501, 101105162, 443271, 101113002, 101111729, 101110120, 101110444, 101105496, 101111479, 101103126, 101103679, 100302624, 101113348, 101118148, 780489, 101117689, 101103702, 4432…
cellular component	I band	22 out of 2037 genes, 1.1%	2.2e-05	101117946, 101117308, 101118671, 101108012, 101114931, 101107228, 101122510, 101113652, 101110495, 101106491, 101102535, 101110330, 101105592, 101117646, 101111515, 101115999, 101105480, 101108630, 101116372, 100145865, 101111756, 101117026
cellular component	myofibril	36 out of 2037 genes, 1.8%	2.27e-05	101117308, 101108012, 101122510, 101110495, 101118652, 442994, 101122189, 101121135, 442995, 101122212, 101110330, 443115, 101122837, 101105480, 101115999, 101108630, 101116372, 100145865, 101117026, 101111766, 101117946, 101118671, 101114931, 101112589, 101107228, 101113652, 101106491, 101111130, 101102535, 101105592, 101117646, 101111515, 101107662, 101121312, 101111756, 101112591
cellular component	integral to plasma membrane	60 out of 2037 genes, 2.9%	4.68e-05	101121450, 101120673, 101103874, 101118217, 101110155, 101119822, 101115980, 101108597, 101121715, 101102522, 101123199, 101120253, 101102915, 101119919, 101112873, 443232, 101123485, 101105948, 443140, 101115407, 101103501, 101105162, 443271, 101113002, 101111729, 101110120, 101110444, 101105496, 101111479, 101103126, 100302624, 101113348, 101118148, 780489, 101117689, 101103702, 443217, 1008207…
cellular component	anchored to membrane	12 out of 2037 genes, 0.6%	0.00353	101120125, 101105624, 101115549, 101111545, 101104444, 101104256, 101120192, 101103679, 101114683, 101113628, 101120121, 101106727
molecular function	protein binding	639 out of 1914 genes, 33.4%	5.11e-05	101113156, 101117042, 101108012, 101102001, 101111965, 101113832, 443298, 101108471, 100125611, 101103753, 101117848, 101110249, 101113691, 442995, 100037695, 443334, 101102061, 101111370, 101109532, 101110605, 101119383, 101106827, 101115032, 100294659, 101120006, 101110461, 101105574, 101120416, 101102535, 101111580, 101122038, 100141302, 101116667, 101114752, 101109815, 101106360, 101114328, 1…
molecular function	receptor binding	159 out of 1914 genes, 8.3%	0.00076	101117556, 101102001, 443427, 101121655, 100126577, 101117688, 101117250, 443242, 101108471, 100125611, 101103753, 101108489, 101103054, 100217406, 101111615, 101110249, 101115657, 100037695, 101103280, 101116372, 443074, 101115683, 101120666, 101102957, 101112949, 101119297, 101111988, 101120892, 101122038, 101121066, 101109779, 443175, 101105646, 443135, 101109024, 101119927, 101112600, 1011071…
molecular function	metal ion transmembrane transporter activity	64 out of 1914 genes, 3.3%	0.00827	101121450, 443491, 101116265, 101119822, 101112470, 101102401, 101116675, 101120253, 101121855, 101115884, 101123485, 101117981, 101113002, 101103126, 101114770, 101113095, 101118148, 101110559, 101111534, 101102013, 101117907, 100141302, 101106337, 101123461, 101118392, 101112012, 101111289, 101112591, 101120673, 101113830, 100170325, 101113317, 101118217, 101103874, 101113925, 101115980, 101121…
molecular function	cofactor binding	49 out of 1914 genes, 2.6%	0.0289	101113499, 101123395, 101101867, 101121924, 443393, 101106395, 101117476, 101118164, 101104808, 101115373, 101118054, 101123271, 101117635, 443078, 100192316, 101102469, 101110257, 101111166, 101115040, 442998, 101106065, 101104601, 101113713, 101119894, 101112089, 101118915, 101123162, 101110407, 101111709, 101106765, 101117173, 101104557, 101111960, 100217404, 100036757, 101105573, 101112561, 5…
molecular function	cytokine activity	16 out of 1914 genes, 0.8%	0.04319	101115290, 101117556, 442997, 101105243, 101108750, 101119572, 101114628, 101117297, 101108489, 100101238, 101119957, 101114285, 443418, 101104661, 101120217, 101114535
biological process	response to stimulus	841 out of 1900 genes, 44.3%	1.49e-14	101113156, 101108012, 101108988, 101111965, 101118728, 101113832, 443298, 100125611, 101111588, 101103753, 443139, 101104530, 101110249, 442995, 101122266, 101122126, 100037695, 101102061, 101116628, 101110619, 780441, 101110605, 101106827, 101115032, 101105496, 100294659, 101120062, 101118148, 100169939, 101120395, 101110461, 101112899, 101105574, 101102535, 101111580, 101113479, 100141302, 1011…
biological process	biological regulation	1019 out of 1900 genes, 53.6%	6.96e-14	101104065, 101113156, 101117042, 101108012, 101108988, 101113404, 101102001, 101102632, 101118728, 101113832, 443298, 101118126, 100125611, 101111588, 101103753, 101117713, 443139, 101121554, 101104530, 101110249, 442995, 101122126, 100037695, 101119688, 101106297, 101102061, 101116628, 101110619, 780441, 101111370, 101110657, 101110605, 101106827, 443331, 101115032, 101105496, 100294659, 1011174…
biological process	regulation of biological process	918 out of 1900 genes, 48.3%	1.2e-10	101104065, 101113156, 101117042, 101108012, 101108988, 101113404, 101102001, 101102632, 101118728, 101113832, 443298, 101118126, 100125611, 101111588, 101103753, 101117713, 443139, 101104530, 101110249, 442995, 101122126, 100037695, 101119688, 101106297, 101102061, 101116628, 101110619, 780441, 101111370, 101110605, 101106827, 443331, 101115032, 101105496, 100294659, 101117452, 101118148, 1001699…
biological process	response to chemical stimulus	344 out of 1900 genes, 18.1%	2.62e-10	101113156, 101121450, 101108012, 443427, 101111965, 101113832, 101117688, 443298, 101104121, 100125611, 101103753, 101110249, 101102401, 101109707, 101103495, 101122266, 101113341, 101122126, 100037695, 101117013, 780441, 101118918, 101106827, 100192431, 443074, 100294659, 101104445, 101120062, 101110181, 101108203, 101114770, 100125614, 101119435, 101120395, 101110461, 101107639, 101118685, 1011…
biological process	cell communication	579 out of 1900 genes, 30.5%	3.61e-10	101113156, 101108012, 101108988, 101118728, 101113832, 443298, 101111588, 101103753, 443139, 101104530, 101110249, 101122126, 101116628, 101110619, 780441, 101110605, 101106827, 101115032, 100294659, 101118148, 101117763, 101112899, 101105574, 101102535, 101111580, 101122038, 100141302, 101103481, 101116667, 101106739, 101118392, 101106846, 101116063, 101114278, 101115511, 443273, 443393, 1011168…
biological process	single-organism process	946 out of 1900 genes, 49.8%	2.26e-09	101113156, 101108012, 101108988, 101113404, 101102632, 101111965, 101118728, 101113832, 443298, 101108471, 101118126, 101113764, 100125611, 101111588, 101103753, 443139, 101121554, 101104530, 101110249, 101113691, 442995, 101122266, 101110414, 101122126, 100037695, 101116628, 100145864, 101110619, 780441, 101111370, 101110657, 101110605, 101118195, 101106827, 101115032, 101105496, 101104097, 1002…
biological process	immune system process	220 out of 1900 genes, 11.6%	1.04e-08	101107430, 101113156, 101117556, 101108012, 101123672, 101104121, 101110976, 101113203, 101108489, 101103054, 101111615, 101122596, 101122126, 101115321, 101113005, 101102061, 100145864, 101111370, 101109492, 100192431, 443074, 101115032, 101104445, 101102957, 101110181, 101105078, 101118553, 101123437, 100381248, 101107639, 101112899, 101103311, 101120892, 101119104, 101117094, 101117907, 101102…
biological process	single organism signaling	554 out of 1900 genes, 29.2%	1.05e-08	101113156, 101108012, 101108988, 101118728, 101113832, 443298, 101111588, 101103753, 443139, 101104530, 101110249, 101122126, 101116628, 101110619, 780441, 101110605, 101106827, 101115032, 100294659, 101118148, 101112899, 101105574, 101102535, 101111580, 100141302, 101103481, 101116667, 101106739, 101118392, 101106846, 101116063, 101114278, 101115511, 443273, 101116855, 101105867, 443075, 1011127…
biological process	cell surface receptor signaling pathway	338 out of 1900 genes, 17.8%	3.39e-08	101110380, 443427, 101118728, 101113832, 101117688, 101110976, 101111588, 443139, 101110249, 101109707, 101103495, 101122126, 101103280, 780441, 101106827, 100192431, 101122698, 443074, 101115032, 101106266, 100294659, 101104445, 101110181, 101108203, 101118356, 101117689, 101107639, 101112899, 101105161, 101102535, 101117907, 101102194, 101111580, 101115839, 101103481, 101104075, 101116667, 1011…
biological process	signal transduction	502 out of 1900 genes, 26.4%	2.16e-07	101113156, 101108012, 101108988, 101110380, 443427, 101118728, 101113832, 101117688, 443298, 101110976, 101111588, 101103753, 101122523, 443139, 101104530, 101110249, 101109707, 101103495, 101122126, 101103280, 101115666, 101117013, 101116628, 101110619, 780441, 101110605, 101105532, 101106827, 100192431, 101122698, 443074, 101115032, 101106266, 101104256, 100294659, 101104445, 101110181, 1011082…
biological process	cellular response to organic substance	66 out of 1900 genes, 3.5%	3.05e-07	100126577, 100174903, 101122423, 101107273, 101103054, 101110249, 101109707, 101103495, 101115571, 443146, 101103655, 780441, 101119517, 100192431, 443074, 100294659, 101110181, 101102693, 101120993, 101107639, 101116656, 101117512, 101105659, 101102194, 101106564, 101111580, 101106414, 101121066, 101104366, 101116667, 443175, 101104700, 101121531, 101105408, 101108117, 101105867, 101112759, 1011…
biological process	cytokine-mediated signaling pathway	38 out of 1900 genes, 2.0%	4.56e-07	101121531, 101105408, 101108117, 101105867, 101103054, 101112759, 101110495, 101103495, 101121899, 101115571, 101103655, 443146, 101108064, 101119517, 780441, 101117703, 100192431, 443136, 100294659, 101110181, 101102693, 101120993, 101107639, 101116656, 101103702, 101116668, 101111234, 101102194, 101106564, 101111580, 101103683, 100240715, 101104366, 100036758, 101116099, 101101941, 101104700, 1…
biological process	cellular response to cytokine stimulus	38 out of 1900 genes, 2.0%	4.56e-07	101121531, 101105408, 101108117, 101105867, 101103054, 101112759, 101110495, 101103495, 101121899, 101115571, 101103655, 443146, 101108064, 101119517, 780441, 101117703, 100192431, 443136, 100294659, 101110181, 101102693, 101120993, 101107639, 101116656, 101103702, 101116668, 101111234, 101102194, 101106564, 101111580, 101103683, 100240715, 101104366, 100036758, 101116099, 101101941, 101104700, 1…
biological process	signaling	657 out of 1900 genes, 34.6%	5.27e-07	101113156, 101108012, 101108988, 101118728, 101113832, 443298, 101108471, 101113764, 101111588, 101103753, 443139, 101104530, 101110249, 101123199, 101110414, 101122126, 100037695, 101116628, 101110619, 780441, 101110605, 101106827, 101115032, 100294659, 101111838, 101118148, 101112899, 101105574, 101102535, 101102124, 101111580, 101122038, 100141302, 101103481, 101116667, 101106739, 101118392, 1…
biological process	regulation of cellular process	817 out of 1900 genes, 43.0%	8.33e-07	101104065, 101113156, 101117042, 101108012, 101108988, 101113404, 101102632, 101118728, 101113832, 443298, 101118126, 100125611, 101111588, 101103753, 443139, 101104530, 101110249, 442995, 101122126, 101119688, 101116628, 101110619, 780441, 101111370, 101110605, 101106827, 443331, 101115032, 100294659, 100169939, 101123570, 101110461, 101122793, 101112899, 101105574, 101102535, 100217404, 1011115…
biological process	regulation of multicellular organismal process	192 out of 1900 genes, 10.1%	9.59e-07	101113156, 101117556, 101108012, 101102632, 100126577, 101117688, 443298, 101119095, 101113203, 101103753, 101121082, 100217406, 442995, 101113341, 101103500, 101117013, 443018, 101115999, 101111370, 101118918, 101106827, 443074, 101120666, 101102957, 101118148, 101112093, 100169939, 101118781, 100381248, 101110461, 101109478, 101107257, 101117512, 101107327, 443517, 101120892, 101105161, 1011213…
biological process	defense response	115 out of 1900 genes, 6.1%	1.85e-06	101107430, 101116376, 101105005, 101117556, 101108012, 101105160, 101104226, 101117375, 101117688, 101123672, 101108489, 101113185, 101103054, 101102522, 101104026, 101113122, 101121216, 101122596, 101115321, 443078, 101105948, 101119740, 101114258, 101123159, 101112495, 101118918, 443460, 101102896, 100192431, 101117258, 101115072, 101118553, 101109816, 101120395, 101122744, 780489, 101117390, 1…
biological process	response to organic substance	209 out of 1900 genes, 11.0%	2.4e-06	101113156, 101108012, 443427, 101111965, 100126577, 100174903, 101104341, 101117688, 443298, 100125611, 101103753, 101103054, 101111615, 101110249, 101109707, 101103495, 101122266, 101113341, 101122126, 100037695, 101115571, 101117013, 780441, 101118918, 101109515, 100192431, 443074, 100294659, 101104445, 101120062, 101110181, 101108203, 101117946, 101102693, 101118553, 100125614, 101112949, 1011…
biological process	positive regulation of biological process	291 out of 1900 genes, 15.3%	9.08e-06	101113499, 101113156, 101117042, 101102632, 101113832, 101117688, 443298, 101118126, 101104121, 100125611, 101104530, 101113341, 101122126, 101103280, 101120045, 101117013, 101111370, 101118918, 101106827, 100192431, 101122698, 443074, 101106266, 101108203, 100125614, 101110461, 101122793, 101112899, 101117512, 101116521, 101103311, 101113985, 101102013, 101114683, 101117907, 101115839, 101116667…
biological process	regulation of developmental process	151 out of 1900 genes, 7.9%	1.1e-05	101113156, 101117556, 101108012, 101102632, 100126577, 101117688, 443298, 101118126, 101110976, 101121082, 100217406, 101113341, 101103500, 101114258, 101123347, 101111370, 101118918, 101120009, 101109515, 101122698, 443074, 101120666, 101112093, 101118553, 101118781, 100381248, 101110461, 101109478, 101117512, 101120892, 101105161, 101121333, 101102833, 101110193, 101121066, 101116667, 101109815…
biological process	anatomical structure morphogenesis	231 out of 1900 genes, 12.2%	1.26e-05	101113499, 443427, 101102632, 100126577, 101103742, 101104341, 101117688, 101117250, 443242, 100125611, 101103753, 101121082, 442995, 101113341, 100037695, 101103500, 101120045, 101104717, 101122837, 101114258, 101116628, 101120009, 101109515, 101118195, 101106827, 443074, 101106340, 101104256, 101103679, 101104445, 101115630, 101112093, 101118553, 100125614, 101109708, 101117763, 101121977, 1003…
biological process	cellular response to chemical stimulus	76 out of 1900 genes, 4.0%	1.56e-05	100126577, 100174903, 101122423, 101107273, 101103054, 101111615, 101110249, 101109707, 101103495, 101115571, 443146, 101103655, 780441, 101119517, 101118918, 100192431, 443074, 100294659, 101110181, 101102693, 101120993, 101116656, 101107639, 101117512, 101105659, 101102194, 101106564, 101111580, 101106414, 101121066, 101104366, 101116667, 443175, 101104700, 101119927, 101121531, 101105408, 1011…
biological process	developmental process	553 out of 1900 genes, 29.1%	1.59e-05	101113156, 101108012, 101113404, 101102632, 101118728, 101113832, 443298, 101118126, 101113764, 100125611, 101103753, 443139, 101110249, 442995, 101122266, 101122126, 100037695, 101119688, 101116628, 100145864, 101111370, 101110657, 101118195, 101106827, 443331, 101115032, 101104097, 100294659, 100169939, 101123570, 780455, 101117763, 101110461, 101112899, 101111580, 101122038, 100141302, 1011113…
biological process	multicellular organismal process	710 out of 1900 genes, 37.4%	2.52e-05	101113156, 101108012, 101113404, 101102632, 101111965, 101118728, 101113832, 443298, 101108471, 101118126, 101113764, 100125611, 101103753, 443139, 101121554, 101110249, 101113691, 101123199, 442995, 101122266, 101110414, 101122126, 100037695, 101116628, 100145864, 101111370, 101110657, 101118195, 101106827, 101115032, 101105496, 101104097, 100294659, 101111838, 101118148, 100169939, 101110461, 1…
biological process	response to cytokine stimulus	52 out of 1900 genes, 2.7%	3.82e-05	101121531, 101101867, 101108012, 101105408, 101108117, 101105867, 101103054, 101112759, 101110495, 101103495, 101121899, 443115, 101115571, 101103655, 443146, 101108064, 101112936, 101119517, 780441, 101117703, 101109515, 443498, 100192431, 443136, 100294659, 101110181, 101102693, 101120993, 101120395, 101103258, 101107639, 101116656, 101103702, 101116668, 101120134, 101111234, 101102194, 1011065…
biological process	cell activation	107 out of 1900 genes, 5.6%	5.87e-05	101122024, 101105005, 101108012, 101122295, 101122423, 101110976, 101113203, 101109357, 443397, 101122126, 101113005, 443078, 780519, 101102061, 101110915, 101111370, 101102896, 101116372, 101104054, 101117258, 101110137, 101119190, 101104445, 100302624, 101108490, 101104339, 101107639, 101105574, 101112899, 101107327, 101103311, 101119637, 101119104, 101102013, 101108612, 101117907, 101114169, 1…
biological process	system development	400 out of 1900 genes, 21.1%	6.17e-05	101113156, 101121450, 101108012, 101113404, 443427, 101102632, 101113832, 101117688, 443298, 101117217, 101104121, 100125611, 101110976, 101103753, 443139, 101122861, 101110249, 442995, 101122266, 101113341, 101122126, 100037695, 101113005, 101120045, 101122837, 100145864, 101123347, 101115999, 101111370, 101110657, 101106827, 443074, 101115032, 101104097, 101104256, 100294659, 101104445, 1001699…
biological process	locomotion	155 out of 1900 genes, 8.2%	7.87e-05	101104254, 101117556, 101104341, 101113832, 443242, 101104121, 100125611, 443139, 101104530, 101111615, 101102401, 101114883, 101103500, 101106582, 101118918, 101121534, 101106827, 443074, 101106340, 101111873, 101112093, 100125614, 101117763, 100381248, 101110461, 101115280, 101121742, 101117512, 101120892, 101114683, 101102535, 101117907, 101102150, 101117646, 101121066, 101115839, 101109290, 1…
biological process	cardiovascular system development	70 out of 1900 genes, 3.7%	0.00013	101107462, 101102632, 101112662, 100126577, 101103742, 101117688, 100125611, 101121082, 101111287, 442995, 101103500, 101120694, 101120045, 443265, 443460, 100145865, 101104445, 101117512, 101105659, 101112220, 101119637, 101121333, 100192425, 101111580, 101121935, 101116667, 497273, 101106846, 101117247, 101116063, 443361, 101114604, 101102186, 101107515, 101102230, 443532, 101112309, 101114861,…
biological process	circulatory system development	70 out of 1900 genes, 3.7%	0.00013	101107462, 101102632, 101112662, 100126577, 101103742, 101117688, 100125611, 101121082, 101111287, 442995, 101103500, 101120694, 101120045, 443265, 443460, 100145865, 101104445, 101117512, 101105659, 101112220, 101119637, 101121333, 100192425, 101111580, 101121935, 101116667, 497273, 101106846, 101117247, 101116063, 443361, 101114604, 101102186, 101107515, 101102230, 443532, 101112309, 101114861,…
biological process	organ morphogenesis	105 out of 1900 genes, 5.5%	0.00013	101108880, 101102632, 101112662, 100126577, 101103742, 101122423, 101117688, 101104155, 101103753, 101104991, 101113697, 101121082, 101107864, 442995, 101113341, 100037695, 101103500, 101120045, 101114258, 100192421, 443524, 101107061, 100145865, 101106827, 443074, 101106824, 101118553, 101109708, 100381248, 101103258, 101121742, 101117689, 101106012, 101113097, 101105659, 101119637, 101120892, 1…
biological process	single-multicellular organism process	659 out of 1900 genes, 34.7%	0.00024	101113156, 101108012, 101113404, 101102632, 101111965, 101118728, 101113832, 443298, 101108471, 101118126, 101113764, 100125611, 101103753, 443139, 101121554, 101110249, 101113691, 442995, 101122266, 101110414, 101122126, 100037695, 100145864, 101111370, 101110657, 101118195, 101106827, 101115032, 101105496, 101104097, 100294659, 101118148, 100169939, 101110461, 101112899, 101105574, 101108612, 1…
biological process	tissue development	148 out of 1900 genes, 7.8%	0.00025	443427, 101102632, 100126577, 101103742, 101113832, 101117688, 443242, 101117217, 101118126, 100125611, 101103753, 101121082, 101110249, 101105176, 442995, 101113341, 101103500, 101120045, 101122837, 101115999, 101111370, 101109515, 101106827, 443074, 101104097, 101104445, 100381248, 101123162, 101119297, 101121333, 101117907, 101113702, 101102150, 101123140, 101121066, 101115839, 101116667, 1011…
biological process	anatomical structure formation involved in morphogenesis	139 out of 1900 genes, 7.3%	0.00031	101113499, 443427, 101102632, 100126577, 101117688, 100125611, 101103753, 442995, 101103500, 101120045, 101104717, 101122837, 101116628, 101109515, 443074, 101106340, 101104256, 101103679, 101104445, 101112093, 100125614, 101109708, 101117763, 101121977, 100381248, 101117512, 101105659, 101105161, 101121333, 101113702, 101111580, 101123140, 101121066, 101115839, 101116667, 101109815, 101106846, 4…
biological process	cell differentiation	232 out of 1900 genes, 12.2%	0.00035	101108012, 101113404, 443427, 101102632, 100126577, 101104341, 101115341, 101113832, 101117688, 101117250, 443242, 443298, 101117217, 100125611, 101110976, 443139, 101121082, 100217406, 442995, 101122126, 101113005, 101103500, 101120045, 101104717, 101122837, 100145864, 101120009, 101109515, 101113282, 101106827, 443074, 443331, 101106340, 101104097, 101104256, 100294659, 101104445, 101106346, 10…
biological process	vasculature development	46 out of 1900 genes, 2.4%	0.00037	101107462, 101107515, 101102632, 101112662, 101103742, 443532, 101102230, 100125611, 101111287, 101114861, 443512, 101117553, 443115, 101103500, 494191, 443265, 443460, 443498, 442999, 443318, 101123062, 101119440, 101104445, 101108810, 101111251, 101104390, 101111048, 443465, 443483, 101117512, 100294595, 101115469, 101102020, 101112220, 101119637, 101115972, 101123150, 100192425, 101111580, 101…
biological process	cellular developmental process	286 out of 1900 genes, 15.1%	0.00038	101108012, 101113404, 443427, 101102632, 101115341, 100125355, 101113832, 101117688, 443298, 101117217, 101113764, 101104121, 100125611, 101110976, 443139, 442995, 101122126, 101113005, 101120045, 101104717, 101122837, 101116628, 100145864, 101115999, 101106827, 443074, 443331, 101104097, 101104256, 100294659, 101104445, 100125614, 101110461, 101117689, 101113097, 101112899, 101117512, 101105161,…
biological process	anatomical structure development	474 out of 1900 genes, 24.9%	0.00052	101113499, 101113156, 101121450, 101108012, 101113404, 443427, 101102632, 101118728, 101115341, 101113832, 101117688, 443298, 101117217, 101118126, 101104121, 100125611, 101110976, 101103753, 443139, 101122861, 101110249, 442995, 101122266, 101113341, 101122126, 100037695, 101113005, 101120045, 101104717, 101122837, 101116628, 100145864, 101123347, 101115999, 101111370, 101110657, 101118195, 1011…
biological process	hemostasis	90 out of 1900 genes, 4.7%	0.00053	101122024, 101122295, 101117375, 101121554, 101109357, 101122126, 443078, 101113367, 101118918, 101110657, 101113282, 101102896, 101116372, 101104054, 101110137, 101119818, 101106266, 101120666, 100302624, 101105078, 101108490, 101104339, 101107639, 101105574, 101107327, 101118411, 101102013, 101108612, 101121705, 101111472, 101115814, 101106739, 497273, 101118392, 101106278, 101109720, 101102946…
biological process	response to external stimulus	149 out of 1900 genes, 7.8%	0.00056	101111965, 101104341, 101109484, 101113832, 101117688, 101104121, 100125611, 101111615, 101102401, 101122266, 101114883, 100037695, 101117013, 101106582, 101121534, 100642179, 101109858, 101112093, 100169939, 101118553, 100125614, 101112949, 101120993, 101110461, 101120892, 101114683, 101117907, 101117646, 101121066, 101109290, 101116667, 101111472, 101123461, 443175, 101111645, 101112706, 101123…
biological process	cellular response to stimulus	527 out of 1900 genes, 27.7%	0.0007	101113156, 101108012, 101108988, 101118728, 101113832, 443298, 101111588, 101103753, 443139, 101104530, 101110249, 101122126, 101116628, 101110619, 780441, 101110605, 101106827, 101115032, 100294659, 101112899, 101105574, 101102535, 101111580, 101103481, 101116667, 101106739, 101118392, 101106846, 101116063, 101114278, 101115511, 443273, 443393, 101116855, 101105867, 443075, 101112759, 101106577,…
biological process	cell morphogenesis involved in differentiation	60 out of 1900 genes, 3.2%	0.0014	554323, 101110549, 101105831, 101102396, 101112662, 100126577, 101122423, 101117688, 101117250, 443242, 100294605, 443532, 101121685, 101114151, 100125611, 101107288, 101112309, 101120192, 101116509, 443115, 101108204, 101103500, 780519, 101119602, 101118672, 101112674, 101120009, 101109515, 101122928, 101106340, 101104256, 101106385, 101113348, 101112093, 100125614, 101105624, 101121977, 443483,…
biological process	muscle contraction	35 out of 1900 genes, 1.8%	0.00195	101117308, 101120303, 101118652, 442994, 101121135, 442995, 101122212, 101111723, 101115047, 101105757, 101108953, 101104717, 443460, 443498, 101116372, 101121534, 101106827, 100145865, 101110120, 101111766, 101107588, 101119440, 101111757, 443465, 101116048, 101114931, 101112589, 101107228, 100270685, 101114256, 101104413, 101104335, 443361, 101115511, 101111044
biological process	multicellular organismal development	428 out of 1900 genes, 22.5%	0.00279	101113156, 101121450, 101108012, 101113404, 443427, 101102632, 101118728, 101113832, 101117688, 443298, 101117217, 101118126, 101104121, 100125611, 101110976, 101103753, 443139, 101122861, 101110249, 442995, 101122266, 101113341, 101122126, 100037695, 101113005, 101120045, 101122837, 100145864, 101123347, 101115999, 101111370, 101110657, 101118195, 101106827, 443074, 101115032, 101104097, 1011042…
biological process	regulation of cell differentiation	115 out of 1900 genes, 6.1%	0.00281	101115086, 101108880, 101108012, 101102632, 101122423, 101114607, 101117688, 443298, 101118126, 101110976, 101104991, 101121082, 100217406, 101113341, 101116509, 101123369, 101123347, 101104380, 101111370, 443524, 443460, 101120009, 101109515, 100286737, 101122698, 443074, 101105383, 101113901, 443534, 101120666, 101106385, 101112093, 101118553, 101113534, 101118781, 101109123, 100381248, 1011032…
biological process	monocarboxylic acid metabolic process	71 out of 1900 genes, 3.7%	0.0029	101109111, 100125355, 101117217, 101117635, 101118240, 101121789, 101120972, 101116044, 101106409, 101120131, 101119009, 443460, 101117702, 101120062, 101121307, 101114174, 101108615, 101121645, 101117390, 443185, 101110508, 101120647, 101121563, 101111472, 101113530, 101107212, 101120619, 101111925, 443108, 101121820, 101102230, 101102434, 100127208, 101119324, 101123271, 101114861, 101112182, 1…
biological process	regulation of biological quality	296 out of 1900 genes, 15.6%	0.00305	101113156, 101117688, 443298, 101117217, 100125611, 101110976, 101103753, 443139, 101121554, 101109357, 101122126, 101113367, 101115999, 101118918, 101110657, 101116372, 101106827, 443074, 101106266, 100294659, 101114770, 101118148, 100169939, 101104339, 101107639, 101105574, 101117512, 101102013, 101108612, 101117907, 101112452, 101120716, 101111580, 101121705, 100141302, 101106543, 101115839, 1…
biological process	blood vessel development	35 out of 1900 genes, 1.8%	0.00415	101107462, 101107515, 101102632, 101112662, 101103742, 443532, 101102230, 100125611, 101111287, 101114861, 101117553, 443115, 101103500, 494191, 443265, 443460, 443498, 442999, 101123062, 101104445, 101108810, 101111251, 101104390, 101111048, 443465, 101117512, 100294595, 101119637, 101123150, 100192425, 101111580, 101122261, 101121935, 497273, 101102186
biological process	regulation of body fluid levels	98 out of 1900 genes, 5.2%	0.00432	101122024, 101122295, 101117375, 101107273, 101117217, 101108597, 101121554, 101109357, 101122126, 443078, 101113367, 101118918, 101110657, 101113282, 101102896, 101116372, 101104054, 443074, 101110137, 101119818, 101106266, 101120666, 100302624, 101105078, 101109816, 101108490, 101104339, 101107639, 101105574, 101107327, 101118411, 101102013, 101108612, 101121705, 101111472, 101115814, 101106739…
biological process	ossification	35 out of 1900 genes, 1.8%	0.00845	554323, 101108880, 101108012, 101122423, 101117688, 101104991, 101110249, 101115013, 443115, 101119602, 101103149, 101120045, 443229, 101111370, 443460, 100286737, 101109959, 101119165, 101102299, 101123209, 101118781, 101111048, 101103793, 101106161, 101122639, 101121066, 101114169, 101117806, 101111472, 101109815, 443175, 443109, 101106301, 101115678, 443135
biological process	cell development	114 out of 1900 genes, 6.0%	0.0106	101110549, 101102632, 101112662, 100126577, 101117375, 101104341, 101115341, 101122423, 101113832, 101117688, 101117250, 443242, 100294605, 101117217, 100125611, 101110976, 101113697, 442995, 101116509, 101108204, 780519, 101103500, 101120694, 101103890, 101104717, 101122837, 101120009, 101109515, 443074, 443331, 101106824, 442996, 101106340, 101104097, 101104256, 101116383, 101116618, 101106385,…
biological process	cellular component morphogenesis	83 out of 1900 genes, 4.4%	0.01183	101110549, 101112662, 100126577, 101122423, 101117688, 101117250, 443242, 100294605, 100125611, 442995, 101116509, 101108204, 780519, 101103500, 101104717, 101122837, 101120009, 101109515, 101119619, 101106340, 101104256, 101103679, 101106385, 101122559, 101112093, 100125614, 101121977, 101105161, 101114662, 101107662, 101114169, 101121066, 101116667, 101109815, 443175, 101113084, 101122060, 1011…
biological process	renal system development	24 out of 1900 genes, 1.3%	0.01201	100125614, 101111048, 101102396, 101102632, 101104601, 101102179, 101122423, 101117689, 101110829, 100101227, 100125611, 101119637, 101120506, 101103500, 101119602, 101116782, 101104380, 443175, 101109515, 100415775, 443074, 442999, 101119849, 101102186
biological process	muscle system process	47 out of 1900 genes, 2.5%	0.01429	101117308, 101108012, 101110155, 101120303, 101118652, 101113691, 442994, 101122189, 101121135, 442995, 101122212, 101111723, 101115047, 101105757, 101108953, 101104717, 100270715, 443460, 443498, 101116372, 101121534, 101110120, 101106827, 100145865, 101111766, 101107588, 101119440, 101111757, 101116716, 443465, 101116048, 101114931, 101112589, 101107228, 101101869, 100270685, 101114256, 1001426…
biological process	response to biotic stimulus	74 out of 1900 genes, 3.9%	0.01491	101113156, 100174903, 101103753, 101116433, 101111615, 101104026, 101122126, 443295, 443078, 443146, 780441, 101118918, 443460, 100192431, 443074, 101106340, 101115072, 101120395, 101122744, 101116656, 101120892, 101114256, 101114035, 101106234, 101106722, 100307049, 101111472, 100034672, 443057, 101104700, 101110473, 101120619, 101105089, 101110963, 101103462, 101123366, 101102230, 443532, 10111…
biological process	muscle structure development	39 out of 1900 genes, 2.1%	0.01491	101118337, 101112662, 100126577, 101122423, 101113832, 101117688, 101117084, 443298, 442995, 101105757, 101103500, 780519, 101120694, 101104717, 101107299, 101122837, 100270715, 101110120, 100145865, 443074, 101123618, 101104097, 101116618, 101102299, 101119440, 100820751, 101121977, 101114931, 101102437, 101105659, 101114256, 101117907, 101107662, 100196904, 443076, 101116063, 101111756, 1011127…
biological process	positive regulation of cellular process	226 out of 1900 genes, 11.9%	0.02818	101113499, 101117042, 101102632, 100126577, 101103742, 101113832, 101117688, 443242, 443298, 101118126, 101104121, 101119095, 100125611, 101113228, 101121082, 101104530, 101111615, 101118115, 101113341, 101103280, 101120045, 101117013, 101111370, 101118918, 101120009, 101113282, 101106827, 100192431, 101122698, 443074, 101109858, 101106266, 101120666, 101108203, 101118553, 100125614, 101110461, 1…
biological process	organ development	272 out of 1900 genes, 14.3%	0.0331	101108012, 443427, 101102632, 101113832, 101117688, 101117217, 100125611, 101110976, 101103753, 101110249, 442995, 101113341, 101122126, 100037695, 101113005, 101120045, 101122837, 100145864, 101123347, 101115999, 101111370, 101106827, 443074, 101115032, 101104097, 101104445, 100125614, 101117689, 101113097, 101112899, 101117512, 101112220, 101119104, 101114683, 101117907, 101111580, 100141302, 1…
biological process	cell adhesion	79 out of 1900 genes, 4.2%	0.03908	101105005, 101107462, 101102001, 101117375, 101122423, 101111652, 100125611, 101122861, 101112665, 101119919, 101106006, 101103500, 780476, 101106077, 101122716, 101108443, 101120758, 101105162, 101103679, 101106925, 101112093, 100125614, 101117689, 101113097, 100170321, 101106167, 101118411, 101102150, 101121399, 101115839, 101109779, 101122302, 101122566, 101104596, 101103009, 101109272, 101119…
biological process	biological adhesion	79 out of 1900 genes, 4.2%	0.03908	101105005, 101107462, 101102001, 101117375, 101122423, 101111652, 100125611, 101122861, 101112665, 101119919, 101106006, 101103500, 780476, 101106077, 101122716, 101108443, 101120758, 101105162, 101103679, 101106925, 101112093, 100125614, 101117689, 101113097, 100170321, 101106167, 101118411, 101102150, 101121399, 101115839, 101109779, 101122302, 101122566, 101104596, 101103009, 101109272, 101119…
biological process	muscle organ development	24 out of 1900 genes, 1.3%	0.03981	101118337, 101112662, 100126577, 101114931, 101113832, 101117688, 101102437, 101105659, 442995, 101117907, 101105757, 101103500, 780519, 101107662, 101107299, 100196904, 100270715, 101116063, 101111756, 100145865, 101110120, 101104097, 101112706, 101102186
biological process	embryonic skeletal system morphogenesis	13 out of 1900 genes, 0.7%	0.04768	101103500, 101120045, 101110282, 100381248, 101103742, 101110829, 494191, 443109, 443175, 101122639, 101114683, 101120506, 101104390
biological process	embryonic skeletal system development	13 out of 1900 genes, 0.7%	0.04768	101103500, 101120045, 101110282, 100381248, 101103742, 101110829, 494191, 443109, 443175, 101122639, 101114683, 101120506, 101104390

## Sheet: GLTSUF-VS-STHSUF
Table S6. GO analysis of DE genes with corrected p-value≤0.05.
The letter "n" is number of DE genes which are annotated to this ontology.
The letter "m" is number of DE genes which are annotated to this term.
GLTSUF vs. STHSUF Group
Gene Ontology	Term	Cluster frequency (m/n)	Corrected P-value	Gene list
cellular component	extracellular matrix	118 out of 4186 genes, 2.8%	1.26e-07	101105160, 100126577, 101112715, 101113832, 100294605, 101118895, 101109289, 101122371, 101104991, 101106626, 101117848, 101107864, 101105176, 101103901, 101111927, 101110635, 101106006, 100820740, 101115596, 101120758, 101112495, 101110915, 443331, 101102052, 101117707, 101106600, 101113572, 101121222, 780511, 101103840, 443001, 101114959, 101110105, 101119000, 101116844, 101104709, 101112689, 1…
cellular component	organelle inner membrane	154 out of 4186 genes, 3.7%	6.96e-06	101103572, 101123395, 101113939, 101113044, 101118849, 101101881, 101115968, 101113235, 101113001, 101110348, 101116493, 101119669, 101108008, 101109144, 101108285, 101108778, 100145864, 101116843, 101103035, 443434, 101114570, 101108663, 101103842, 780772, 101104658, 101107189, 101110664, 101117188, 100217408, 101108520, 101113149, 101111413, 101122190, 780442, 101106318, 101102131, 101107954, 1…
cellular component	respiratory chain	40 out of 4186 genes, 1.0%	7.37e-06	101114253, 101110095, 100462693, 101114702, 101115968, 101118232, 101104823, 101106179, 101113001, 101119470, 101121129, 101113437, 101116843, 101118985, 101112935, 100270719, 101111395, 101108663, 101115781, 780772, 101107189, 101108484, 101104504, 100270720, 101121811, 101121851, 101111485, 101116510, 780442, 101106662, 101113336, 101122393, 100415906, 101117965, 101111607, 100036762, 101102527…
cellular component	mitochondrial respiratory chain	39 out of 4186 genes, 0.9%	1.59e-05	101114253, 101110095, 100462693, 101114702, 101115968, 101118232, 101104823, 101106179, 101113001, 101119470, 101121129, 101113437, 101116843, 101118985, 101112935, 100270719, 101108663, 101115781, 780772, 101107189, 101108484, 101104504, 100270720, 101121811, 101121851, 101111485, 101116510, 780442, 101106662, 101113336, 100415906, 101122393, 101117965, 101111607, 100036762, 101102527, 101108353…
cellular component	cell	3398 out of 4186 genes, 81.2%	5.14e-05	101104316, 101114378, 101105738, 100125351, 101121554, 101115968, 101120278, 442995, 101116432, 101118647, 101122160, 101108976, 101110750, 100885767, 101123504, 101107592, 101109492, 101108415, 101103182, 101108663, 101110664, 443540, 101110461, 101122793, 101119109, 100037672, 101112288, 101110390, 101118093, 101111669, 101102702, 101102280, 101106681, 101112452, 101102485, 101104357, 100302077…
cellular component	cell part	3398 out of 4186 genes, 81.2%	5.14e-05	101104316, 101114378, 101105738, 100125351, 101121554, 101115968, 101120278, 442995, 101116432, 101118647, 101122160, 101108976, 101110750, 100885767, 101123504, 101107592, 101109492, 101108415, 101103182, 101108663, 101110664, 443540, 101110461, 101122793, 101119109, 100037672, 101112288, 101110390, 101118093, 101111669, 101102702, 101102280, 101106681, 101112452, 101102485, 101104357, 100302077…
cellular component	mitochondrial membrane part	50 out of 4186 genes, 1.2%	8.97e-05	101114719, 101114253, 101110095, 100462693, 101114702, 101115968, 101118232, 101104823, 101106179, 101113001, 101119470, 101121129, 101113437, 101116843, 101118985, 101112935, 101114570, 100270719, 101108663, 101115781, 780772, 101107189, 101108484, 101104504, 101121015, 100270720, 101118583, 101121811, 100217408, 101121851, 101111485, 101116510, 101102454, 780442, 101106318, 101106662, 101111570…
cellular component	intracellular	3138 out of 4186 genes, 75.0%	0.00018	101104316, 101114378, 101105738, 100125351, 101121554, 101115968, 101120278, 442995, 101116432, 101118647, 101122160, 101108976, 101110750, 101123504, 101107592, 101108415, 101103182, 101108663, 101110664, 443540, 101110461, 101122793, 101119109, 100037672, 101112288, 101110390, 101118093, 101111669, 101102702, 101102280, 101106681, 101112452, 101102485, 101104357, 100302077, 101114752, 101115924…
cellular component	intracellular part	3105 out of 4186 genes, 74.2%	0.00169	101104316, 101114378, 100125351, 101121554, 101115968, 101120278, 442995, 101116432, 101118647, 101122160, 101108976, 101110750, 101123504, 101107592, 101103182, 101108663, 101110664, 443540, 101110461, 101122793, 101119109, 100037672, 101112288, 101110390, 101118093, 101111669, 101102702, 101102280, 101106681, 101112452, 101102485, 101104357, 100302077, 101114752, 101115924, 101107209, 101106846…
cellular component	mitochondrial inner membrane	60 out of 4186 genes, 1.4%	0.00336	101114719, 101114253, 101118849, 101110095, 100462693, 101114702, 101115968, 101118232, 101104823, 101106179, 101113001, 101119470, 101121129, 101108285, 101113437, 101116886, 101116843, 101118985, 101112935, 101114570, 100270719, 101103567, 101111395, 101108663, 101115781, 780772, 101107189, 101108484, 101121015, 101104504, 100270720, 101117188, 101121811, 100217408, 101121851, 101111413, 101111…
cellular component	mitochondrial part	186 out of 4186 genes, 4.4%	0.00758	101123395, 101113939, 101118849, 101101881, 101115968, 101108929, 101113001, 101108285, 100145864, 101120131, 101116843, 443434, 101102389, 101114570, 101108663, 101118293, 780772, 101104080, 101107189, 780468, 101117188, 100217408, 101108725, 101107828, 100037672, 101111413, 101122190, 101110910, 780442, 101120375, 100505402, 101106318, 101120221, 101105462, 100217404, 101102131, 101107954, 1011…
cellular component	mitochondrion	188 out of 4186 genes, 4.5%	0.00775	101123395, 101113939, 101118849, 101101881, 101115968, 101108929, 101113001, 101108285, 100145864, 101120131, 101116843, 443434, 101102389, 101114570, 101108663, 101118293, 780772, 101104080, 101107189, 780468, 101117188, 100217408, 101108725, 101107828, 100037672, 101111413, 101122190, 101110910, 780442, 101120375, 100505402, 101106318, 101120221, 101105462, 100217404, 101102131, 101107954, 1011…
cellular component	envelope	233 out of 4186 genes, 5.6%	0.04166	101103572, 101123395, 101113939, 101116949, 101113044, 101118849, 101120276, 101101881, 101115968, 101113235, 101121946, 101113001, 101118162, 101110348, 101117523, 101116493, 101119669, 101108008, 101109144, 101108285, 101108778, 100145864, 101116843, 101103035, 443434, 101102389, 101114570, 101108663, 101103842, 780772, 101104658, 101107189, 101113572, 101110664, 101117188, 100217408, 101108520…
molecular function	binding	3213 out of 3931 genes, 81.7%	7.76e-12	101104316, 101118282, 101114378, 101111218, 101102001, 100125351, 101121554, 101115968, 101120278, 442995, 101116432, 101122160, 101110750, 101107592, 101108415, 101103182, 101108663, 554256, 101120006, 101110664, 443540, 101110461, 101122793, 101119109, 100037672, 101112288, 101110390, 101118093, 101111669, 101102702, 101102280, 101106681, 101102485, 101104357, 100141302, 100302077, 101114752, 1…
molecular function	cation binding	1041 out of 3931 genes, 26.5%	4e-08	101114378, 101114494, 101111218, 101104066, 100125611, 101115968, 101120278, 101122160, 443282, 101122157, 101116539, 101108415, 101110664, 101112899, 101113940, 101110105, 101118093, 101106681, 100217404, 101102485, 101114752, 101107478, 101108483, 100037684, 101106278, 101109360, 101121196, 101119113, 101107073, 101111357, 100820744, 101119021, 101110134, 101123378, 101102722, 101118230, 101109…
molecular function	ion binding	1049 out of 3931 genes, 26.7%	1.56e-07	101114378, 101114494, 101111218, 101104066, 100125611, 101115968, 101120278, 101122160, 443282, 101122157, 101116539, 101108415, 101110664, 101112899, 101113940, 101110105, 101118093, 101106681, 100217404, 101102485, 101114752, 101107478, 101108483, 100037684, 101106278, 101109360, 101121196, 101119113, 101107073, 101111357, 100820744, 101119021, 101110134, 101123378, 101102722, 101118230, 101109…
molecular function	metal ion binding	813 out of 3931 genes, 20.7%	6.7e-06	101108012, 101114378, 101114494, 101111218, 101119524, 101104066, 101118895, 101122932, 100125611, 101102144, 101120278, 101105600, 101115835, 101122160, 101122157, 101116539, 101104794, 101119578, 101115177, 101108415, 101117036, 101110990, 101118293, 780772, 101117763, 443001, 101123230, 101113940, 101110105, 101118093, 101106119, 101106681, 101102124, 100217404, 101107789, 101104860, 101116410…
molecular function	oxidoreductase activity	244 out of 3931 genes, 6.2%	1.6e-05	101121639, 101113939, 101103973, 101111015, 101117688, 100125351, 101117992, 101115968, 101104842, 101113001, 101107823, 101110348, 101114663, 101108826, 101114318, 101116843, 101118195, 101116012, 443211, 101102279, 101110086, 101104856, 780772, 101104080, 101104658, 101107189, 101108734, 101118658, 101110664, 101115673, 101121738, 780489, 101111664, 101108615, 101123162, 101107828, 101113149, 1…
molecular function	transition metal ion binding	541 out of 3931 genes, 13.8%	0.00416	101108012, 101114378, 101114494, 101111218, 101119524, 101118895, 101122932, 101102144, 101120278, 101105600, 101122160, 101116539, 101119578, 101115177, 101110990, 780772, 101117763, 101113940, 101106119, 100217404, 101107789, 101104860, 101116410, 101114752, 101109741, 101108483, 101121196, 101107073, 101111357, 100820744, 101109509, 101112799, 101110134, 101102722, 101111466, 101120343, 101118…
molecular function	catalytic activity	1609 out of 3931 genes, 40.9%	0.00591	101111017, 101108988, 101111218, 100125351, 101121554, 101102301, 101115968, 442995, 100568293, 101118647, 443282, 101108976, 101111911, 101107592, 101112062, 101118195, 101109586, 443211, 101105496, 101110535, 101102871, 780455, 101110664, 101113390, 101119109, 101112899, 101113149, 101113940, 101118093, 101110186, 101115429, 101102535, 100217404, 101102485, 101112941, 101110057, 101123304, 1011…
molecular function	NADH dehydrogenase activity	21 out of 3931 genes, 0.5%	0.00759	101107189, 101114253, 100270720, 101121851, 101114702, 101116510, 101118232, 101106662, 101104823, 101106179, 101119470, 100415906, 101122393, 101121129, 101113437, 101116843, 101118985, 101112935, 101108353, 101115781, 101103062
molecular function	NADH dehydrogenase (quinone) activity	21 out of 3931 genes, 0.5%	0.00759	101107189, 101114253, 100270720, 101121851, 101114702, 101116510, 101118232, 101106662, 101104823, 101106179, 101119470, 100415906, 101122393, 101121129, 101113437, 101116843, 101118985, 101112935, 101108353, 101115781, 101103062
molecular function	glycosaminoglycan binding	55 out of 3931 genes, 1.4%	0.00826	101104033, 101103643, 443103, 101119257, 100294605, 101112253, 101119572, 101112071, 100125611, 101107864, 101103329, 101111470, 101116995, 101103149, 101118185, 443306, 101106433, 101106941, 101116992, 101113249, 101109959, 443074, 101110086, 101105963, 101107699, 101108832, 101102761, 101115211, 443502, 101114959, 101102437, 443408, 443217, 554321, 101112091, 100037673, 101116844, 443128, 10110…
molecular function	carbohydrate derivative binding	55 out of 3931 genes, 1.4%	0.00826	101104033, 101103643, 443103, 101119257, 100294605, 101112253, 101119572, 101112071, 100125611, 101107864, 101103329, 101111470, 101116995, 101103149, 101118185, 443306, 101106433, 101106941, 101116992, 101113249, 101109959, 443074, 101110086, 101105963, 101107699, 101108832, 101102761, 101115211, 443502, 101114959, 101102437, 443408, 443217, 554321, 101112091, 100037673, 101116844, 443128, 10110…
molecular function	small molecule binding	622 out of 3931 genes, 15.8%	0.03695	101108988, 494436, 101117713, 101121554, 101113371, 101104530, 101102301, 101108929, 442995, 101106706, 100568293, 101107592, 101113346, 101115177, 101102036, 443211, 101117036, 101118293, 101106721, 101120395, 101119284, 101108725, 101108520, 101112899, 100037672, 101111413, 101102554, 101110186, 101102280, 100217404, 101102485, 101123304, 101104357, 443454, 101110858, 100302077, 101118392, 1002…
molecular function	oxidoreductase activity, acting on NADH or NADPH, quinone or similar compound as acceptor	24 out of 3931 genes, 0.6%	0.03726	101106244, 101107189, 101110134, 101114253, 101122424, 100270720, 101121851, 101114702, 101116510, 101118232, 101106662, 101104823, 101106179, 101119470, 101122393, 100415906, 101121129, 101113437, 101116843, 101118985, 101112935, 101108353, 101115781, 101103062
biological process	cellular respiration	49 out of 3856 genes, 1.3%	4.03e-06	101113602, 101114253, 101102434, 101110095, 101109163, 101114702, 101118232, 101105425, 101106179, 101116112, 101119470, 101121129, 101108778, 101113437, 101116843, 101117275, 101118985, 101119584, 101102843, 101112935, 100270719, 101108663, 101115781, 780772, 101104080, 101107189, 100294604, 101103148, 101121851, 101111485, 101110910, 101116510, 780442, 101107359, 101106662, 443091, 443257, 1011…
biological process	electron transport chain	53 out of 3856 genes, 1.4%	4.37e-06	101114719, 494434, 101114253, 101110095, 101114702, 101115968, 101118232, 101105425, 101104823, 101106179, 101116112, 101119470, 101121129, 101108778, 101113437, 101116886, 101116843, 101117275, 101118985, 101123463, 101112935, 101114570, 100270719, 101108663, 101115781, 780772, 100294604, 101107189, 101108484, 101107828, 100217408, 101121538, 101121851, 101111485, 101104932, 101116510, 101102454…
biological process	cellular process	3075 out of 3856 genes, 79.7%	3.24e-05	101104316, 101114378, 101102001, 101116002, 100125351, 101121554, 101115968, 101120278, 442995, 101116432, 101118647, 101108976, 101110750, 101123504, 101107592, 101103182, 101108663, 554256, 101120006, 443540, 101110461, 101119109, 100037672, 101110390, 101118093, 101111669, 101102702, 101112452, 101102485, 101110057, 101104357, 100141302, 100302077, 101106846, 101113084, 101106278, 101109360, 1…
biological process	small molecule metabolic process	539 out of 3856 genes, 14.0%	4.14e-05	101108988, 101114494, 101113044, 100125351, 101103753, 101104530, 101108929, 442995, 101106706, 101110414, 100568293, 101109520, 101107592, 443211, 101110535, 101118293, 101106721, 101108725, 101119109, 101108520, 101118093, 101111413, 101102280, 443485, 101104357, 100302077, 101110007, 101122092, 101116063, 101105631, 100820744, 101110134, 101123378, 101108050, 443085, 101109049, 101106047, 1011…
biological process	generation of precursor metabolites and energy	130 out of 3856 genes, 3.4%	8.93e-05	100170327, 101115968, 101113001, 101108976, 101108008, 101108778, 101116843, 101114570, 101108663, 101102871, 780772, 101104080, 101107189, 101108615, 101118685, 100217408, 101107828, 101110910, 780442, 101120375, 101106318, 101107954, 101118392, 443264, 101105152, 101105735, 101103062, 101106637, 101114719, 101107621, 494434, 101114253, 101108463, 101102434, 101110095, 101121420, 101121692, 1004…
biological process	single-organism metabolic process	1261 out of 3856 genes, 32.7%	0.00029	101104316, 101114378, 101108988, 101114494, 100125351, 101115968, 101120278, 442995, 100568293, 101118647, 101119793, 101108976, 101111911, 101107592, 101112062, 443211, 101105496, 101103182, 101110535, 101108663, 101102871, 101119109, 101113149, 101118093, 101102280, 100217404, 101104357, 100302077, 101108483, 101106278, 101109360, 101107073, 101102839, 100820744, 101110134, 494434, 101123378, 1…
biological process	monocarboxylic acid metabolic process	124 out of 3856 genes, 3.2%	0.00033	101109111, 100170327, 100125355, 101112867, 101121475, 101114353, 100127210, 101108929, 101118240, 101121789, 101120972, 101117625, 101106409, 100145859, 101120131, 101119009, 101118317, 101116843, 101119699, 101116992, 443434, 101102389, 101112113, 101117702, 101103356, 443519, 101121307, 101102657, 101122167, 101114174, 101117697, 101115372, 101108615, 101117390, 443185, 101108725, 101107828, 1…
biological process	oxidation-reduction process	126 out of 3856 genes, 3.3%	0.00048	101113602, 100147787, 100170327, 101121475, 101115968, 100127210, 101104842, 101118232, 101117291, 101105425, 101104823, 101115838, 101108976, 101108778, 101116843, 443434, 101123463, 443211, 101114570, 101102279, 101108663, 101123512, 101102871, 101115781, 780772, 101104080, 101107189, 101119894, 101118685, 100217408, 101107828, 101110910, 780442, 101106318, 443091, 101107359, 443257, 101112667,…
biological process	lipid metabolic process	304 out of 3856 genes, 7.9%	0.00084	100037696, 100125355, 100125351, 101103753, 101114899, 101117284, 101106706, 101110414, 101118647, 101113687, 101113026, 443211, 101105496, 101110535, 101103842, 101112539, 101110370, 101119109, 101104977, 101122190, 101118320, 101102016, 101120221, 101120716, 101103884, 101122092, 443264, 101107209, 101120960, 101105458, 101122979, 101115127, 101121820, 101110134, 494434, 101109049, 101112182, 1…
biological process	respiratory electron transport chain	31 out of 3856 genes, 0.8%	0.00085	100294604, 101107189, 101114253, 101110095, 101121851, 101114702, 101116510, 101118232, 101105425, 101107359, 101106662, 101106179, 101113336, 101116112, 101119470, 101122393, 101107954, 100415906, 101121129, 101108778, 101113437, 101116843, 101117275, 101118985, 101112935, 101108353, 101105152, 100270719, 101103062, 101115781, 101108663
biological process	response to organic substance	355 out of 3856 genes, 9.2%	0.00261	101108012, 100037696, 101114494, 101117688, 101118895, 100125611, 101103753, 101108015, 101103495, 101115017, 101113341, 497274, 101117013, 101108976, 101105432, 101109910, 101108285, 101122802, 101106444, 101118918, 100192431, 443074, 443211, 101103842, 101106490, 101110181, 101108203, 101113572, 780468, 100125614, 101120395, 101118923, 443540, 101110461, 443001, 101107639, 101118685, 101113149,…
biological process	alcohol metabolic process	83 out of 3856 genes, 2.2%	0.00289	101113796, 101120084, 101115344, 100125351, 101110266, 100127210, 101106706, 101110414, 101108821, 101120701, 101106995, 101110348, 443347, 101117625, 100145859, 101103525, 101113687, 101116992, 101117209, 101115627, 101113026, 443211, 100169699, 443534, 101119015, 101110535, 101112029, 101118553, 101106378, 443535, 101117697, 101118832, 101110370, 101123162, 101105968, 101119109, 101118320, 1011…
biological process	response to chemical stimulus	573 out of 3856 genes, 14.9%	0.00293	101108012, 101114494, 101113832, 100125351, 101118895, 100125611, 101103753, 101115968, 101120278, 101106706, 497274, 101122157, 101108976, 101105432, 101107592, 101112062, 443211, 101106490, 101105982, 101120395, 443540, 101110461, 443001, 101113149, 101122618, 101110186, 101104357, 443454, 100141302, 101110007, 101109741, 101109815, 101118392, 100820744, 494434, 101118462, 101115553, 101114151,…
biological process	energy derivation by oxidation of organic compounds	91 out of 3856 genes, 2.4%	0.00458	101113602, 100147787, 100170327, 100127210, 101118232, 101117291, 101105425, 101115838, 101108976, 101108778, 101116843, 101108663, 101123512, 101102871, 101115781, 780772, 101104080, 101107189, 101118685, 101110910, 780442, 443091, 101107359, 443257, 101112667, 101122393, 100415906, 101107954, 100036762, 101122699, 101118392, 443264, 101118321, 443230, 101104610, 101109277, 101108353, 101105152,…
biological process	cellular component organization	779 out of 3856 genes, 20.2%	0.00462	101108012, 101110420, 101113108, 101114494, 101113832, 100125611, 443105, 442995, 101113558, 101116432, 101117886, 101121289, 497274, 101122157, 101110750, 101123504, 101104794, 101107592, 101117280, 101115032, 101105496, 101103182, 101118114, 101108663, 101114292, 101120006, 443540, 101121749, 101113149, 100037672, 101113940, 101118093, 101110390, 101111996, 101111669, 101102702, 101102535, 1011…
biological process	coenzyme metabolic process	72 out of 3856 genes, 1.9%	0.00686	101106244, 101101867, 101102696, 101102655, 100170327, 101114607, 101122150, 101104592, 101117519, 101121475, 101103660, 101104842, 101108929, 443049, 101120358, 101106706, 101106822, 101120972, 101108950, 101119699, 101103035, 101120981, 443211, 101102389, 101117702, 101110086, 101106721, 101104080, 101116072, 101119894, 101108725, 101106896, 101122190, 101110910, 443091, 101108928, 101108431, 1…
biological process	nuclear division	59 out of 3856 genes, 1.5%	0.00823	101102276, 101103592, 101113301, 101112636, 101107536, 101117203, 101106860, 101113689, 101123157, 101113225, 101106461, 101118973, 101116633, 101123060, 101110750, 101114156, 100126571, 101117093, 101104623, 101107309, 101104300, 101122704, 101123390, 101115132, 101121775, 101115297, 101108989, 101115332, 101117696, 101121749, 101115894, 101104261, 101116411, 443459, 101111137, 101112734, 101110…
biological process	mitosis	59 out of 3856 genes, 1.5%	0.00823	101102276, 101103592, 101113301, 101112636, 101107536, 101117203, 101106860, 101113689, 101123157, 101113225, 101106461, 101118973, 101116633, 101123060, 101110750, 101114156, 100126571, 101117093, 101104623, 101107309, 101104300, 101122704, 101123390, 101115132, 101121775, 101115297, 101108989, 101115332, 101117696, 101121749, 101115894, 101104261, 101116411, 443459, 101111137, 101112734, 101110…
biological process	organelle fission	60 out of 3856 genes, 1.6%	0.00961	101102276, 101103592, 101113301, 101112636, 101107536, 101117203, 101106860, 101113689, 101123157, 101113225, 101106461, 101118973, 101116633, 101123060, 101110750, 101114156, 100126571, 101117093, 101104623, 101107309, 101104300, 101122704, 101123390, 101115132, 101121560, 101121775, 101115297, 101108989, 101115332, 101117696, 101121749, 101115894, 101104261, 101116411, 443459, 101111137, 101112…
biological process	metabolic process	2150 out of 3856 genes, 55.8%	0.01028	101104316, 101114378, 101111218, 100125351, 101115968, 101120278, 442995, 101118647, 101108976, 101107592, 101103182, 101108663, 443540, 101119109, 100037672, 101118093, 101102280, 101102485, 101110057, 101104357, 100302077, 101107209, 101106278, 101109360, 101119113, 101107073, 101102839, 100820744, 101110134, 101107621, 101123378, 101108886, 101119043, 101123298, 101116234, 101119553, 101108628…
biological process	cholesterol metabolic process	30 out of 3856 genes, 0.8%	0.01326	101113796, 101117697, 101110370, 101106422, 101123162, 101112253, 100125351, 101119109, 101118320, 100127210, 101112182, 101117622, 101111590, 101106706, 101120701, 101103425, 101110348, 101106995, 443347, 101107770, 100037702, 101108851, 101113026, 101108919, 443211, 101122979, 101121628, 101119093, 101113583, 101112029
biological process	cofactor metabolic process	85 out of 3856 genes, 2.2%	0.01356	101106244, 101101867, 101102696, 101102655, 100170327, 101114607, 101122150, 101104592, 101117519, 101121475, 101103660, 101104842, 101108929, 443049, 101105425, 101120358, 101106706, 101106822, 101120972, 101108950, 101117872, 101119699, 101103035, 101120981, 443211, 101102389, 101117702, 101102279, 101110086, 101106721, 101104080, 101116072, 101119894, 101109953, 101108725, 101106896, 101122190…
biological process	cellular metabolic process	1762 out of 3856 genes, 45.7%	0.01566	101111017, 101104316, 101114378, 101108988, 101114494, 100125351, 101115968, 101120278, 442995, 100568293, 101118647, 101119793, 497274, 101108976, 101108008, 101107592, 101112062, 101118195, 443211, 101105496, 101103182, 101110535, 101108663, 101102871, 101113390, 101117264, 101119109, 101112899, 101113149, 100037672, 101118093, 101110186, 101102535, 100217404, 101102485, 101112941, 101110057, 1…
biological process	response to stress	483 out of 3856 genes, 12.5%	0.02558	101108012, 100037696, 101114494, 101110063, 101104417, 101105858, 101117688, 101118895, 494436, 101103753, 101108015, 443040, 442995, 101102637, 100127211, 101111182, 101117523, 497274, 101117013, 101105432, 101109910, 101107895, 101118918, 100192431, 443074, 443211, 101103182, 101106266, 101107916, 101102279, 100170320, 101103842, 101114770, 780468, 101120395, 443540, 101112899, 101111996, 10110…
biological process	fatty acid metabolic process	86 out of 3856 genes, 2.2%	0.04969	101109111, 100170327, 101112867, 101121475, 100127210, 101121789, 101117625, 101119009, 101118317, 101116843, 101119699, 101116992, 443434, 101112113, 101117702, 101103356, 101121307, 101102657, 101122167, 101114174, 101117697, 101115372, 101108615, 101117390, 443185, 101107828, 101106896, 101108576, 101122190, 101120375, 101121761, 101121563, 101111472, 101107212, 101122092, 101105303, 101114312…

## Sheet: GLTTAF-VS-STHTAF
Table S6. GO analysis of DE genes with corrected p-value≤0.05.
The letter "n" is number of DE genes which are annotated to this ontology.
The letter "m" is number of DE genes which are annotated to this term.
GLTTAF vs. STHTAF Group
Gene Ontology	Term	Cluster frequency (m/n)	Corrected P-value	Gene list
cellular component	ribosomal subunit	78 out of 4059 genes, 1.9%	0.00015	101112018, 101108322, 101102540, 101115399, 100037665, 101103196, 101111556, 101106855, 101116132, 101107705, 443521, 101108801, 101110529, 100036764, 101109556, 101121379, 101113539, 101107389, 780467, 100037666, 100036761, 101106101, 101112812, 101104192, 101109830, 101109011, 101113344, 101102330, 101117800, 101122293, 100135440, 101105487, 101102541, 101103316, 443468, 101118649, 101104787, 1…
cellular component	extracellular region part	253 out of 4059 genes, 6.2%	0.00796	101113064, 101117556, 101110380, 101104304, 443427, 101117688, 101123672, 101103967, 101111035, 101112071, 101103413, 101103753, 101108489, 100216328, 101113228, 101120024, 101104842, 101105176, 443116, 101122495, 101120613, 101104201, 101106433, 101106941, 101116992, 101118918, 101107389, 443074, 443331, 101123141, 100169699, 101110086, 101117707, 101123437, 443535, 443540, 443111, 100188914, 10…
cellular component	ribosome	79 out of 4059 genes, 1.9%	0.01204	101112018, 101108322, 101102540, 101115399, 100037665, 101103196, 101111556, 101106855, 101116132, 101107705, 443521, 101108801, 101110529, 100036764, 101109556, 101121379, 101113539, 101107389, 780467, 100037666, 100036761, 101106101, 101112812, 101104192, 101109830, 101109011, 101113344, 101102330, 101117800, 101122293, 100135440, 101105487, 101102541, 101103316, 443468, 101118649, 101104787, 1…
cellular component	cytoplasm	1304 out of 4059 genes, 32.1%	0.02061	101103353, 100216328, 101109265, 101108178, 443172, 101116432, 100568293, 101122661, 497274, 101119512, 443282, 100145864, 101107592, 101110657, 101118195, 101109631, 101116495, 443211, 101105496, 100036761, 100170320, 101102871, 443540, 101112899, 101116299, 101108841, 101113149, 101102702, 443468, 101106420, 101102535, 101117899, 101102485, 101112941, 100302077, 101123264, 101116643, 101114533,…
cellular component	ribonucleoprotein complex	201 out of 4059 genes, 5.0%	0.02179	101122112, 100216437, 101104501, 101110124, 101112018, 780524, 101117713, 101120809, 101119260, 101120598, 101116132, 101106975, 100568293, 100036764, 101121249, 101112242, 101109556, 101106225, 101101929, 101107389, 780467, 100037666, 101107369, 101123533, 101106836, 100036761, 100127215, 101105982, 101109830, 101109051, 101113344, 100145869, 101110945, 101113726, 101102330, 101103738, 101120718…
cellular component	cytoplasmic part	1292 out of 4059 genes, 31.8%	0.02403	101103353, 100216328, 101109265, 101108178, 443172, 101116432, 100568293, 101122661, 497274, 101119512, 443282, 100145864, 101107592, 101110657, 101118195, 101109631, 101116495, 443211, 101105496, 100036761, 100170320, 101102871, 443540, 101112899, 101116299, 101108841, 101113149, 101102702, 443468, 101106420, 101102535, 101117899, 101102485, 101112941, 100302077, 101123264, 101116643, 101114533,…
cellular component	extracellular region	268 out of 4059 genes, 6.6%	0.0412	101113064, 101110380, 101104304, 443427, 101117688, 101103413, 101103753, 100216328, 101120024, 101104842, 101120613, 101110931, 101118918, 101107389, 443074, 443331, 443540, 443111, 101109286, 101122004, 101115043, 443469, 101111599, 101120960, 101119007, 101114790, 101105458, 101109602, 101111722, 443393, 101113250, 101115553, 443449, 443512, 443371, 101109956, 443246, 101103097, 101120468, 101…
molecular function	binding	3118 out of 3809 genes, 81.9%	4.92e-12	101114378, 101118282, 101102001, 101117860, 100125351, 100216328, 101120593, 101116432, 101122661, 101110318, 101110619, 101107592, 101106827, 101120338, 100169939, 443540, 101119109, 101112288, 101111669, 101108190, 101107167, 101102702, 443468, 101117899, 101102485, 100141302, 100302077, 101114752, 101116643, 101114533, 100037684, 101111871, 101118935, 101106278, 101111833, 101109360, 101119113…
molecular function	structural molecule activity	165 out of 3809 genes, 4.3%	0.00013	101122112, 101117042, 101112018, 780524, 101106114, 443105, 101120598, 101113558, 101116132, 101102163, 100036764, 101109556, 497274, 101107389, 780467, 100037666, 101121534, 101107369, 101123533, 101106836, 100036761, 100127215, 101117946, 101114405, 101105982, 101109830, 101121222, 101113344, 101111980, 101113726, 101102330, 100135440, 101105487, 101102541, 101103316, 443468, 101114256, 1011198…
biological process	viral infectious cycle	109 out of 3743 genes, 2.9%	1.87e-14	101122112, 101113592, 101105857, 101112018, 101108322, 101102540, 101113347, 101115399, 100036760, 101103196, 101111556, 101106855, 101116132, 101107705, 443521, 101108801, 101110529, 100036764, 101109556, 101121379, 101113539, 101122591, 780467, 100037666, 101117453, 101107369, 101123533, 100036761, 101106101, 101111087, 101104192, 101105982, 101109830, 101109011, 101120993, 101113344, 101115015…
biological process	viral genome expression	95 out of 3743 genes, 2.5%	1.95e-13	101122112, 101113592, 101112018, 101108322, 101102540, 101113347, 101115399, 100036760, 101103196, 101111556, 101106855, 101116132, 101107705, 443521, 101108801, 101110529, 100036764, 101109556, 101121379, 101113539, 780467, 100037666, 101107369, 101123533, 100036761, 101106101, 101111087, 101104192, 101105982, 101109830, 101109011, 101120993, 101113344, 101115015, 101102330, 101117800, 101122293…
biological process	multi-organism reproductive process	126 out of 3743 genes, 3.4%	1.29e-12	101122112, 101113592, 101105857, 101113813, 101112018, 101108322, 101102540, 101113347, 101115399, 100036760, 101103196, 101111556, 101115580, 101106855, 101116132, 101107705, 443521, 101108801, 101110529, 100036764, 101109556, 443138, 101121379, 101113539, 101122591, 780467, 100037666, 101117453, 101107369, 101123533, 100036761, 101106101, 101111087, 101119872, 101104192, 101105982, 101109830, 1…
biological process	viral reproduction	115 out of 3743 genes, 3.1%	1.82e-12	101122112, 101113592, 101105857, 101113813, 101112018, 101108322, 101102540, 101113347, 101115399, 100036760, 101103196, 101111556, 101115580, 101106855, 101116132, 101107705, 443521, 101108801, 101110529, 100036764, 101109556, 101121379, 101113539, 101122591, 780467, 100037666, 101117453, 101107369, 101123533, 100036761, 101106101, 101111087, 101104192, 101105982, 101109830, 101109011, 101120993…
biological process	viral reproductive process	115 out of 3743 genes, 3.1%	1.82e-12	101122112, 101113592, 101105857, 101113813, 101112018, 101108322, 101102540, 101113347, 101115399, 100036760, 101103196, 101111556, 101115580, 101106855, 101116132, 101107705, 443521, 101108801, 101110529, 100036764, 101109556, 101121379, 101113539, 101122591, 780467, 100037666, 101117453, 101107369, 101123533, 100036761, 101106101, 101111087, 101104192, 101105982, 101109830, 101109011, 101120993…
biological process	pancreas development	102 out of 3743 genes, 2.7%	8.11e-09	101122112, 101113592, 101112018, 101108322, 101102540, 101113347, 101115399, 100036760, 101103196, 101111556, 101106855, 101116132, 101107705, 443521, 101108801, 101110529, 100036764, 101109556, 101114258, 101121379, 101113539, 780467, 100037666, 101107369, 101123533, 100036761, 101106101, 101111087, 101104192, 101105982, 101109830, 101109011, 101113344, 101115015, 101102330, 101117800, 101122293…
biological process	multi-organism process	286 out of 3743 genes, 7.6%	4.75e-08	101122112, 101118895, 101108932, 101103753, 443105, 100036764, 101111182, 101105432, 101122591, 101118918, 100192431, 443074, 101116495, 100036761, 101118293, 101105982, 101113572, 101109830, 101120395, 443540, 101102330, 100135440, 101111996, 101102541, 101107167, 101109495, 101114256, 101116335, 101122004, 101104860, 101104688, 101123264, 100034672, 101119007, 443057, 101118008, 100037664, 1008…
biological process	response to organic substance	360 out of 3743 genes, 9.6%	1.19e-05	101108012, 100037696, 443427, 101111965, 101110054, 101117688, 101118895, 101103753, 101108015, 101108178, 443172, 101115017, 100037695, 497274, 101117013, 101108976, 101105432, 101122802, 101118918, 101112193, 100192431, 443074, 443211, 101104445, 101119139, 101120062, 101110181, 101113572, 100125614, 101120395, 101118923, 443540, 443001, 101118685, 101113149, 101106364, 101122618, 101110186, 10…
biological process	response to cytokine stimulus	81 out of 3743 genes, 2.2%	4.23e-05	101101867, 101108012, 101119474, 101118186, 101113784, 101110054, 101112071, 101118895, 780521, 101103054, 101101980, 101115571, 101108292, 443146, 101103655, 101105432, 101122802, 101119517, 101109515, 100192431, 101105208, 443547, 101110181, 101103084, 101112165, 101120395, 101120993, 101116513, 101102191, 101103258, 443540, 101116656, 101114544, 443365, 101121411, 443440, 101106364, 101109567,…
biological process	response to chemical stimulus	572 out of 3743 genes, 15.3%	4.26e-05	101122112, 101108012, 101111965, 101111976, 100125351, 101118895, 101103753, 101108178, 443172, 101106706, 100037695, 497274, 101122157, 101108976, 101105432, 101107592, 101112062, 101112193, 101106827, 443211, 101119139, 101120062, 101105982, 101120395, 443540, 443001, 443111, 101113149, 101122618, 101110186, 101117899, 100302637, 101113479, 100141302, 443469, 101116643, 101111871, 101118008, 10…
biological process	response to hormone stimulus	190 out of 3743 genes, 5.1%	0.00069	100037696, 443427, 101111965, 100174903, 443042, 101112071, 101118895, 101103753, 101123195, 101118483, 101108178, 443077, 443116, 101115017, 100037695, 497274, 101108976, 101106433, 101109144, 101116992, 101118918, 101112193, 101109515, 101110631, 101119242, 443074, 101122588, 443547, 101119758, 101104445, 780477, 101119139, 101117946, 100125614, 443535, 101118923, 443540, 101110945, 101113149, …
biological process	alcohol metabolic process	83 out of 3743 genes, 2.2%	0.00073	100307035, 101111965, 101120084, 101115344, 100125351, 101112775, 101112511, 101110266, 100127210, 101106706, 101110414, 101108821, 101120701, 101106995, 101119229, 101117625, 101103525, 101113687, 101116992, 101117209, 101115627, 101113026, 443211, 100169699, 443534, 101119015, 101110535, 101120062, 101112029, 443535, 101121645, 678673, 101123162, 101105968, 101119109, 101118320, 101114441, 1011…
biological process	organ development	510 out of 3743 genes, 13.6%	0.00097	101122112, 101108012, 443427, 101102632, 101120947, 101117860, 101117688, 101102623, 443251, 101103753, 443172, 100037695, 100036764, 101107981, 497274, 101122837, 101105432, 100145864, 101123347, 101115999, 101112193, 101104546, 101106827, 443074, 101115032, 100036761, 101114241, 101118114, 100170320, 101104445, 101114405, 101105982, 101113572, 101109830, 100125614, 101117689, 100271925, 443001,…
biological process	immune system process	351 out of 3743 genes, 9.4%	0.00097	101113064, 101108012, 101117860, 101110054, 641296, 100147798, 443172, 100303608, 101122157, 101105432, 100145864, 101109492, 101104546, 100192431, 443074, 101116495, 101115032, 101104445, 101110181, 443540, 101105539, 443111, 101112899, 101111996, 101106420, 101117907, 101102194, 101112941, 101115043, 101106739, 101113426, 100034672, 100174905, 101118008, 101119252, 100135694, 100170324, 1011117…
biological process	anatomical structure development	873 out of 3743 genes, 23.3%	0.001	101122112, 101108012, 101102632, 101117860, 101102623, 443251, 101118126, 101103753, 100216328, 443105, 443172, 100037695, 497274, 101105432, 101116628, 100145864, 101104333, 101112193, 101110657, 101118195, 101106827, 443331, 443211, 101115032, 100036761, 101114241, 101118114, 100170320, 101114405, 101105982, 100169939, 101117763, 100271925, 443001, 101116924, 101112899, 101111996, 101122618, 10…
biological process	reproductive process	336 out of 3743 genes, 9.0%	0.00134	101118626, 101122112, 101110063, 443427, 101102632, 101118966, 101118895, 101103753, 443172, 100568293, 100036764, 101122591, 443074, 100036761, 100127215, 101118148, 101105982, 101113572, 101109830, 101105539, 101102330, 101113149, 100135440, 101111996, 101102541, 101107167, 101102535, 100302637, 101122004, 443469, 101123264, 101105458, 101122979, 100037664, 100135694, 101110758, 101122732, 1011…
biological process	response to stress	479 out of 3743 genes, 12.8%	0.00206	101108012, 100037696, 101110063, 101103353, 101104417, 101111447, 101105858, 101110054, 101117688, 641296, 101118895, 494436, 101103753, 101108015, 101102637, 101120613, 101104408, 101111182, 101117523, 497274, 101117013, 101105432, 101118918, 100192431, 443074, 443211, 101106266, 101107916, 101102279, 100170320, 101104445, 101114770, 101120395, 101114031, 443540, 101104332, 101116924, 101105539,…
biological process	reproduction	341 out of 3743 genes, 9.1%	0.00281	101118626, 101122112, 101110063, 443427, 101102632, 101118966, 101118895, 101103753, 443172, 100568293, 100036764, 101122591, 443074, 100036761, 100127215, 101118148, 101105982, 101113572, 101109830, 101105539, 101102330, 101113149, 100135440, 101111996, 101102541, 101107167, 101102535, 100302637, 101122004, 443469, 101123264, 101105458, 101122979, 100037664, 100135694, 101110758, 101122732, 1011…
biological process	endothelial cell proliferation	33 out of 3743 genes, 0.9%	0.00405	101117556, 101112662, 443103, 100126577, 101122692, 101110497, 101117688, 101109745, 101113250, 101112253, 101117432, 101114959, 443502, 443111, 101123184, 101103793, 101117297, 101121350, 101120892, 101106181, 101113869, 101123539, 101106722, 101106433, 101117509, 101115840, 101118918, 101106827, 100126571, 443087, 442996, 101123062, 101121240
biological process	regulation of immune system process	191 out of 3743 genes, 5.1%	0.00494	101108643, 101113064, 100037696, 101102001, 101110124, 100174903, 101110054, 641296, 101103142, 101111615, 101115580, 101116223, 101104011, 101122495, 101117840, 101116441, 101106433, 554258, 100192431, 101103355, 101106266, 101107173, 101102077, 443540, 101104332, 100913151, 101116924, 100144427, 101112899, 101111996, 101119731, 101118711, 101120892, 101117094, 101117907, 101102194, 101112941, 1…
biological process	lipid metabolic process	291 out of 3743 genes, 7.8%	0.00687	101118626, 100037696, 101111965, 100125351, 101112775, 101103753, 101112511, 101108178, 101117284, 101106706, 101110414, 101119229, 101113687, 101113026, 101106827, 443211, 101105496, 101110535, 101120062, 101119109, 101104977, 101118320, 101120221, 101120716, 101103884, 101120960, 101105458, 101122979, 101109927, 101107304, 101121820, 101110134, 494434, 100820756, 101109049, 101120727, 101119351…
biological process	translation	154 out of 3743 genes, 4.1%	0.00814	101122112, 101117121, 101112018, 101105220, 101120598, 101116132, 101117840, 101114675, 101104981, 100036764, 101121881, 101109556, 101119512, 101106433, 101111798, 101107389, 780467, 100037666, 101107369, 101123533, 101106836, 100036761, 101118293, 101105982, 101109830, 101113344, 101102330, 100135440, 101102541, 101103316, 101119878, 101104102, 101121371, 101109545, 101120489, 101109898, 100415…
biological process	small molecule metabolic process	508 out of 3743 genes, 13.6%	0.00818	101118626, 101104113, 101108988, 101109312, 101111965, 100125351, 101112775, 101103753, 101102695, 101112511, 101104530, 101104842, 101106706, 101110414, 100568293, 101114675, 101104981, 101119229, 101119512, 101113687, 101107592, 101110657, 101103035, 101113026, 101106827, 443211, 101110535, 101120062, 101118293, 101105363, 101118148, 101119109, 101108520, 101118320, 101117907, 101120221, 101117…
biological process	response to peptide hormone stimulus	68 out of 3743 genes, 1.8%	0.00848	101122401, 100037696, 443238, 443042, 101112071, 101121475, 101103753, 101118483, 101108178, 101111275, 101120972, 101115838, 101108976, 101123431, 101110631, 101119242, 101117211, 443534, 443547, 101119139, 101119872, 101103084, 101102191, 443535, 443440, 101112667, 101113479, 101116643, 101113426, 101118747, 101105458, 101108785, 443094, 101105735, 100642181, 101118462, 101111867, 101106422, 10…
biological process	response to endogenous stimulus	220 out of 3743 genes, 5.9%	0.01227	100037696, 443427, 101111965, 100174903, 443042, 101112071, 101118895, 101103753, 101123195, 101108015, 101118483, 101108178, 443077, 443116, 101115017, 100037695, 101103500, 497274, 101108976, 101106433, 101109144, 101116992, 101118918, 101112193, 101109515, 101110631, 101119242, 443074, 101122588, 443547, 101119758, 101104445, 780477, 101119139, 101117946, 101113572, 100125614, 443535, 10111892…
biological process	cytokine-mediated signaling pathway	46 out of 3743 genes, 1.2%	0.01993	101121531, 443363, 101105408, 101108117, 101105867, 101103054, 101121405, 101110495, 101113636, 101121899, 101115571, 101108292, 101103655, 443146, 101105432, 101108064, 101119517, 101117703, 101108672, 100192431, 101105208, 443547, 443136, 101120093, 101110181, 443083, 101112165, 101120993, 101116513, 443540, 101116656, 443406, 101116668, 101106364, 101109567, 101111234, 101102194, 100240715, 10…
biological process	cellular response to cytokine stimulus	46 out of 3743 genes, 1.2%	0.01993	101121531, 443363, 101105408, 101108117, 101105867, 101103054, 101121405, 101110495, 101113636, 101121899, 101115571, 101108292, 101103655, 443146, 101105432, 101108064, 101119517, 101117703, 101108672, 100192431, 101105208, 443547, 443136, 101120093, 101110181, 443083, 101112165, 101120993, 101116513, 443540, 101116656, 443406, 101116668, 101106364, 101109567, 101111234, 101102194, 100240715, 10…
biological process	metabolic process	2085 out of 3743 genes, 55.7%	0.02236	101114378, 101117860, 100125351, 101120593, 101108976, 101110619, 101107592, 101106827, 101120338, 443540, 101119109, 101107167, 443468, 101117899, 101102485, 101110057, 100302077, 101116182, 101116643, 101114533, 101118935, 101106278, 101105722, 101109360, 101119113, 100820744, 101105343, 101110134, 101114510, 101121000, 101108886, 101119043, 101121278, 101120146, 101108772, 101115764, 101103172…
biological process	defense response	173 out of 3743 genes, 4.6%	0.02663	101107430, 101117556, 101108012, 100037696, 101110054, 101117688, 101123672, 641296, 101112071, 101108489, 101103054, 101115580, 101122495, 101120613, 101111182, 101116441, 101106433, 101105432, 101114258, 101118918, 101108354, 100192431, 101105208, 101123141, 101120395, 443540, 780489, 101104332, 101116924, 443111, 101112899, 101123269, 101111996, 101108959, 101102194, 101120960, 100034672, 1011…
biological process	cellular lipid metabolic process	205 out of 3743 genes, 5.5%	0.02674	101118626, 443059, 101106810, 100170327, 100307035, 101111965, 101111015, 101112775, 101112511, 101111235, 101106706, 101110414, 101111155, 101116441, 101107873, 101119009, 101113687, 101116843, 101116992, 443434, 101119242, 101106827, 101105496, 101116487, 101102389, 100169699, 101110535, 101110086, 101120062, 101108615, 101107828, 101119109, 100144427, 101123294, 101104977, 101120375, 101120221…
biological process	system development	705 out of 3743 genes, 18.8%	0.03256	101122112, 101108012, 101102632, 101117860, 101102623, 443251, 101103753, 443105, 443172, 100037695, 497274, 101105432, 100145864, 101104333, 101112193, 101110657, 101106827, 101115032, 100036761, 101114241, 101118114, 100170320, 101114405, 101105982, 100169939, 100271925, 443001, 101112899, 101122618, 101122038, 100141302, 101111324, 101123264, 101116063, 101118008, 101106278, 101111833, 1000376…
biological process	multicellular organismal development	780 out of 3743 genes, 20.8%	0.03456	101122112, 101108012, 101102632, 101117860, 101102623, 443251, 101118126, 101103753, 443105, 443172, 100037695, 497274, 101105432, 100145864, 101104333, 101112193, 101110657, 101118195, 101106827, 101115032, 100036761, 101114241, 101118114, 100170320, 101114405, 101105982, 100169939, 100271925, 443001, 101116924, 101103281, 101112899, 101122618, 101122038, 101112941, 100141302, 101111324, 1011232…
