# Supplementary material for: Transcriptome analysis of adipose tissues from two fat-tailed sheep breeds reveals key genes involved in fat deposition
Source: BMC Genomics. 2018 May 8;19:338. doi: 10.1186/s12864-018-4747-1 (PMC5941690; doi:10.1186/s12864-018-4747-1)
Supplement: Supplementary file 8 — Table S7. KEGG pathway analysis of DE genes with Q value ≤1. Significantly enriched biological pathways were identified in DE genes based on the entire genome background. Q value is a P value that has been adjusted for the FDR value. Pathways with Q value ≤0.05 are thought to be significantly enriched. (XLS 105 kb) [file 12864_2018_4747_MOESM8_ESM.xls]

## Sheet: GLTPEF-VS-STHPEF
Table S7. KEGG Pathway analysis of DE genes with Q value≤1.
GLTPEF vs. STHPEF Group
Pathway	DE genes with pathway annotation	P value	Q value	Pathway ID
Cell adhesion molecules (CAMs)	59	1.93743e-08	4.80484e-06	ko04514
Complement and coagulation cascades	45	4.90516e-08	6.0824e-06	ko04610
Hematopoietic cell lineage	41	3.39277e-07	2.80469e-05	ko04640
Chemokine signaling pathway	62	5.05115e-07	3.13171e-05	ko04062
Axon guidance	61	8.25802e-07	4.09598e-05	ko04360
Osteoclast differentiation	49	1.40503e-06	5.80746e-05	ko04380
ECM-receptor interaction	47	2.81052e-06	9.95727e-05	ko04512
Calcium signaling pathway	61	1.45774e-05	0.000451899	ko04020
Staphylococcus aureus infection	39	3.11201e-05	0.000857531	ko05150
Propanoate metabolism	17	3.9176e-05	0.000971566	ko00640
Leukocyte transendothelial migration	47	0.000114757	0.00258724	ko04670
PPAR signaling pathway	33	0.000145605	0.00291615	ko03320
Cytokine-cytokine receptor interaction	63	0.000152863	0.00291615	ko04060
Natural killer cell mediated cytotoxicity	39	0.00017825	0.00315758	ko04650
Leishmaniasis	29	0.000203524	0.00327581	ko05140
Phagosome	56	0.000211343	0.00327581	ko04145
Amoebiasis	43	0.000264915	0.00386464	ko05146
Pathways in cancer	88	0.000289783	0.00399256	ko05200
Dilated cardiomyopathy	50	0.000337203	0.00440138	ko05414
Focal adhesion	70	0.000374226	0.0046404	ko04510
Glycerolipid metabolism	23	0.000557119	0.00657931	ko00561
Fc gamma R-mediated phagocytosis	37	0.000870187	0.00980938	ko04666
Type II diabetes mellitus	20	0.0011146	0.0120183	ko04930
Transcriptional misregulation in cancer	62	0.00132398	0.0136811	ko05202
Neuroactive ligand-receptor interaction	63	0.00146021	0.0144853	ko04080
Hypertrophic cardiomyopathy (HCM)	46	0.00175215	0.0167128	ko05410
Measles	42	0.00185244	0.017015	ko05162
Vascular smooth muscle contraction	52	0.00205816	0.0182294	ko04270
Tryptophan metabolism	16	0.00213519	0.0182596	ko00380
Tight junction	56	0.00261605	0.0216261	ko04530
Arrhythmogenic right ventricular cardiomyopathy (ARVC)	29	0.00279961	0.0223969	ko05412
Basal cell carcinoma	17	0.00332269	0.0257509	ko05217
Viral myocarditis	44	0.00360067	0.0270596	ko05416
Melanogenesis	28	0.00381112	0.0277988	ko04916
Toll-like receptor signaling pathway	29	0.00409059	0.0289847	ko04620
Valine, leucine and isoleucine degradation	18	0.00477862	0.0329194	ko00280
Adipocytokine signaling pathway	25	0.00576321	0.0386291	ko04920
Hepatitis C	33	0.00697772	0.0445279	ko05160
B cell receptor signaling pathway	26	0.00700237	0.0445279	ko04662
Fructose and mannose metabolism	14	0.00823392	0.0510503	ko00051
Pertussis	26	0.00888042	0.0537157	ko05133
NF-kappa B signaling pathway	36	0.0110525	0.0652626	ko04064
Fatty acid metabolism	15	0.0116147	0.066987	ko00071
Salivary secretion	28	0.0120877	0.0681305	ko04970
Sphingolipid metabolism	16	0.0153658	0.0846827	ko00600
Cardiac muscle contraction	34	0.0166707	0.089877	ko04260
Wnt signaling pathway	38	0.0234745	0.120041	ko04310
Primary immunodeficiency	12	0.0242167	0.120041	ko05340
Phosphatidylinositol signaling system	25	0.0247842	0.120041	ko04070
Tuberculosis	51	0.0248869	0.120041	ko05152
Prion diseases	19	0.0249358	0.120041	ko05020
HTLV-I infection	64	0.02517	0.120041	ko05166
Mineral absorption	18	0.0266514	0.124504	ko04978
Malaria	21	0.0271098	0.124504	ko05144
Allograft rejection	18	0.0299696	0.134702	ko05330
Glycerophospholipid metabolism	26	0.0304166	0.134702	ko00564
Herpes simplex infection	47	0.0312045	0.135708	ko05168
Regulation of actin cytoskeleton	69	0.0317382	0.135708	ko04810
p53 signaling pathway	25	0.035907	0.148932	ko04115
Systemic lupus erythematosus	38	0.036032	0.148932	ko05322
TGF-beta signaling pathway	24	0.0387924	0.157713	ko04350
Butanoate metabolism	10	0.0422259	0.165575	ko00650
Cholinergic synapse	25	0.0427028	0.165575	ko04725
Graft-versus-host disease	19	0.0429452	0.165575	ko05332
Acute myeloid leukemia	16	0.0433966	0.165575	ko05221
Gap junction	21	0.0447037	0.167978	ko04540
Autoimmune thyroid disease	19	0.0474542	0.175651	ko05320
Type I diabetes mellitus	18	0.0512971	0.183218	ko04940
Serotonergic synapse	32	0.0529542	0.183218	ko04726
Fatty acid elongation	8	0.0534987	0.183218	ko00062
Metabolism of xenobiotics by cytochrome P450	21	0.0536622	0.183218	ko00980
Morphine addiction	21	0.0536622	0.183218	ko05032
Renin-angiotensin system	6	0.0539311	0.183218	ko04614
Protein digestion and absorption	31	0.057167	0.187061	ko04974
Pentose phosphate pathway	10	0.0573253	0.187061	ko00030
Proximal tubule bicarbonate reclamation	10	0.0573253	0.187061	ko04964
Arachidonic acid metabolism	21	0.0585889	0.188702	ko00590
Biosynthesis of unsaturated fatty acids	8	0.0634722	0.201809	ko01040
Pancreatic secretion	29	0.0713458	0.223829	ko04972
Influenza A	44	0.0722028	0.223829	ko05164
Glyoxylate and dicarboxylate metabolism	8	0.074526	0.228179	ko00630
Glutamatergic synapse	29	0.0762231	0.230528	ko04724
MAPK signaling pathway - fly	7	0.0783254	0.234032	ko04013
Glycolysis / Gluconeogenesis	15	0.0795166	0.234763	ko00010
Chagas disease (American trypanosomiasis)	30	0.0854568	0.249333	ko05142
African trypanosomiasis	11	0.0895044	0.258106	ko05143
Bile secretion	24	0.0921985	0.262819	ko04976
Amphetamine addiction	19	0.096031	0.270633	ko05031
Toxoplasmosis	32	0.0989113	0.275618	ko05145
Hedgehog signaling pathway	13	0.103774	0.282707	ko04340
Cytosolic DNA-sensing pathway	14	0.104638	0.282707	ko04623
Drug metabolism - cytochrome P450	17	0.104875	0.282707	ko00982
T cell receptor signaling pathway	30	0.108382	0.289018	ko04660
Pyruvate metabolism	11	0.111565	0.294341	ko00620
Mucin type O-Glycan biosynthesis	8	0.114174	0.298053	ko00512
Gastric acid secretion	25	0.118009	0.304856	ko04971
Aldosterone-regulated sodium reabsorption	10	0.121785	0.311368	ko04960
Lipoic acid metabolism	3	0.124505	0.315074	ko00785
Epstein-Barr virus infection	44	0.133262	0.333828	ko05169
Melanoma	15	0.135037	0.33489	ko05218
Small cell lung cancer	22	0.149385	0.364553	ko05222
Phototransduction	11	0.149937	0.364553	ko04744
Salmonella infection	33	0.154484	0.371962	ko05132
Cocaine addiction	13	0.161356	0.384772	ko05030
Dopaminergic synapse	28	0.164214	0.387858	ko04728
Carbohydrate digestion and absorption	11	0.178831	0.418396	ko04973
Adherens junction	22	0.187829	0.435341	ko04520
Bladder cancer	11	0.194191	0.442372	ko05219
Glioma	15	0.19443	0.442372	ko05214
Galactose metabolism	8	0.200238	0.447882	ko00052
Primary bile acid biosynthesis	7	0.200463	0.447882	ko00120
Notch signaling pathway	14	0.212256	0.465837	ko04330
Arginine and proline metabolism	14	0.212256	0.465837	ko00330
Antigen processing and presentation	21	0.225228	0.488509	ko04612
Retinol metabolism	14	0.226527	0.488509	ko00830
Sulfur metabolism	3	0.237573	0.507914	ko00920
Long-term depression	16	0.242865	0.51479	ko04730
Glycosaminoglycan biosynthesis - chondroitin sulfate	5	0.248887	0.519726	ko00532
Intestinal immune network for IgA production	15	0.249385	0.519726	ko04672
Colorectal cancer	14	0.256197	0.529473	ko05210
Non-small cell lung cancer	11	0.260888	0.534713	ko05223
Prostate cancer	20	0.267801	0.544383	ko05215
Retrograde endocannabinoid signaling	19	0.27532	0.555116	ko04723
GnRH signaling pathway	23	0.281993	0.563985	ko04912
ErbB signaling pathway	17	0.291495	0.570599	ko04012
Long-term potentiation	15	0.294054	0.570599	ko04720
Linoleic acid metabolism	9	0.295721	0.570599	ko00591
Fat digestion and absorption	13	0.295969	0.570599	ko04975
Endocrine and other factor-regulated calcium reabsorption	11	0.296803	0.570599	ko04961
Bacterial invasion of epithelial cells	20	0.306574	0.584849	ko05100
VEGF signaling pathway	18	0.310918	0.588608	ko04370
Vitamin B6 metabolism	2	0.31804	0.597529	ko00750
MAPK signaling pathway	52	0.321306	0.599126	ko04010
GABAergic synapse	17	0.335061	0.620113	ko04727
Insulin signaling pathway	30	0.349493	0.642031	ko04910
Dorso-ventral axis formation	9	0.358648	0.646417	ko04320
Glycine, serine and threonine metabolism	9	0.358648	0.646417	ko00260
Folate biosynthesis	3	0.361574	0.646417	ko00790
Inositol phosphate metabolism	13	0.364194	0.646417	ko00562
Fc epsilon RI signaling pathway	17	0.364913	0.646417	ko04664
Jak-STAT signaling pathway	27	0.389562	0.685187	ko04630
Asthma	11	0.410315	0.716606	ko05310
Nicotinate and nicotinamide metabolism	5	0.426673	0.739965	ko00760
Oocyte meiosis	23	0.433896	0.747266	ko04114
Starch and sucrose metabolism	9	0.444366	0.758907	ko00500
ABC transporters	10	0.446776	0.758907	ko02010
D-Glutamine and D-glutamate metabolism	1	0.458571	0.773644	ko00471
Endometrial cancer	9	0.465688	0.780342	ko05213
Lysine degradation	11	0.486984	0.81055	ko00310
Legionellosis	15	0.502991	0.831611	ko05134
Histidine metabolism	5	0.513912	0.844042	ko00340
Renal cell carcinoma	12	0.522942	0.851522	ko05211
Purine metabolism	29	0.531404	0.851522	ko00230
Caffeine metabolism	1	0.535576	0.851522	ko00232
Butirosin and neomycin biosynthesis	1	0.535576	0.851522	ko00524
Metabolic pathways	208	0.535635	0.851522	ko01100
Pancreatic cancer	12	0.540634	0.853995	ko05212
Circadian rhythm - mammal	4	0.547735	0.859737	ko04710
One carbon pool by folate	3	0.556321	0.863454	ko00670
Rheumatoid arthritis	19	0.557067	0.863454	ko05323
Apoptosis	15	0.566055	0.871936	ko04210
Taurine and hypotaurine metabolism	2	0.570484	0.873333	ko00430
Steroid biosynthesis	4	0.577893	0.879249	ko00100
Citrate cycle (TCA cycle)	5	0.595119	0.899936	ko00020
Cyanoamino acid metabolism	1	0.601634	0.904273	ko00460
Glutathione metabolism	9	0.607664	0.907835	ko00480
Glycosphingolipid biosynthesis - ganglio series	3	0.623669	0.926167	ko00604
RIG-I-like receptor signaling pathway	11	0.63084	0.931241	ko04622
Tyrosine metabolism	7	0.643257	0.941238	ko00350
Nicotine addiction	6	0.654331	0.941238	ko05033
Terpenoid backbone biosynthesis	3	0.654597	0.941238	ko00900
Maturity onset diabetes of the young	3	0.654597	0.941238	ko04950
D-Arginine and D-ornithine metabolism	1	0.658299	0.941238	ko00472
Endocytosis	41	0.660385	0.941238	ko04144
Vibrio cholerae infection	11	0.679055	0.95761	ko05110
Amino sugar and nucleotide sugar metabolism	9	0.679594	0.95761	ko00520
beta-Alanine metabolism	5	0.690467	0.967434	ko00410
Pathogenic Escherichia coli infection	20	0.704268	0.979271	ko05130
Peroxisome	14	0.713877	0.979271	ko04146
Taste transduction	6	0.715009	0.979271	ko04742
Chronic myeloid leukemia	12	0.715093	0.979271	ko05220
Glycosaminoglycan biosynthesis - keratan sulfate	2	0.718659	0.979271	ko00533
Vitamin digestion and absorption	5	0.731955	0.991939	ko04977
Selenocompound metabolism	2	0.748214	0.997635	ko00450
Fatty acid biosynthesis	1	0.748604	0.997635	ko00061
NOD-like receptor signaling pathway	12	0.754545	0.997635	ko04621
Amyotrophic lateral sclerosis (ALS)	12	0.754545	0.997635	ko05014
Glycosaminoglycan biosynthesis - heparan sulfate	3	0.759752	0.997635	ko00534
Epithelial cell signaling in Helicobacter pylori infection	10	0.760294	0.997635	ko05120
Pantothenate and CoA biosynthesis	2	0.775056	1	ko00770
Glycosaminoglycan degradation	3	0.781575	1	ko00531
mTOR signaling pathway	8	0.783325	1	ko04150
Sulfur relay system	1	0.784371	1	ko04122
Progesterone-mediated oocyte maturation	14	0.784567	1	ko04914
Collecting duct acid secretion	5	0.786351	1	ko04966
Pentose and glucuronate interconversions	3	0.801733	1	ko00040
alpha-Linolenic acid metabolism	4	0.808909	1	ko00592
Ether lipid metabolism	7	0.810652	1	ko00565
Cysteine and methionine metabolism	5	0.817575	1	ko00270
Riboflavin metabolism	1	0.841369	1	ko00740
Ubiquinone and other terpenoid-quinone biosynthesis	1	0.841369	1	ko00130
Steroid hormone biosynthesis	7	0.846893	1	ko00140
Lysosome	20	0.849613	1	ko04142
Synthesis and degradation of ketone bodies	1	0.863942	1	ko00072
Phototransduction - fly	5	0.868961	1	ko04745
Alzheimer's disease	26	0.881943	1	ko05010
Thyroid cancer	3	0.89232	1	ko05216
Non-homologous end-joining	1	0.899913	1	ko03450
Other glycan degradation	2	0.913098	1	ko00511
Phenylalanine metabolism	2	0.913098	1	ko00360
Vasopressin-regulated water reabsorption	5	0.915481	1	ko04962
Drug metabolism - other enzymes	4	0.917167	1	ko00983
Neurotrophin signaling pathway	19	0.917551	1	ko04722
Glycosphingolipid biosynthesis - globo series	1	0.926378	1	ko00603
Base excision repair	3	0.929994	1	ko03410
Glycosylphosphatidylinositol(GPI)-anchor biosynthesis	2	0.932214	1	ko00563
Synaptic vesicle cycle	8	0.960318	1	ko04721
Cell cycle	15	0.969346	1	ko04110
Alanine, aspartate and glutamate metabolism	2	0.975644	1	ko00250
Other types of O-glycan biosynthesis	4	0.976009	1	ko00514
Ascorbate and aldarate metabolism	1	0.978455	1	ko00053
RNA degradation	8	0.979996	1	ko03018
Alcoholism	21	0.98271	1	ko05034
Aminoacyl-tRNA biosynthesis	4	0.984506	1	ko00970
Regulation of autophagy	1	0.990008	1	ko04140
Homologous recombination	1	0.9937	1	ko03440
Glycosphingolipid biosynthesis - lacto and neolacto series	1	0.995367	1	ko00601
DNA replication	1	0.996028	1	ko03030
SNARE interactions in vesicular transport	1	0.997079	1	ko04130
Shigellosis	7	0.997802	1	ko05131
RNA polymerase	1	0.997853	1	ko03020
Pyrimidine metabolism	7	0.998393	1	ko00240
Fanconi anemia pathway	2	0.998567	1	ko03460
Porphyrin and chlorophyll metabolism	1	0.998839	1	ko00860
Parkinson's disease	11	0.999007	1	ko05012
Ubiquitin mediated proteolysis	13	0.999706	1	ko04120
Basal transcription factors	1	0.999751	1	ko03022
Nucleotide excision repair	1	0.999751	1	ko03420
N-Glycan biosynthesis	1	0.999865	1	ko00510
Ribosome biogenesis in eukaryotes	3	0.999877	1	ko03008
Huntington's disease	17	0.999895	1	ko05016
mRNA surveillance pathway	5	0.999934	1	ko03015
RNA transport	13	0.999938	1	ko03013
Protein processing in endoplasmic reticulum	12	0.999974	1	ko04141
Oxidative phosphorylation	6	0.999993	1	ko00190
Spliceosome	9	0.999999	1	ko03040
Ribosome	8	1	1	ko03010
Olfactory transduction	11	1	1	ko04740

## Sheet: GLTSUF-VS-STHSUF
Table S7. KEGG Pathway analysis of DE genes with Q value≤1.
GLTSUF vs. STHSUF Group
Pathway	DE genes with pathway annotation	P value	Q value	Pathway ID
Parkinson's disease	87	2.10536e-11	5.41077e-09	ko05012
Alzheimer's disease	105	3.21554e-09	4.13197e-07	ko05010
Huntington's disease	108	2.5849e-07	2.21439e-05	ko05016
Oxidative phosphorylation	73	3.66908e-07	2.35738e-05	ko00190
Metabolic pathways	501	1.50658e-06	7.74382e-05	ko01100
Axon guidance	96	2.3797e-05	0.00101931	ko04360
PPAR signaling pathway	55	8.96179e-05	0.00329026	ko03320
Valine, leucine and isoleucine degradation	33	0.000312129	0.00991656	ko00280
Hypertrophic cardiomyopathy (HCM)	84	0.000347273	0.00991656	ko05410
Cardiac muscle contraction	68	0.0004837	0.0119451	ko04260
Osteoclast differentiation	71	0.000511271	0.0119451	ko04380
Type II diabetes mellitus	33	0.000613193	0.0131326	ko04930
Cell cycle	64	0.000811305	0.0158767	ko04110
ECM-receptor interaction	68	0.00086488	0.0158767	ko04512
Vitamin B6 metabolism	7	0.000976753	0.016735	ko00750
Dilated cardiomyopathy	84	0.00113575	0.018243	ko05414
Melanoma	35	0.001775	0.0268338	ko05218
Citrate cycle (TCA cycle)	19	0.00208631	0.0297878	ko00020
Butanoate metabolism	20	0.00251904	0.0340733	ko00650
Lipoic acid metabolism	7	0.0032955	0.0403306	ko00785
Circadian rhythm - fly	7	0.0032955	0.0403306	ko04711
Regulation of actin cytoskeleton	137	0.00379921	0.0425148	ko04810
Hematopoietic cell lineage	52	0.00380483	0.0425148	ko04640
Glycerolipid metabolism	34	0.00592222	0.0634171	ko00561
p53 signaling pathway	48	0.00759914	0.0778349	ko04115
Glycosaminoglycan biosynthesis - chondroitin sulfate	13	0.00787959	0.0778349	ko00532
Insulin signaling pathway	72	0.00817721	0.0778349	ko04910
TGF-beta signaling pathway	46	0.00896444	0.0822808	ko04350
ABC transporters	28	0.0095741	0.0848463	ko02010
Colorectal cancer	33	0.0137572	0.117853	ko05210
Adipocytokine signaling pathway	41	0.0148366	0.120239	ko04920
Focal adhesion	114	0.0149714	0.120239	ko04510
Pathways in cancer	145	0.018558	0.144527	ko05200
Progesterone-mediated oocyte maturation	44	0.0205874	0.152238	ko04914
Peroxisome	42	0.0207328	0.152238	ko04146
Pertussis	43	0.0241528	0.172424	ko05133
Toll-like receptor signaling pathway	46	0.0273914	0.188858	ko04620
Legionellosis	39	0.0288107	0.188858	ko05134
Mineral absorption	31	0.0290551	0.188858	ko04978
Chemokine signaling pathway	81	0.0293943	0.188858	ko04062
Tight junction	93	0.0316271	0.198248	ko04530
Cocaine addiction	27	0.034199	0.206572	ko05030
Lysine degradation	29	0.0345627	0.206572	ko00310
Biosynthesis of unsaturated fatty acids	14	0.0383366	0.22008	ko01040
Malaria	36	0.0400009	0.22008	ko05144
Pancreatic cancer	32	0.0409619	0.22008	ko05212
Glutathione metabolism	26	0.0410343	0.22008	ko00480
Terpenoid backbone biosynthesis	11	0.0411044	0.22008	ko00900
Transcriptional misregulation in cancer	100	0.046564	0.244223	ko05202
Bladder cancer	23	0.0487854	0.250757	ko05219
MAPK signaling pathway	112	0.0585671	0.295132	ko04010
Salmonella infection	66	0.0632101	0.312404	ko05132
B cell receptor signaling pathway	40	0.0661765	0.312657	ko04662
DNA replication	15	0.066982	0.312657	ko03030
Acute myeloid leukemia	27	0.0684022	0.312657	ko05221
mTOR signaling pathway	26	0.0689675	0.312657	ko04150
Fatty acid metabolism	22	0.0704558	0.312657	ko00071
Glycine, serine and threonine metabolism	21	0.0705607	0.312657	ko00260
Steroid biosynthesis	12	0.0786701	0.342682	ko00100
Biotin metabolism	2	0.0828389	0.350412	ko00780
Alanine, aspartate and glutamate metabolism	15	0.08368	0.350412	ko00250
Fatty acid biosynthesis	5	0.0845352	0.350412	ko00061
Complement and coagulation cascades	48	0.0898807	0.366656	ko04610
African trypanosomiasis	19	0.101342	0.400689	ko05143
Fructose and mannose metabolism	19	0.101342	0.400689	ko00051
Glycerophospholipid metabolism	43	0.110208	0.429143	ko00564
Endocytosis	97	0.117603	0.451103	ko04144
Chronic myeloid leukemia	33	0.121592	0.459548	ko05220
Pyruvate metabolism	19	0.139793	0.518685	ko00620
Synthesis and degradation of ketone bodies	6	0.141276	0.518685	ko00072
Propanoate metabolism	16	0.146402	0.525905	ko00640
Butirosin and neomycin biosynthesis	3	0.147335	0.525905	ko00524
Pantothenate and CoA biosynthesis	8	0.151534	0.533483	ko00770
Tyrosine metabolism	19	0.161749	0.561748	ko00350
Adherens junction	42	0.164989	0.565363	ko04520
Phenylalanine, tyrosine and tryptophan biosynthesis	4	0.172565	0.576403	ko00400
Prostate cancer	40	0.172697	0.576403	ko05215
Oocyte meiosis	50	0.176877	0.582787	ko04114
Mucin type O-Glycan biosynthesis	13	0.180961	0.583399	ko00512
Phagosome	78	0.181603	0.583399	ko04145
Glyoxylate and dicarboxylate metabolism	12	0.183906	0.583503	ko00630
T cell receptor signaling pathway	54	0.188334	0.590266	ko04660
Fc gamma R-mediated phagocytosis	50	0.191016	0.591458	ko04666
Fatty acid elongation	11	0.222224	0.67833	ko00062
Circadian rhythm - mammal	10	0.227041	0.67833	ko04710
Fc epsilon RI signaling pathway	35	0.231199	0.67833	ko04664
Glycolysis / Gluconeogenesis	24	0.231879	0.67833	ko00010
Valine, leucine and isoleucine biosynthesis	3	0.233475	0.67833	ko00290
Amoebiasis	56	0.237049	0.67833	ko05146
Vasopressin-regulated water reabsorption	19	0.237547	0.67833	ko04962
Epstein-Barr virus infection	81	0.240436	0.679032	ko05169
Aldosterone-regulated sodium reabsorption	16	0.258105	0.721011	ko04960
Apoptosis	34	0.278098	0.765729	ko04210
Leishmaniasis	33	0.285163	0.765729	ko05140
Insect hormone biosynthesis	1	0.287842	0.765729	ko00981
Hepatitis C	47	0.288743	0.765729	ko05160
Starch and sucrose metabolism	19	0.294977	0.765729	ko00500
Salivary secretion	40	0.297868	0.765729	ko04970
Phosphatidylinositol signaling system	37	0.298884	0.765729	ko04070
Amphetamine addiction	31	0.300068	0.765729	ko05031
HTLV-I infection	107	0.302231	0.765729	ko05166
Phototransduction	18	0.303908	0.765729	ko04744
Vascular smooth muscle contraction	75	0.312195	0.778972	ko04270
Cell adhesion molecules (CAMs)	61	0.335959	0.817731	ko04514
Metabolism of xenobiotics by cytochrome P450	32	0.338332	0.817731	ko00980
Homologous recombination	11	0.341693	0.817731	ko03440
Renin-angiotensin system	7	0.345832	0.817731	ko04614
Tryptophan metabolism	17	0.346021	0.817731	ko00380
Nicotinate and nicotinamide metabolism	10	0.354411	0.817731	ko00760
Amino sugar and nucleotide sugar metabolism	22	0.354436	0.817731	ko00520
Galactose metabolism	13	0.357139	0.817731	ko00052
Glycosaminoglycan biosynthesis - keratan sulfate	6	0.360088	0.817731	ko00533
VEGF signaling pathway	34	0.36731	0.817731	ko04370
Bile secretion	39	0.368145	0.817731	ko04976
Phenylalanine metabolism	9	0.368285	0.817731	ko00360
Prion diseases	26	0.369092	0.817731	ko05020
NOD-like receptor signaling pathway	30	0.380855	0.836423	ko04621
Primary bile acid biosynthesis	11	0.384039	0.836423	ko00120
Dopaminergic synapse	49	0.387371	0.836592	ko04728
Wnt signaling pathway	58	0.391695	0.838881	ko04310
Proximal tubule bicarbonate reclamation	13	0.395941	0.840965	ko04964
Cholinergic synapse	37	0.43082	0.907547	ko04725
Glioma	25	0.434611	0.90809	ko05214
Arrhythmogenic right ventricular cardiomyopathy (ARVC)	36	0.440764	0.909767	ko05412
Calcium signaling pathway	74	0.442494	0.909767	ko04020
Base excision repair	12	0.451511	0.914044	ko03410
Hedgehog signaling pathway	19	0.451687	0.914044	ko04340
Herpes simplex infection	74	0.458523	0.920629	ko05168
Basal cell carcinoma	18	0.465896	0.924207	ko05217
Neurotrophin signaling pathway	51	0.467498	0.924207	ko04722
Endocrine and other factor-regulated calcium reabsorption	19	0.483594	0.941543	ko04961
Sphingolipid metabolism	19	0.483594	0.941543	ko00600
beta-Alanine metabolism	12	0.491956	0.950622	ko00410
Toxoplasmosis	52	0.496981	0.953165	ko05145
Viral myocarditis	60	0.500881	0.953529	ko05416
Mismatch repair	7	0.508792	0.961467	ko03430
Renal cell carcinoma	24	0.531064	0.994188	ko05211
MAPK signaling pathway - fly	8	0.533844	0.994188	ko04013
Drug metabolism - cytochrome P450	25	0.544664	1	ko00982
Cytokine-cytokine receptor interaction	81	0.547058	1	ko04060
SNARE interactions in vesicular transport	11	0.552386	1	ko04130
Natural killer cell mediated cytotoxicity	44	0.554017	1	ko04650
Influenza A	71	0.562008	1	ko05164
Tuberculosis	78	0.569616	1	ko05152
Vitamin digestion and absorption	12	0.570357	1	ko04977
Inositol phosphate metabolism	23	0.572879	1	ko00562
Thyroid cancer	10	0.574776	1	ko05216
Sulfur relay system	3	0.584195	1	ko04122
Arginine and proline metabolism	22	0.587704	1	ko00330
Dorso-ventral axis formation	15	0.615757	1	ko04320
Measles	53	0.616879	1	ko05162
Cysteine and methionine metabolism	13	0.62201	1	ko00270
Purine metabolism	57	0.631583	1	ko00230
Cytosolic DNA-sensing pathway	19	0.635291	1	ko04623
Histidine metabolism	9	0.640493	1	ko00340
Non-small cell lung cancer	17	0.640868	1	ko05223
Glycosphingolipid biosynthesis - ganglio series	6	0.641175	1	ko00604
Amyotrophic lateral sclerosis (ALS)	27	0.643819	1	ko05014
D-Arginine and D-ornithine metabolism	2	0.644299	1	ko00472
Fat digestion and absorption	21	0.657166	1	ko04975
Endometrial cancer	16	0.659041	1	ko05213
Bacterial invasion of epithelial cells	34	0.66463	1	ko05100
Folate biosynthesis	4	0.666592	1	ko00790
Non-homologous end-joining	4	0.666592	1	ko03450
Regulation of autophagy	8	0.667829	1	ko04140
Morphine addiction	28	0.676066	1	ko05032
Leukocyte transendothelial migration	53	0.684408	1	ko04670
RIG-I-like receptor signaling pathway	22	0.691894	1	ko04622
Arachidonic acid metabolism	28	0.697777	1	ko00590
Carbohydrate digestion and absorption	15	0.706764	1	ko04973
Gap junction	27	0.711008	1	ko04540
Riboflavin metabolism	3	0.71705	1	ko00740
Pyrimidine metabolism	31	0.720828	1	ko00240
Alcoholism	59	0.722936	1	ko05034
Nucleotide excision repair	14	0.72618	1	ko03420
Fanconi anemia pathway	15	0.733984	1	ko03460
GABAergic synapse	28	0.738669	1	ko04727
D-Glutamine and D-glutamate metabolism	1	0.742822	1	ko00471
Thiamine metabolism	1	0.742822	1	ko00730
ErbB signaling pathway	27	0.751446	1	ko04012
Porphyrin and chlorophyll metabolism	11	0.761097	1	ko00860
Glycosphingolipid biosynthesis - globo series	4	0.766378	1	ko00603
Glycosylphosphatidylinositol(GPI)-anchor biosynthesis	7	0.771791	1	ko00563
Small cell lung cancer	32	0.780901	1	ko05222
Pentose phosphate pathway	10	0.783866	1	ko00030
Primary immunodeficiency	11	0.813045	1	ko05340
Caffeine metabolism	1	0.816868	1	ko00232
Steroid hormone biosynthesis	16	0.829318	1	ko00140
Glycosaminoglycan biosynthesis - heparan sulfate	6	0.832701	1	ko00534
Drug metabolism - other enzymes	11	0.835633	1	ko00983
Notch signaling pathway	19	0.839135	1	ko04330
Other types of O-glycan biosynthesis	14	0.842333	1	ko00514
Ether lipid metabolism	15	0.844823	1	ko00565
Long-term potentiation	22	0.848566	1	ko04720
Retinol metabolism	19	0.855206	1	ko00830
Melanogenesis	29	0.868617	1	ko04916
Cyanoamino acid metabolism	1	0.869599	1	ko00460
One carbon pool by folate	4	0.870237	1	ko00670
Retrograde endocannabinoid signaling	28	0.877805	1	ko04723
Chagas disease (American trypanosomiasis)	41	0.878585	1	ko05142
RNA degradation	24	0.880585	1	ko03018
GnRH signaling pathway	35	0.883598	1	ko04912
Ascorbate and aldarate metabolism	5	0.886848	1	ko00053
Nicotine addiction	10	0.891458	1	ko05033
alpha-Linolenic acid metabolism	8	0.894441	1	ko00592
Pancreatic secretion	38	0.899309	1	ko04972
Ubiquinone and other terpenoid-quinone biosynthesis	2	0.900533	1	ko00130
Epithelial cell signaling in Helicobacter pylori infection	19	0.907452	1	ko05120
Glutamatergic synapse	38	0.907653	1	ko04724
Gastric acid secretion	33	0.915786	1	ko04971
Taurine and hypotaurine metabolism	2	0.924288	1	ko00430
Staphylococcus aureus infection	34	0.924654	1	ko05150
Shigellosis	26	0.931232	1	ko05131
Protein digestion and absorption	39	0.936682	1	ko04974
NF-kappa B signaling pathway	41	0.944072	1	ko04064
Pentose and glucuronate interconversions	5	0.94954	1	ko00040
Jak-STAT signaling pathway	42	0.949807	1	ko04630
Glycosphingolipid biosynthesis - lacto and neolacto series	6	0.96249	1	ko00601
Neuroactive ligand-receptor interaction	75	0.963029	1	ko04080
N-Glycan biosynthesis	11	0.968525	1	ko00510
Proteasome	8	0.969128	1	ko03050
Synaptic vesicle cycle	19	0.970712	1	ko04721
Ribosome	47	0.970821	1	ko03010
Antigen processing and presentation	26	0.981359	1	ko04612
Selenocompound metabolism	2	0.981679	1	ko00450
Sulfur metabolism	1	0.983012	1	ko00920
mRNA surveillance pathway	25	0.983811	1	ko03015
Pathogenic Escherichia coli infection	33	0.98491	1	ko05130
Taste transduction	8	0.985787	1	ko04742
RNA polymerase	6	0.986992	1	ko03020
Collecting duct acid secretion	7	0.987611	1	ko04966
Systemic lupus erythematosus	44	0.988145	1	ko05322
Intestinal immune network for IgA production	16	0.99075	1	ko04672
Rheumatoid arthritis	27	0.992557	1	ko05323
Protein export	3	0.992795	1	ko03060
Other glycan degradation	3	0.992795	1	ko00511
Long-term depression	17	0.99295	1	ko04730
Glycosaminoglycan degradation	3	0.994515	1	ko00531
Phototransduction - fly	7	0.996645	1	ko04745
Lysosome	34	0.99669	1	ko04142
Vibrio cholerae infection	14	0.997205	1	ko05110
Aminoacyl-tRNA biosynthesis	9	0.99791	1	ko00970
Allograft rejection	12	0.998778	1	ko05330
Graft-versus-host disease	13	0.999481	1	ko05332
Type I diabetes mellitus	12	0.999563	1	ko04940
Maturity onset diabetes of the young	1	0.999596	1	ko04950
Spliceosome	38	0.999609	1	ko03040
Serotonergic synapse	30	0.999688	1	ko04726
Linoleic acid metabolism	5	0.999754	1	ko00591
Autoimmune thyroid disease	12	0.999849	1	ko05320
Protein processing in endoplasmic reticulum	38	0.999863	1	ko04141
Asthma	8	0.999868	1	ko05310
Basal transcription factors	5	0.999889	1	ko03022
Ubiquitin mediated proteolysis	33	0.999961	1	ko04120
RNA transport	35	0.999988	1	ko03013
Ribosome biogenesis in eukaryotes	9	0.999996	1	ko03008
Olfactory transduction	17	1	1	ko04740

## Sheet: GLTTAF-VS-STHTAF
Table S7. KEGG Pathway analysis of DE genes with Q value≤1.
GLTTAF vs. STHTAF Group
Pathway	DE genes with pathway annotation	P value	Q value	Pathway ID
Ribosome	124	6.04842e-23	1.54235e-20	ko03010
B cell receptor signaling pathway	49	0.000269329	0.0343394	ko04662
Natural killer cell mediated cytotoxicity	62	0.000717711	0.0591274	ko04650
Chemokine signaling pathway	88	0.000927488	0.0591274	ko04062
Prion diseases	37	0.00123993	0.0632366	ko05020
Insulin signaling pathway	74	0.00170732	0.0725611	ko04910
PPAR signaling pathway	49	0.00260047	0.0844922	ko03320
Complement and coagulation cascades	55	0.00265073	0.0844922	ko04610
Sulfur metabolism	8	0.00611491	0.173256	ko00920
Vitamin B6 metabolism	6	0.00793073	0.19178	ko00750
mTOR signaling pathway	29	0.00881209	0.19178	ko04150
ECM-receptor interaction	62	0.00902494	0.19178	ko04512
Cell adhesion molecules (CAMs)	72	0.00986054	0.193418	ko04514
Toll-like receptor signaling pathway	47	0.0110708	0.19824	ko04620
Legionellosis	40	0.0116612	0.19824	ko05134
Fatty acid metabolism	24	0.0158821	0.25312	ko00071
Osteoclast differentiation	62	0.0200228	0.284747	ko04380
Purine metabolism	71	0.0207719	0.284747	ko00230
p53 signaling pathway	45	0.0212165	0.284747	ko04115
Hepatitis C	54	0.0236843	0.286394	ko05160
Fructose and mannose metabolism	21	0.0238812	0.286394	ko00051
Vasopressin-regulated water reabsorption	23	0.0247085	0.286394	ko04962
Steroid biosynthesis	13	0.029418	0.326156	ko00100
Biosynthesis of unsaturated fatty acids	14	0.0314143	0.32785	ko01040
Phagosome	83	0.0321422	0.32785	ko04145
Primary immunodeficiency	19	0.0367767	0.360694	ko05340
Focal adhesion	108	0.0407213	0.373142	ko04510
Amoebiasis	61	0.0409724	0.373142	ko05146
Endocytosis	99	0.0433941	0.375831	ko04144
Prostate cancer	43	0.0442154	0.375831	ko05215
African trypanosomiasis	20	0.046084	0.379078	ko05143
Acute myeloid leukemia	27	0.0523466	0.399367	ko05221
Glycolysis / Gluconeogenesis	27	0.0523466	0.399367	ko00010
Glycerophospholipid metabolism	44	0.0554807	0.399367	ko00564
Glycine, serine and threonine metabolism	21	0.0560627	0.399367	ko00260
Apoptosis	38	0.0563812	0.399367	ko04210
HTLV-I infection	113	0.0645833	0.43955	ko05166
Galactose metabolism	16	0.0698326	0.43955	ko00052
Salivary secretion	44	0.070088	0.43955	ko04970
Cytokine-cytokine receptor interaction	91	0.0721875	0.43955	ko04060
ABC transporters	24	0.0761386	0.43955	ko02010
Circadian rhythm - fly	5	0.077042	0.43955	ko04711
Fc gamma R-mediated phagocytosis	52	0.0780577	0.43955	ko04666
Biotin metabolism	2	0.0788943	0.43955	ko00780
Endometrial cancer	22	0.0789631	0.43955	ko05213
Melanoma	28	0.0812458	0.43955	ko05218
Tryptophan metabolism	20	0.0816065	0.43955	ko00380
Terpenoid backbone biosynthesis	10	0.0827388	0.43955	ko00900
Hematopoietic cell lineage	44	0.0872409	0.44057	ko04640
Pertussis	39	0.0894534	0.44057	ko05133
Hedgehog signaling pathway	23	0.0908361	0.44057	ko04340
Cholinergic synapse	42	0.0920769	0.44057	ko04725
Basal cell carcinoma	22	0.0927817	0.44057	ko05217
Retinol metabolism	28	0.0932971	0.44057	ko00830
Butanoate metabolism	15	0.10516	0.480479	ko00650
Citrate cycle (TCA cycle)	14	0.106417	0.480479	ko00020
Fatty acid elongation	12	0.107984	0.480479	ko00062
Metabolic pathways	433	0.109285	0.480479	ko01100
Metabolism of xenobiotics by cytochrome P450	35	0.111606	0.482365	ko00980
Pathways in cancer	133	0.125977	0.535401	ko05200
Alanine, aspartate and glutamate metabolism	14	0.128773	0.538313	ko00250
Chagas disease (American trypanosomiasis)	53	0.131159	0.539446	ko05142
Dilated cardiomyopathy	69	0.135524	0.541862	ko05414
Butirosin and neomycin biosynthesis	3	0.138718	0.541862	ko00524
Glutathione metabolism	23	0.139076	0.541862	ko00480
Mineral absorption	27	0.140247	0.541862	ko04978
Aldosterone-regulated sodium reabsorption	17	0.142378	0.541885	ko04960
MAPK signaling pathway	105	0.152456	0.551737	ko04010
Progesterone-mediated oocyte maturation	38	0.154057	0.551737	ko04914
Thyroid cancer	13	0.157299	0.551737	ko05216
ErbB signaling pathway	34	0.15746	0.551737	ko04012
Morphine addiction	34	0.15746	0.551737	ko05032
Valine, leucine and isoleucine degradation	23	0.157948	0.551737	ko00280
Endocrine and other factor-regulated calcium reabsorption	22	0.162811	0.561039	ko04961
Pancreatic cancer	28	0.170431	0.574706	ko05212
Renin-angiotensin system	8	0.172977	0.574706	ko04614
Inositol phosphate metabolism	27	0.175792	0.574706	ko00562
Colorectal cancer	27	0.175792	0.574706	ko05210
VEGF signaling pathway	36	0.179234	0.577903	ko04370
Herpes simplex infection	78	0.181617	0.577903	ko05168
Phosphatidylinositol signaling system	38	0.184521	0.577903	ko04070
Measles	59	0.188429	0.577903	ko05162
Chronic myeloid leukemia	31	0.190116	0.577903	ko05220
Adipocytokine signaling pathway	34	0.190368	0.577903	ko04920
Leukocyte transendothelial migration	60	0.196213	0.588638	ko04670
Cytosolic DNA-sensing pathway	23	0.199657	0.592006	ko04623
MAPK signaling pathway - fly	10	0.202939	0.594822	ko04013
Lysosome	53	0.206474	0.596193	ko04142
GABAergic synapse	34	0.208083	0.596193	ko04727
Tight junction	83	0.213691	0.605457	ko04530
Cyanoamino acid metabolism	3	0.22114	0.610888	ko00460
RNA degradation	32	0.221292	0.610888	ko03018
Glycerolipid metabolism	26	0.222794	0.610888	ko00561
Lipoic acid metabolism	4	0.227898	0.613952	ko00785
Drug metabolism - cytochrome P450	28	0.229578	0.613952	ko00982
Vascular smooth muscle contraction	75	0.231135	0.613952	ko04270
Dorso-ventral axis formation	18	0.236436	0.621558	ko04320
Pentose phosphate pathway	14	0.241086	0.627315	ko00030
Fc epsilon RI signaling pathway	34	0.245835	0.631488	ko04664
NOD-like receptor signaling pathway	31	0.248637	0.631488	ko04621
SNARE interactions in vesicular transport	13	0.250119	0.631488	ko04130
Cocaine addiction	22	0.254736	0.631827	ko05030
Bladder cancer	19	0.255209	0.631827	ko05219
Axon guidance	70	0.259912	0.637285	ko04360
Glyoxylate and dicarboxylate metabolism	11	0.270006	0.651166	ko00630
Small cell lung cancer	38	0.273193	0.651166	ko05222
Non-small cell lung cancer	20	0.273234	0.651166	ko05223
Insect hormone biosynthesis	1	0.280906	0.65789	ko00981
T cell receptor signaling pathway	51	0.281216	0.65789	ko04660
Taurine and hypotaurine metabolism	5	0.289491	0.671092	ko00430
Hypertrophic cardiomyopathy (HCM)	63	0.306338	0.698018	ko05410
Melanogenesis	36	0.310298	0.698018	ko04916
Gap junction	31	0.313831	0.698018	ko04540
Dopaminergic synapse	49	0.313893	0.698018	ko04728
Thiamine metabolism	2	0.314793	0.698018	ko00730
Cysteine and methionine metabolism	15	0.329733	0.718847	ko00270
Sphingolipid metabolism	20	0.329824	0.718847	ko00600
Jak-STAT signaling pathway	53	0.333975	0.721725	ko04630
Epstein-Barr virus infection	77	0.340652	0.729969	ko05169
Malaria	29	0.358132	0.761031	ko05144
Wnt signaling pathway	57	0.369782	0.772904	ko04310
Salmonella infection	57	0.369782	0.772904	ko05132
Glioma	25	0.379744	0.787274	ko05214
Steroid hormone biosynthesis	20	0.389039	0.80004	ko00140
Vitamin digestion and absorption	13	0.395666	0.801993	ko04977
Retrograde endocannabinoid signaling	34	0.396279	0.801993	ko04723
Phenylalanine, tyrosine and tryptophan biosynthesis	3	0.399577	0.802301	ko00400
Alcoholism	63	0.403238	0.803325	ko05034
Amphetamine addiction	29	0.407354	0.805235	ko05031
Tuberculosis	79	0.414136	0.807501	ko05152
Toxoplasmosis	52	0.414834	0.807501	ko05145
Folate biosynthesis	5	0.418569	0.807591	ko00790
Glycosylphosphatidylinositol(GPI)-anchor biosynthesis	9	0.430252	0.807591	ko00563
Propanoate metabolism	13	0.43361	0.807591	ko00640
Notch signaling pathway	23	0.433826	0.807591	ko04330
Arginine and proline metabolism	23	0.433826	0.807591	ko00330
Carbohydrate digestion and absorption	17	0.434436	0.807591	ko04973
Antigen processing and presentation	36	0.441142	0.807591	ko04612
Glutamatergic synapse	45	0.446651	0.807591	ko04724
Riboflavin metabolism	4	0.448022	0.807591	ko00740
GnRH signaling pathway	41	0.449099	0.807591	ko04912
Bile secretion	37	0.451668	0.807591	ko04976
beta-Alanine metabolism	12	0.452885	0.807591	ko00410
Regulation of actin cytoskeleton	111	0.466619	0.82188	ko04810
Starch and sucrose metabolism	17	0.467343	0.82188	ko00500
Viral myocarditis	59	0.473719	0.827386	ko05416
Oocyte meiosis	44	0.477579	0.828454	ko04114
Fatty acid biosynthesis	3	0.485417	0.83636	ko00061
Circadian rhythm - mammal	8	0.5017	0.85289	ko04710
Other glycan degradation	8	0.5017	0.85289	ko00511
One carbon pool by folate	6	0.508509	0.858741	ko00670
Synthesis and degradation of ketone bodies	4	0.51848	0.867855	ko00072
Neurotrophin signaling pathway	49	0.520713	0.867855	ko04722
TGF-beta signaling pathway	33	0.524194	0.867983	ko04350
Peroxisome	31	0.527795	0.868307	ko04146
Valine, leucine and isoleucine biosynthesis	2	0.537694	0.878922	ko00290
Glycosphingolipid biosynthesis - globo series	5	0.542966	0.881888	ko00603
Base excision repair	11	0.554234	0.891644	ko03410
Leishmaniasis	29	0.555966	0.891644	ko05140
Calcium signaling pathway	70	0.568435	0.905943	ko04020
DNA replication	10	0.579553	0.917926	ko03030
N-Glycan biosynthesis	16	0.583673	0.918745	ko00510
Histidine metabolism	9	0.606963	0.938914	ko00340
mRNA surveillance pathway	33	0.613703	0.938914	ko03015
Arrhythmogenic right ventricular cardiomyopathy (ARVC)	33	0.613703	0.938914	ko05412
Glycosphingolipid biosynthesis - ganglio series	6	0.613842	0.938914	ko00604
Amino sugar and nucleotide sugar metabolism	19	0.614896	0.938914	ko00520
Pyruvate metabolism	14	0.626092	0.949575	ko00620
Influenza A	68	0.632624	0.949575	ko05164
NF-kappa B signaling pathway	47	0.635316	0.949575	ko04064
Nicotinate and nicotinamide metabolism	8	0.636774	0.949575	ko00760
RIG-I-like receptor signaling pathway	22	0.641413	0.950932	ko04622
Primary bile acid biosynthesis	9	0.646744	0.952725	ko00120
Pantothenate and CoA biosynthesis	5	0.653168	0.952725	ko00770
alpha-Linolenic acid metabolism	10	0.655974	0.952725	ko00592
Tyrosine metabolism	14	0.657567	0.952725	ko00350
Renal cell carcinoma	22	0.666331	0.959968	ko05211
Mucin type O-Glycan biosynthesis	9	0.68415	0.974694	ko00512
Staphylococcus aureus infection	38	0.687496	0.974694	ko05150
Type II diabetes mellitus	18	0.688019	0.974694	ko04930
Spliceosome	54	0.692421	0.97551	ko03040
Drug metabolism - other enzymes	12	0.704009	0.981326	ko00983
Glycosaminoglycan degradation	7	0.709543	0.981326	ko00531
Phototransduction	14	0.715953	0.981326	ko04744
RNA transport	56	0.717149	0.981326	ko03013
Other types of O-glycan biosynthesis	15	0.721593	0.981326	ko00514
RNA polymerase	10	0.72385	0.981326	ko03020
Adherens junction	33	0.732592	0.981326	ko04520
Pyrimidine metabolism	30	0.735881	0.981326	ko00240
Long-term potentiation	23	0.740277	0.981326	ko04720
Bacterial invasion of epithelial cells	32	0.745494	0.981326	ko05100
Glycosaminoglycan biosynthesis - keratan sulfate	4	0.746772	0.981326	ko00533
Homologous recombination	8	0.748536	0.981326	ko03440
Amyotrophic lateral sclerosis (ALS)	25	0.74983	0.981326	ko05014
Epithelial cell signaling in Helicobacter pylori infection	21	0.751664	0.981326	ko05120
Proximal tubule bicarbonate reclamation	10	0.754274	0.981326	ko04964
Transcriptional misregulation in cancer	79	0.771876	0.999129	ko05202
Selenocompound metabolism	4	0.788642	1	ko00450
Arachidonic acid metabolism	26	0.790374	1	ko00590
Caffeine metabolism	1	0.807773	1	ko00232
Phenylalanine metabolism	6	0.812358	1	ko00360
Cardiac muscle contraction	42	0.812855	1	ko04260
Ether lipid metabolism	15	0.814385	1	ko00565
Mismatch repair	5	0.817053	1	ko03430
Non-homologous end-joining	3	0.837472	1	ko03450
Cell cycle	39	0.841436	1	ko04110
Glycosaminoglycan biosynthesis - chondroitin sulfate	5	0.846497	1	ko00532
Taste transduction	11	0.851326	1	ko04742
Systemic lupus erythematosus	50	0.855429	1	ko05322
Graft-versus-host disease	21	0.857158	1	ko05332
Huntington's disease	62	0.862099	1	ko05016
Protein digestion and absorption	40	0.875383	1	ko04974
Phototransduction - fly	11	0.886157	1	ko04745
Parkinson's disease	39	0.892338	1	ko05012
Allograft rejection	18	0.894715	1	ko05330
D-Arginine and D-ornithine metabolism	1	0.900629	1	ko00472
Porphyrin and chlorophyll metabolism	9	0.906232	1	ko00860
Fat digestion and absorption	17	0.906522	1	ko04975
Glycosaminoglycan biosynthesis - heparan sulfate	5	0.912117	1	ko00534
Serotonergic synapse	40	0.916949	1	ko04726
Proteasome	9	0.919705	1	ko03050
Pathogenic Escherichia coli infection	36	0.921121	1	ko05130
Basal transcription factors	11	0.925643	1	ko03022
Rheumatoid arthritis	31	0.925694	1	ko05323
Pancreatic secretion	36	0.927929	1	ko04972
Shigellosis	25	0.938843	1	ko05131
Pentose and glucuronate interconversions	5	0.940785	1	ko00040
Protein processing in endoplasmic reticulum	49	0.945336	1	ko04141
Regulation of autophagy	5	0.951689	1	ko04140
Glycosphingolipid biosynthesis - lacto and neolacto series	6	0.95483	1	ko00601
Fanconi anemia pathway	11	0.959661	1	ko03460
Collecting duct acid secretion	8	0.961589	1	ko04966
Nucleotide excision repair	10	0.962102	1	ko03420
Gastric acid secretion	30	0.963827	1	ko04971
Long-term depression	19	0.964679	1	ko04730
Type I diabetes mellitus	17	0.966581	1	ko04940
Nicotine addiction	8	0.967928	1	ko05033
Linoleic acid metabolism	9	0.970478	1	ko00591
Maturity onset diabetes of the young	3	0.975385	1	ko04950
Alzheimer's disease	50	0.975508	1	ko05010
Ubiquinone and other terpenoid-quinone biosynthesis	1	0.980916	1	ko00130
Autoimmune thyroid disease	17	0.983662	1	ko05320
Ascorbate and aldarate metabolism	3	0.985201	1	ko00053
Ubiquitin mediated proteolysis	42	0.985253	1	ko04120
Neuroactive ligand-receptor interaction	70	0.98555	1	ko04080
Lysine degradation	13	0.987387	1	ko00310
Synaptic vesicle cycle	17	0.987902	1	ko04721
Vibrio cholerae infection	15	0.990965	1	ko05110
Protein export	3	0.991197	1	ko03060
Aminoacyl-tRNA biosynthesis	10	0.992313	1	ko00970
Ribosome biogenesis in eukaryotes	15	0.996088	1	ko03008
Intestinal immune network for IgA production	14	0.997058	1	ko04672
Asthma	10	0.998041	1	ko05310
Oxidative phosphorylation	23	0.999949	1	ko00190
Olfactory transduction	19	1	1	ko04740
